# Supplementary material for: Babesia gibsoni Whole-Genome Sequencing, Assembling, Annotation, and Comparative Analysis
Source: Microbiol Spectr. 2023 Jul 11;11(4):e00721-23. doi: 10.1128/spectrum.00721-23 (PMC10434002; doi:10.1128/spectrum.00721-23)
Supplement: Supplemental file 6 — Table S4. Download spectrum.00721-23-s0006.xls, XLS file, 0.09 MB [file spectrum.00721-23-s0006.xls]

Table S4 KEGG pathway enrichment analysis of B. gibsoni nuclear genome.
KEGG_A_class	KEGG_B_class	Pathway	out (877)	All (877)	Pvalue	Qvalue	Pathway ID	Genes	K_IDs
Metabolism	Carbohydrate metabolism	Glycolysis / Gluconeogenesis	14	14	1	1	ko00010	rna_BgWH_03g00495;rna_BgWH_03g00192;rna_BgWH_03g00364;rna_BgWH_03g01220;rna_BgWH_04g00073;rna_BgWH_04g00329;rna_BgWH_04g00321;rna_BgWH_04g00412;rna_BgWH_02g00630;rna_BgWH_02g00853;rna_BgWH_02g00734;rna_BgWH_02g00294;rna_BgWH_01g00226;rna_BgWH_01g00024	K00927+K00873+K00895+K01810+K01623+K01834+K01689+K00873+K01895+K01803+K00134+K01610+K00382+K00844
Metabolism	Carbohydrate metabolism	Citrate cycle (TCA cycle)	14	14	1	1	ko00020	rna_BgWH_03g00031;rna_BgWH_03g00733;rna_BgWH_04g00591;rna_BgWH_04g00388;rna_BgWH_04g00179;rna_BgWH_04g00337;rna_BgWH_02g00364;rna_BgWH_02g00412;rna_BgWH_02g00174;rna_BgWH_02g00363;rna_BgWH_02g00126;rna_BgWH_02g00294;rna_BgWH_01g00226;rna_BgWH_01g00229	K01681+K01900+K00031+K00031+K00116+K01899+K00164+K01676+K00235+K00164+K00658+K01610+K00382+K00234
Metabolism	Carbohydrate metabolism	Pentose phosphate pathway	6	6	1	1	ko00030	rna_BgWH_03g00494;rna_BgWH_03g00364;rna_BgWH_03g01220;rna_BgWH_04g00801;rna_BgWH_04g00073;rna_BgWH_02g00055	K00948+K00895+K01810+K01807+K01623+K00033
Metabolism	Carbohydrate metabolism	Fructose and mannose metabolism	7	7	1	1	ko00051	rna_BgWH_03g00312;rna_BgWH_03g00667;rna_BgWH_03g00364;rna_BgWH_04g01047;rna_BgWH_04g00073;rna_BgWH_02g00853;rna_BgWH_01g00024	K00966+K17497+K00895+K01809+K01623+K01803+K00844
Metabolism	Carbohydrate metabolism	Galactose metabolism	1	1	1	1	ko00052	rna_BgWH_01g00024	K00844
Metabolism	Lipid metabolism	Fatty acid biosynthesis	4	4	1	1	ko00061	rna_BgWH_03g00165;rna_BgWH_03g00163;rna_BgWH_04g00864;rna_BgWH_01g00050	K01897+K01897+K01897+K01897
Metabolism	Lipid metabolism	Fatty acid elongation	2	2	1	1	ko00062	rna_BgWH_04g00537;rna_BgWH_04g00744	K10703+K10258
Metabolism	Lipid metabolism	Fatty acid degradation	5	5	1	1	ko00071	rna_BgWH_03g00165;rna_BgWH_03g00163;rna_BgWH_04g00864;rna_BgWH_02g00455;rna_BgWH_01g00050	K01897+K01897+K01897+K00626+K01897
Metabolism	Lipid metabolism	Synthesis and degradation of ketone bodies	1	1	1	1	ko00072	rna_BgWH_02g00455	K00626
Metabolism	Metabolism of cofactors and vitamins	Ubiquinone and other terpenoid-quinone biosynthesis	1	1	1	1	ko00130	rna_BgWH_04g00989	K06127
Metabolism	Lipid metabolism	Steroid hormone biosynthesis	1	1	1	1	ko00140	rna_BgWH_02g00619	K12345
Metabolism	Energy metabolism	Oxidative phosphorylation	32	32	1	1	ko00190	rna_BgWH_03g01060;rna_BgWH_03g00728;rna_BgWH_03g00596;rna_BgWH_03g00097;rna_BgWH_03g00117;rna_BgWH_03g00531;rna_BgWH_03g00105;rna_BgWH_04g00646;rna_BgWH_04g01076;rna_BgWH_04g00241;rna_BgWH_04g00670;rna_BgWH_04g00297;rna_BgWH_04g00730;rna_BgWH_04g00266;rna_BgWH_04g00768;rna_BgWH_04g00311;rna_BgWH_04g00603;rna_BgWH_04g00783;rna_BgWH_04g00649;rna_BgWH_04g01008;rna_BgWH_02g00766;rna_BgWH_02g00723;rna…	K03885+K02261+K02137+K02148+K01507+K00417+K02265+K02149+K00411+K02150+K02134+K02154+K02144+K02152+K02259+K02145+K02151+K02132+K02128+K03661+K00416+K02155+K00235+K02147+K02267+K02133+K02146+K02136+K00413+K02257+K02135+K00234
Metabolism	Energy metabolism	Photosynthesis	2	2	1	1	ko00195	rna_BgWH_03g00471;rna_BgWH_03g00954	K02639+K02641
Metabolism	Amino acid metabolism	Arginine biosynthesis	3	3	1	1	ko00220	rna_BgWH_03g00721;rna_BgWH_03g00106;rna_BgWH_04g01050	K00262+K14454+K15371
Metabolism	Nucleotide metabolism	Purine metabolism	24	24	1	1	ko00230	rna_BgWH_03g00689;rna_BgWH_03g00365;rna_BgWH_03g00246;rna_BgWH_03g00749;rna_BgWH_03g00494;rna_BgWH_03g00497;rna_BgWH_03g01049;rna_BgWH_03g00481;rna_BgWH_03g00192;rna_BgWH_03g00532;rna_BgWH_03g00828;rna_BgWH_04g00165;rna_BgWH_04g00406;rna_BgWH_04g00581;rna_BgWH_04g00258;rna_BgWH_04g00412;rna_BgWH_02g00162;rna_BgWH_02g00200;rna_BgWH_02g00006;rna_BgWH_02g00709;rna_BgWH_02g00005;rna_BgWH_01g00162;rna…	K01120+K00942+K18532+K10808+K00948+K00939+K10807+K01939+K00873+K01951+K00939+K01756+K01509+K00940+K01519+K00873+K00759+K00364+K01488+K01518+K01488+K01120+K10808+K00088
Metabolism	Nucleotide metabolism	Pyrimidine metabolism	17	17	1	1	ko00240	rna_BgWH_03g00915;rna_BgWH_03g00749;rna_BgWH_03g00446;rna_BgWH_03g01049;rna_BgWH_03g00221;rna_BgWH_04g00540;rna_BgWH_04g00597;rna_BgWH_04g00050;rna_BgWH_04g00908;rna_BgWH_04g00581;rna_BgWH_04g00598;rna_BgWH_04g01049;rna_BgWH_02g00889;rna_BgWH_02g00283;rna_BgWH_02g00709;rna_BgWH_02g00213;rna_BgWH_01g00158	K01591+K10808+K01937+K10807+K13800+K00943+K00757+K00762+K01954+K00940+K00757+K01465+K13998+K00609+K01518+K01520+K10808
Metabolism	Amino acid metabolism	Alanine, aspartate and glutamate metabolism	8	8	1	1	ko00250	rna_BgWH_03g00721;rna_BgWH_03g00106;rna_BgWH_03g00481;rna_BgWH_04g00165;rna_BgWH_04g00908;rna_BgWH_04g01050;rna_BgWH_04g00023;rna_BgWH_02g00283	K00262+K14454+K01939+K01756+K01954+K15371+K00820+K00609
Metabolism	Amino acid metabolism	Glycine, serine and threonine metabolism	4	4	1	1	ko00260	rna_BgWH_04g00329;rna_BgWH_02g00220;rna_BgWH_02g00287;rna_BgWH_01g00226	K01834+K00600+K00605+K00382
Metabolism	Amino acid metabolism	Cysteine and methionine metabolism	4	4	1	1	ko00270	rna_BgWH_03g00106;rna_BgWH_04g01057;rna_BgWH_02g00417;rna_BgWH_02g00334	K14454+K00789+K11204+K01251
Metabolism	Amino acid metabolism	Valine, leucine and isoleucine degradation	5	5	1	1	ko00280	rna_BgWH_03g00505;rna_BgWH_04g00306;rna_BgWH_02g00846;rna_BgWH_02g00455;rna_BgWH_01g00226	K00167+K00166+K09699+K00626+K00382
Metabolism	Amino acid metabolism	Lysine degradation	4	4	1	1	ko00310	rna_BgWH_02g00455;rna_BgWH_02g00112;rna_BgWH_02g00126;rna_BgWH_01g00226	K00626+K11428+K00658+K00382
Metabolism	Amino acid metabolism	Arginine and proline metabolism	2	2	1	1	ko00330	rna_BgWH_03g01136;rna_BgWH_03g00106	K00472+K14454
Metabolism	Amino acid metabolism	Tyrosine metabolism	1	1	1	1	ko00350	rna_BgWH_03g00106	K14454
Metabolism	Amino acid metabolism	Phenylalanine metabolism	1	1	1	1	ko00360	rna_BgWH_03g00106	K14454
Metabolism	Xenobiotics biodegradation and metabolism	Benzoate degradation	1	1	1	1	ko00362	rna_BgWH_02g00455	K00626
Metabolism	Amino acid metabolism	Tryptophan metabolism	3	3	1	1	ko00380	rna_BgWH_02g00455;rna_BgWH_02g00126;rna_BgWH_01g00226	K00626+K00658+K00382
Metabolism	Amino acid metabolism	Phenylalanine, tyrosine and tryptophan biosynthesis	1	1	1	1	ko00400	rna_BgWH_03g00106	K14454
Metabolism	Metabolism of other amino acids	Taurine and hypotaurine metabolism	1	1	1	1	ko00430	rna_BgWH_04g01050	K15371
Metabolism	Metabolism of other amino acids	Phosphonate and phosphinate metabolism	3	3	1	1	ko00440	rna_BgWH_03g00456;rna_BgWH_03g00949;rna_BgWH_01g00120	K00968+K00993+K00967
Metabolism	Metabolism of other amino acids	Selenocompound metabolism	5	5	1	1	ko00450	rna_BgWH_03g00871;rna_BgWH_02g00375;rna_BgWH_02g00352;rna_BgWH_02g00376;rna_BgWH_01g00171	K11717+K22182+K01874+K22182+K01874
Metabolism	Metabolism of other amino acids	Cyanoamino acid metabolism	1	1	1	1	ko00460	rna_BgWH_02g00220	K00600
Metabolism	Metabolism of other amino acids	Glutathione metabolism	8	8	1	1	ko00480	rna_BgWH_03g00749;rna_BgWH_03g01049;rna_BgWH_04g00591;rna_BgWH_04g00388;rna_BgWH_02g00548;rna_BgWH_02g00417;rna_BgWH_02g00055;rna_BgWH_01g00158	K10808+K10807+K00031+K00031+K01255+K11204+K00033+K10808
Metabolism	Carbohydrate metabolism	Starch and sucrose metabolism	3	3	1	1	ko00500	rna_BgWH_03g00013;rna_BgWH_03g01220;rna_BgWH_01g00024	K16055+K01810+K00844
Metabolism	Glycan biosynthesis and metabolism	N-Glycan biosynthesis	4	4	1	1	ko00510	rna_BgWH_03g01218;rna_BgWH_03g00080;rna_BgWH_02g00619;rna_BgWH_01g00049	K07151+K00721+K12345+K01001
Metabolism	Glycan biosynthesis and metabolism	Various types of N-glycan biosynthesis	1	1	1	1	ko00513	rna_BgWH_03g01218	K07151
Metabolism	Carbohydrate metabolism	Amino sugar and nucleotide sugar metabolism	10	10	1	1	ko00520	rna_BgWH_03g01034;rna_BgWH_03g00312;rna_BgWH_03g00401;rna_BgWH_03g00667;rna_BgWH_03g01220;rna_BgWH_03g00402;rna_BgWH_04g01047;rna_BgWH_04g00023;rna_BgWH_04g00032;rna_BgWH_01g00024	K00326+K00966+K00326+K17497+K01810+K00326+K01809+K00820+K01836+K00844
Metabolism	Biosynthesis of other secondary metabolites	Streptomycin biosynthesis	1	1	1	1	ko00521	rna_BgWH_01g00024	K00844
Metabolism	Biosynthesis of other secondary metabolites	Neomycin, kanamycin and gentamicin biosynthesis	1	1	1	1	ko00524	rna_BgWH_01g00024	K00844
Metabolism	Lipid metabolism	Glycerolipid metabolism	5	5	1	1	ko00561	rna_BgWH_04g00633;rna_BgWH_04g00634;rna_BgWH_02g00849;rna_BgWH_02g00138;rna_BgWH_01g00132	K00901+K00901+K15728+K00635+K00864
Metabolism	Carbohydrate metabolism	Inositol phosphate metabolism	5	5	1	1	ko00562	rna_BgWH_03g00453;rna_BgWH_03g00797;rna_BgWH_03g00932;rna_BgWH_03g00631;rna_BgWH_02g00853	K00999+K05857+K20279+K19801+K01803
Metabolism	Glycan biosynthesis and metabolism	Glycosylphosphatidylinositol(GPI)-anchor biosynthesis	6	6	1	1	ko00563	rna_BgWH_03g00081;rna_BgWH_04g00230;rna_BgWH_04g00947;rna_BgWH_04g00367;rna_BgWH_04g00405;rna_BgWH_02g00902	K03858+K05290+K03857+K05292+K03434+K05284
Metabolism	Lipid metabolism	Glycerophospholipid metabolism	13	13	1	1	ko00564	rna_BgWH_03g00453;rna_BgWH_03g00456;rna_BgWH_03g00949;rna_BgWH_03g00472;rna_BgWH_03g00516;rna_BgWH_03g00912;rna_BgWH_04g00150;rna_BgWH_04g00633;rna_BgWH_04g00634;rna_BgWH_02g00095;rna_BgWH_02g00780;rna_BgWH_02g00849;rna_BgWH_01g00120	K00999+K00968+K00993+K00981+K00894+K00995+K00111+K00901+K00901+K00006+K06131+K15728+K00967
Metabolism	Lipid metabolism	Ether lipid metabolism	1	1	1	1	ko00565	rna_BgWH_03g00949	K00993
Metabolism	Lipid metabolism	Sphingolipid metabolism	1	1	1	1	ko00600	rna_BgWH_01g00161	K01117
Metabolism	Glycan biosynthesis and metabolism	Glycosphingolipid biosynthesis - ganglio series	1	1	1	1	ko00604	rna_BgWH_01g00267	K03372
Metabolism	Carbohydrate metabolism	Pyruvate metabolism	11	11	1	1	ko00620	rna_BgWH_03g00924;rna_BgWH_03g00192;rna_BgWH_04g00179;rna_BgWH_04g00412;rna_BgWH_02g00770;rna_BgWH_02g00412;rna_BgWH_02g00455;rna_BgWH_02g00630;rna_BgWH_02g00101;rna_BgWH_02g00294;rna_BgWH_01g00226	K01512+K00873+K00116+K00873+K01595+K01676+K00626+K01895+K01069+K01610+K00382
Metabolism	Xenobiotics biodegradation and metabolism	Aminobenzoate degradation	1	1	1	1	ko00627	rna_BgWH_03g00924	K01512
Metabolism	Carbohydrate metabolism	Glyoxylate and dicarboxylate metabolism	6	6	1	1	ko00630	rna_BgWH_03g00031;rna_BgWH_02g00455;rna_BgWH_02g00630;rna_BgWH_02g00220;rna_BgWH_02g00287;rna_BgWH_01g00226	K01681+K00626+K01895+K00600+K00605+K00382
Metabolism	Carbohydrate metabolism	Propanoate metabolism	8	8	1	1	ko00640	rna_BgWH_03g00733;rna_BgWH_03g00505;rna_BgWH_04g00306;rna_BgWH_04g00337;rna_BgWH_02g00846;rna_BgWH_02g00455;rna_BgWH_02g00630;rna_BgWH_01g00226	K01900+K00167+K00166+K01899+K09699+K00626+K01895+K00382
Metabolism	Carbohydrate metabolism	Butanoate metabolism	1	1	1	1	ko00650	rna_BgWH_02g00455	K00626
Metabolism	Metabolism of cofactors and vitamins	One carbon pool by folate	3	3	1	1	ko00670	rna_BgWH_02g00889;rna_BgWH_02g00220;rna_BgWH_02g00287	K13998+K00600+K00605
Metabolism	Energy metabolism	Methane metabolism	6	6	1	1	ko00680	rna_BgWH_04g00073;rna_BgWH_04g00329;rna_BgWH_04g00321;rna_BgWH_02g00770;rna_BgWH_02g00630;rna_BgWH_02g00220	K01623+K01834+K01689+K01595+K01895+K00600
Metabolism	Energy metabolism	Carbon fixation in photosynthetic organisms	8	8	1	1	ko00710	rna_BgWH_03g00106;rna_BgWH_03g00495;rna_BgWH_04g00801;rna_BgWH_04g00073;rna_BgWH_02g00770;rna_BgWH_02g00853;rna_BgWH_02g00734;rna_BgWH_02g00294	K14454+K00927+K01807+K01623+K01595+K01803+K00134+K01610
Metabolism	Energy metabolism	Carbon fixation pathways in prokaryotes	7	7	1	1	ko00720	rna_BgWH_03g00031;rna_BgWH_04g00591;rna_BgWH_04g00388;rna_BgWH_02g00770;rna_BgWH_02g00412;rna_BgWH_02g00455;rna_BgWH_02g00630	K01681+K00031+K00031+K01595+K01676+K00626+K01895
Metabolism	Metabolism of cofactors and vitamins	Thiamine metabolism	5	5	1	1	ko00730	rna_BgWH_03g00497;rna_BgWH_03g00905;rna_BgWH_03g00828;rna_BgWH_04g00862;rna_BgWH_02g00426	K00939+K00878+K00939+K01662+K04487
Metabolism	Metabolism of cofactors and vitamins	Riboflavin metabolism	2	2	1	1	ko00740	rna_BgWH_03g01032;rna_BgWH_02g00394	K14379+K00953
Metabolism	Metabolism of cofactors and vitamins	Nicotinate and nicotinamide metabolism	2	2	1	1	ko00760	rna_BgWH_03g01203;rna_BgWH_03g00872	K00858+K00858
Metabolism	Metabolism of cofactors and vitamins	Pantothenate and CoA biosynthesis	3	3	1	1	ko00770	rna_BgWH_03g00299;rna_BgWH_03g00638;rna_BgWH_02g00841	K01598+K00859+K09680
Metabolism	Metabolism of cofactors and vitamins	Lipoic acid metabolism	2	2	1	1	ko00785	rna_BgWH_02g00397;rna_BgWH_01g00154	K03800+K03800
Metabolism	Metabolism of cofactors and vitamins	Folate biosynthesis	2	2	1	1	ko00790	rna_BgWH_02g00889;rna_BgWH_02g00318	K13998+K01113
Metabolism	Metabolism of cofactors and vitamins	Porphyrin and chlorophyll metabolism	6	6	1	1	ko00860	rna_BgWH_03g00027;rna_BgWH_03g00060;rna_BgWH_03g00752;rna_BgWH_03g00556;rna_BgWH_04g00768;rna_BgWH_02g00669	K01885+K01764+K01885+K01764+K02259+K02257
Metabolism	Metabolism of terpenoids and polyketides	Terpenoid backbone biosynthesis	12	12	1	1	ko00900	rna_BgWH_03g00284;rna_BgWH_03g00128;rna_BgWH_03g01139;rna_BgWH_03g00298;rna_BgWH_03g01204;rna_BgWH_04g00030;rna_BgWH_04g00276;rna_BgWH_04g00239;rna_BgWH_04g00657;rna_BgWH_04g00900;rna_BgWH_04g00862;rna_BgWH_02g00455	K00919+K00099+K11778+K03526+K01770+K06013+K03527+K00787+K05954+K00991+K01662+K00626
Metabolism	Energy metabolism	Nitrogen metabolism	2	2	1	1	ko00910	rna_BgWH_03g00721;rna_BgWH_04g01050	K00262+K15371
Metabolism	Biosynthesis of other secondary metabolites	Isoquinoline alkaloid biosynthesis	1	1	1	1	ko00950	rna_BgWH_03g00106	K14454
Metabolism	Biosynthesis of other secondary metabolites	Tropane, piperidine and pyridine alkaloid biosynthesis	1	1	1	1	ko00960	rna_BgWH_03g00106	K14454
Genetic Information Processing	Translation	Aminoacyl-tRNA biosynthesis	35	35	1	1	ko00970	rna_BgWH_03g00633;rna_BgWH_03g00504;rna_BgWH_03g01133;rna_BgWH_03g00046;rna_BgWH_03g00027;rna_BgWH_03g00101;rna_BgWH_03g00785;rna_BgWH_03g00275;rna_BgWH_03g00752;rna_BgWH_03g00073;rna_BgWH_03g01185;rna_BgWH_03g01086;rna_BgWH_03g00406;rna_BgWH_04g00594;rna_BgWH_04g00964;rna_BgWH_04g00867;rna_BgWH_04g00536;rna_BgWH_04g00450;rna_BgWH_04g01043;rna_BgWH_04g01058;rna_BgWH_04g00390;rna_BgWH_04g00931;rna…	K01893+K01868+K01869+K01872+K01885+K01881+K01866+K01889+K01885+K01893+K04567+K22503+K01870+K01892+K01867+K01867+K01886+K01870+K01890+K02433+K01889+K01873+K01869+K01880+K04567+K01874+K01887+K01866+K01883+K01881+K01875+K01875+K01892+K01887+K01874
Metabolism	Xenobiotics biodegradation and metabolism	Drug metabolism - other enzymes	11	11	1	1	ko00983	rna_BgWH_03g00749;rna_BgWH_03g01049;rna_BgWH_03g00221;rna_BgWH_03g00532;rna_BgWH_04g00597;rna_BgWH_04g00581;rna_BgWH_04g00258;rna_BgWH_04g00598;rna_BgWH_02g00213;rna_BgWH_01g00158;rna_BgWH_01g00197	K10808+K10807+K13800+K01951+K00757+K00940+K01519+K00757+K01520+K10808+K00088
Metabolism	Lipid metabolism	Biosynthesis of unsaturated fatty acids	2	2	1	1	ko01040	rna_BgWH_04g00537;rna_BgWH_04g00744	K10703+K10258
Metabolism	Global and overview maps	Metabolic pathways	176	176	1	1	ko01100	rna_BgWH_03g00689;rna_BgWH_03g00365;rna_BgWH_03g00246;rna_BgWH_03g01203;rna_BgWH_03g01218;rna_BgWH_03g01032;rna_BgWH_03g00027;rna_BgWH_03g00031;rna_BgWH_03g00728;rna_BgWH_03g00924;rna_BgWH_03g00596;rna_BgWH_03g00915;rna_BgWH_03g00284;rna_BgWH_03g00453;rna_BgWH_03g00721;rna_BgWH_03g00749;rna_BgWH_03g01136;rna_BgWH_03g00494;rna_BgWH_03g00497;rna_BgWH_03g00299;rna_BgWH_03g00733;rna_BgWH_03g00128;rna…	K01120+K00942+K18532+K00858+K07151+K14379+K01885+K01681+K02261+K01512+K02137+K01591+K00919+K00999+K00262+K10808+K00472+K00948+K00939+K01598+K01900+K00099+K14454+K01885+K00966+K00878+K05857+K02148+K00859+K00167+K00968+K01937+K00721+K03858+K00417+K00993+K10807+K00858+K00927+K16055+K03526+K20279+K11717+K01770+K01939+K02641+K00981+K01897+K17497+K13800+K02265+K00873+K01897+K19801+K00894+K00895+K00995+…
Metabolism	Global and overview maps	Biosynthesis of secondary metabolites	74	74	1	1	ko01110	rna_BgWH_03g00246;rna_BgWH_03g00027;rna_BgWH_03g00031;rna_BgWH_03g00284;rna_BgWH_03g00494;rna_BgWH_03g00497;rna_BgWH_03g00733;rna_BgWH_03g00128;rna_BgWH_03g00106;rna_BgWH_03g00752;rna_BgWH_03g00312;rna_BgWH_03g01139;rna_BgWH_03g00505;rna_BgWH_03g00949;rna_BgWH_03g00495;rna_BgWH_03g00013;rna_BgWH_03g00298;rna_BgWH_03g01204;rna_BgWH_03g00472;rna_BgWH_03g00667;rna_BgWH_03g00192;rna_BgWH_03g00364;rna…	K18532+K01885+K01681+K00919+K00948+K00939+K01900+K00099+K14454+K01885+K00966+K11778+K00167+K00993+K00927+K16055+K03526+K01770+K00981+K17497+K00873+K00895+K01810+K00939+K01756+K01809+K12626+K00031+K10703+K01807+K06013+K00789+K00111+K02259+K06127+K00031+K01623+K00116+K03527+K00940+K10258+K00787+K01834+K05954+K00901+K01689+K00991+K01662+K00901+K00873+K00166+K01899+K00164+K09699+K01676+K00626+K00235+…
Metabolism	Global and overview maps	Microbial metabolism in diverse environments	33	33	1	1	ko01120	rna_BgWH_03g00027;rna_BgWH_03g00031;rna_BgWH_03g00924;rna_BgWH_03g00721;rna_BgWH_03g00494;rna_BgWH_03g00752;rna_BgWH_03g00495;rna_BgWH_03g00192;rna_BgWH_03g00364;rna_BgWH_03g01220;rna_BgWH_04g00591;rna_BgWH_04g00801;rna_BgWH_04g00388;rna_BgWH_04g00073;rna_BgWH_04g01050;rna_BgWH_04g00179;rna_BgWH_04g00329;rna_BgWH_04g00321;rna_BgWH_04g00412;rna_BgWH_02g00364;rna_BgWH_02g00770;rna_BgWH_02g00412;rna…	K01885+K01681+K01512+K00262+K00948+K01885+K00927+K00873+K00895+K01810+K00031+K01807+K00031+K01623+K15371+K00116+K01834+K01689+K00873+K00164+K01595+K01676+K00626+K01895+K00164+K00658+K00033+K00600+K01803+K00134+K01610+K00382+K00844
Metabolism	Global and overview maps	Carbon metabolism	33	33	1	1	ko01200	rna_BgWH_03g00031;rna_BgWH_03g00494;rna_BgWH_03g00733;rna_BgWH_03g00106;rna_BgWH_03g00495;rna_BgWH_03g00192;rna_BgWH_03g01220;rna_BgWH_04g00591;rna_BgWH_04g00801;rna_BgWH_04g00388;rna_BgWH_04g00073;rna_BgWH_04g00179;rna_BgWH_04g00329;rna_BgWH_04g00321;rna_BgWH_04g00412;rna_BgWH_04g00337;rna_BgWH_02g00364;rna_BgWH_02g00770;rna_BgWH_02g00412;rna_BgWH_02g00455;rna_BgWH_02g00174;rna_BgWH_02g00630;rna…	K01681+K00948+K01900+K14454+K00927+K00873+K01810+K00031+K01807+K00031+K01623+K00116+K01834+K01689+K00873+K01899+K00164+K01595+K01676+K00626+K00235+K01895+K00164+K00658+K00033+K00600+K01803+K00134+K01610+K00605+K00382+K00844+K00234
Metabolism	Global and overview maps	2-Oxocarboxylic acid metabolism	4	4	1	1	ko01210	rna_BgWH_03g00031;rna_BgWH_03g00106;rna_BgWH_04g00591;rna_BgWH_04g00388	K01681+K14454+K00031+K00031
Metabolism	Global and overview maps	Fatty acid metabolism	7	7	1	1	ko01212	rna_BgWH_03g00165;rna_BgWH_03g00163;rna_BgWH_04g00864;rna_BgWH_04g00537;rna_BgWH_04g00744;rna_BgWH_02g00455;rna_BgWH_01g00050	K01897+K01897+K01897+K10703+K10258+K00626+K01897
Metabolism	Global and overview maps	Biosynthesis of amino acids	16	16	1	1	ko01230	rna_BgWH_03g00031;rna_BgWH_03g00494;rna_BgWH_03g00106;rna_BgWH_03g00495;rna_BgWH_03g00192;rna_BgWH_04g00591;rna_BgWH_04g00801;rna_BgWH_04g01057;rna_BgWH_04g00388;rna_BgWH_04g00073;rna_BgWH_04g00329;rna_BgWH_04g00321;rna_BgWH_04g00412;rna_BgWH_02g00220;rna_BgWH_02g00853;rna_BgWH_02g00734	K01681+K00948+K14454+K00927+K00873+K00031+K01807+K00789+K00031+K01623+K01834+K01689+K00873+K00600+K01803+K00134
Human Diseases	Drug resistance	EGFR tyrosine kinase inhibitor resistance	4	4	1	1	ko01521	rna_BgWH_03g00087;rna_BgWH_03g00450;rna_BgWH_04g00645;rna_BgWH_02g00196	K03259+K03083+K02991+K04371
Human Diseases	Drug resistance	Endocrine resistance	3	3	1	1	ko01522	rna_BgWH_04g00469;rna_BgWH_02g00196;rna_BgWH_01g00130	K04345+K04371+K04345
Human Diseases	Drug resistance	Antifolate resistance	6	6	1	1	ko01523	rna_BgWH_04g00460;rna_BgWH_04g00541;rna_BgWH_04g00545;rna_BgWH_04g00542;rna_BgWH_04g00543;rna_BgWH_02g00220	K05666+K05666+K05666+K05666+K05666+K00600
Human Diseases	Drug resistance	Platinum drug resistance	15	15	1	1	ko01524	rna_BgWH_03g00193;rna_BgWH_03g00469;rna_BgWH_03g00040;rna_BgWH_03g00781;rna_BgWH_04g00460;rna_BgWH_04g00627;rna_BgWH_04g00541;rna_BgWH_04g00545;rna_BgWH_04g00313;rna_BgWH_04g00550;rna_BgWH_04g00542;rna_BgWH_04g00543;rna_BgWH_02g00196;rna_BgWH_02g00269;rna_BgWH_01g00108	K02350+K14686+K10849+K08734+K05666+K03164+K05666+K05666+K08738+K08738+K05666+K05666+K04371+K08735+K08737
Environmental Information Processing	Membrane transport	ABC transporters	8	8	1	1	ko02010	rna_BgWH_03g00085;rna_BgWH_04g00460;rna_BgWH_04g00107;rna_BgWH_04g00541;rna_BgWH_04g00545;rna_BgWH_04g00542;rna_BgWH_04g00543;rna_BgWH_02g00133	K05661+K05666+K05657+K05666+K05666+K05666+K05666+K05657
Environmental Information Processing	Signal transduction	Two-component system	7	7	1	1	ko02020	rna_BgWH_04g01076;rna_BgWH_04g00768;rna_BgWH_04g00313;rna_BgWH_04g00550;rna_BgWH_02g00455;rna_BgWH_02g00318;rna_BgWH_02g00733	K00411+K02259+K08738+K08738+K00626+K01113+K00413
Cellular Processes	Cellular community - prokaryotes	Quorum sensing	5	5	1	1	ko02024	rna_BgWH_03g00603;rna_BgWH_03g00165;rna_BgWH_03g00163;rna_BgWH_04g00864;rna_BgWH_01g00050	K03106+K01897+K01897+K01897+K01897
Genetic Information Processing	Translation	Ribosome biogenesis in eukaryotes	50	50	1	1	ko03008	rna_BgWH_03g00271;rna_BgWH_03g00804;rna_BgWH_03g00782;rna_BgWH_03g00246;rna_BgWH_03g00939;rna_BgWH_03g00623;rna_BgWH_03g00552;rna_BgWH_03g00358;rna_BgWH_03g00774;rna_BgWH_03g00730;rna_BgWH_03g00428;rna_BgWH_03g00338;rna_BgWH_03g00759;rna_BgWH_03g00379;rna_BgWH_03g00084;rna_BgWH_03g00612;rna_BgWH_03g00951;rna_BgWH_03g00551;rna_BgWH_03g00057;rna_BgWH_03g00277;rna_BgWH_04g00896;rna_BgWH_04g00433;rna…	K14290+K14567+K07936+K18532+K14571+K07562+K03115+K03115+K14564+K14539+K11131+K14566+K14560+K14565+K14556+K12618+K03538+K07178+K14553+K12618+K14569+K14570+K14572+K12845+K03539+K14573+K14568+K14563+K14521+K03264+K01164+K06943+K07179+K03097+K11129+K14552+K14568+K14558+K11128+K14549+K11883+K12619+K14554+K14574+K14546+K14546+K14559+K14537+K14561+K11108
Genetic Information Processing	Translation	Ribosome	90	90	1	1	ko03010	rna_BgWH_03g00470;rna_BgWH_03g00135;rna_BgWH_03g00370;rna_BgWH_03g00702;rna_BgWH_03g00151;rna_BgWH_03g00496;rna_BgWH_03g01085;rna_BgWH_03g01200;rna_BgWH_03g00741;rna_BgWH_03g00030;rna_BgWH_03g00147;rna_BgWH_03g00142;rna_BgWH_03g00909;rna_BgWH_03g00260;rna_BgWH_03g00141;rna_BgWH_03g00590;rna_BgWH_03g00150;rna_BgWH_03g00725;rna_BgWH_03g00851;rna_BgWH_03g00659;rna_BgWH_03g00120;rna_BgWH_04g00227;rna…	K02958+K02901+K02930+K02975+K02895+K02918+K02915+K02921+K02875+K02938+K02889+K02936+K02892+K02895+K02932+K02910+K02866+K02876+K02927+K02867+K02957+K02989+K02987+K02865+K02898+K02900+K02962+K02883+K02979+K02976+K02877+K02951+K02991+K02922+K02879+K02962+K02876+K02971+K02888+K02906+K02998+K02973+K02917+K02942+K02887+K02947+K02966+K02978+K02908+K02995+K02893+K02993+K02954+K02882+K02943+K02912+K02894+…
Genetic Information Processing	Translation	RNA transport	45	45	1	1	ko03013	rna_BgWH_03g00271;rna_BgWH_03g00782;rna_BgWH_03g01027;rna_BgWH_03g00925;rna_BgWH_03g00087;rna_BgWH_03g01198;rna_BgWH_03g00623;rna_BgWH_03g00751;rna_BgWH_03g00498;rna_BgWH_03g00287;rna_BgWH_03g00584;rna_BgWH_03g01061;rna_BgWH_03g00951;rna_BgWH_03g00055;rna_BgWH_03g00870;rna_BgWH_03g00513;rna_BgWH_03g00601;rna_BgWH_03g00789;rna_BgWH_03g00750;rna_BgWH_03g00180;rna_BgWH_04g00098;rna_BgWH_04g00820;rna…	K14290+K07936+K00974+K13151+K03259+K12812+K07562+K03231+K12883+K03238+K03540+K10577+K03538+K03236+K03246+K13126+K03237+K13025+K03231+K03257+K12879+K03113+K03252+K13171+K14297+K14294+K03539+K03262+K12876+K02516+K03247+K05019+K03251+K03250+K14293+K01164+K03248+K12877+K14314+K12160+K03253+K03254+K03240+K03260+K14298
Genetic Information Processing	Translation	mRNA surveillance pathway	24	24	1	1	ko03015	rna_BgWH_03g01198;rna_BgWH_03g00498;rna_BgWH_03g00562;rna_BgWH_03g00548;rna_BgWH_03g01078;rna_BgWH_03g00489;rna_BgWH_03g00513;rna_BgWH_03g00789;rna_BgWH_03g00303;rna_BgWH_04g00494;rna_BgWH_04g00475;rna_BgWH_04g00136;rna_BgWH_04g00748;rna_BgWH_04g00057;rna_BgWH_04g00953;rna_BgWH_04g00119;rna_BgWH_04g00395;rna_BgWH_04g00500;rna_BgWH_02g00010;rna_BgWH_02g00635;rna_BgWH_02g00895;rna_BgWH_02g00861;rna…	K12812+K12883+K14399+K14411+K14403+K14962+K13126+K13025+K14406+K06269+K13171+K14294+K12876+K11584+K14411+K04382+K14397+K06965+K03265+K12877+K03267+K03456+K14396+K14376
Genetic Information Processing	Folding, sorting and degradation	RNA degradation	35	35	1	1	ko03018	rna_BgWH_03g00162;rna_BgWH_03g00140;rna_BgWH_03g00334;rna_BgWH_03g01187;rna_BgWH_03g00493;rna_BgWH_03g00417;rna_BgWH_03g01037;rna_BgWH_03g01135;rna_BgWH_03g00567;rna_BgWH_03g00612;rna_BgWH_03g00844;rna_BgWH_03g00643;rna_BgWH_03g00513;rna_BgWH_03g00289;rna_BgWH_03g00277;rna_BgWH_04g00452;rna_BgWH_04g00137;rna_BgWH_04g00414;rna_BgWH_04g00624;rna_BgWH_04g00429;rna_BgWH_04g00011;rna_BgWH_04g00321;rna…	K12622+K03679+K12614+K12591+K12625+K12598+K12623+K12627+K12589+K12618+K12604+K12624+K13126+K01148+K12618+K03514+K12626+K12586+K12606+K12581+K03678+K01689+K12571+K03681+K11600+K04043+K12599+K03654+K07573+K12621+K12619+K10643+K12585+K04077+K04077
Genetic Information Processing	Transcription	RNA polymerase	23	23	1	1	ko03020	rna_BgWH_03g00070;rna_BgWH_03g00056;rna_BgWH_03g00640;rna_BgWH_03g00244;rna_BgWH_03g00811;rna_BgWH_04g00685;rna_BgWH_04g01074;rna_BgWH_04g00147;rna_BgWH_04g00369;rna_BgWH_04g00726;rna_BgWH_04g00504;rna_BgWH_04g00489;rna_BgWH_02g00778;rna_BgWH_02g00851;rna_BgWH_02g00164;rna_BgWH_02g00858;rna_BgWH_02g00312;rna_BgWH_02g00774;rna_BgWH_02g00151;rna_BgWH_02g00850;rna_BgWH_02g00419;rna_BgWH_02g00906;rna…	K03040+K03027+K02999+K03017+K03025+K03007+K03013+K03021+K03018+K03008+K03012+K03022+K03002+K03014+K03015+K03020+K03006+K03010+K03016+K03014+K03011+K03019+K03040
Genetic Information Processing	Transcription	Basal transcription factors	12	12	1	1	ko03022	rna_BgWH_03g00832;rna_BgWH_03g00247;rna_BgWH_03g00414;rna_BgWH_03g00705;rna_BgWH_03g00490;rna_BgWH_03g01129;rna_BgWH_03g00202;rna_BgWH_04g00851;rna_BgWH_04g00432;rna_BgWH_04g01002;rna_BgWH_02g00372;rna_BgWH_01g00081	K03120+K03124+K10842+K02202+K03144+K03142+K10843+K03130+K06634+K03143+K10845+K10844
Genetic Information Processing	Replication and repair	DNA replication	25	25	1	1	ko03030	rna_BgWH_03g00463;rna_BgWH_03g00843;rna_BgWH_03g00169;rna_BgWH_03g01148;rna_BgWH_03g01159;rna_BgWH_03g00685;rna_BgWH_03g00392;rna_BgWH_03g00347;rna_BgWH_03g00152;rna_BgWH_03g01066;rna_BgWH_03g00447;rna_BgWH_03g00568;rna_BgWH_03g01141;rna_BgWH_04g00780;rna_BgWH_04g00787;rna_BgWH_04g00995;rna_BgWH_04g00812;rna_BgWH_04g00629;rna_BgWH_02g00736;rna_BgWH_01g00021;rna_BgWH_01g00213;rna_BgWH_01g00212;rna…	K02212+K10756+K02542+K04802+K10755+K02209+K02540+K04802+K07466+K10747+K02684+K02327+K02685+K02321+K10754+K02324+K10755+K02328+K10756+K10743+K02320+K02320+K02541+K04799+K02210
Genetic Information Processing	Transcription	Spliceosome	87	87	1	1	ko03040	rna_BgWH_03g00162;rna_BgWH_03g00422;rna_BgWH_03g00455;rna_BgWH_03g00821;rna_BgWH_03g01198;rna_BgWH_03g00838;rna_BgWH_03g00509;rna_BgWH_03g01163;rna_BgWH_03g00526;rna_BgWH_03g00205;rna_BgWH_03g01156;rna_BgWH_03g00493;rna_BgWH_03g00314;rna_BgWH_03g01055;rna_BgWH_03g00498;rna_BgWH_03g00820;rna_BgWH_03g01186;rna_BgWH_03g01037;rna_BgWH_03g00349;rna_BgWH_03g00461;rna_BgWH_03g01135;rna_BgWH_03g00226;rna…	K12622+K06063+K12821+K12813+K12812+K12860+K11087+K12815+K12840+K03283+K12829+K12625+K12826+K12811+K12883+K12859+K11097+K12623+K12844+K12847+K12627+K12861+K12837+K12870+K12855+K11093+K12834+K12811+K11099+K12833+K12817+K12624+K13025+K09567+K12879+K12862+K12816+K12626+K11086+K12846+K12867+K12831+K12845+K12872+K12876+K12869+K12842+K12832+K11095+K12854+K12850+K12825+K12863+K12823+K12864+K12858+K11092+…
Genetic Information Processing	Folding, sorting and degradation	Proteasome	32	32	1	1	ko03050	rna_BgWH_03g00386;rna_BgWH_03g01102;rna_BgWH_03g00249;rna_BgWH_03g00577;rna_BgWH_03g00054;rna_BgWH_03g00673;rna_BgWH_03g00445;rna_BgWH_03g00675;rna_BgWH_03g00483;rna_BgWH_03g00544;rna_BgWH_03g00610;rna_BgWH_04g00403;rna_BgWH_04g00422;rna_BgWH_04g00094;rna_BgWH_04g00031;rna_BgWH_04g00949;rna_BgWH_04g01005;rna_BgWH_04g00910;rna_BgWH_04g01006;rna_BgWH_02g00598;rna_BgWH_02g00827;rna_BgWH_02g00700;rna…	K02738+K02736+K03030+K02739+K03035+K03028+K06697+K03061+K03063+K02737+K03062+K02735+K06699+K03066+K02725+K03036+K02728+K03031+K02731+K03064+K03033+K10881+K03065+K02729+K03037+K03032+K02732+K02730+K03029+K03039+K03038+K02734
Genetic Information Processing	Folding, sorting and degradation	Protein export	15	15	1	1	ko03060	rna_BgWH_03g01123;rna_BgWH_03g00603;rna_BgWH_03g00441;rna_BgWH_03g00564;rna_BgWH_04g00582;rna_BgWH_04g01033;rna_BgWH_04g00547;rna_BgWH_04g00211;rna_BgWH_04g00242;rna_BgWH_04g00105;rna_BgWH_04g00335;rna_BgWH_04g00837;rna_BgWH_01g00088;rna_BgWH_01g00107;rna_BgWH_01g00123	K03104+K03106+K09540+K09481+K13431+K03107+K12275+K13280+K10956+K12272+K09490+K12948+K03105+K03108+K09647
Environmental Information Processing	Membrane transport	Bacterial secretion system	1	1	1	1	ko03070	rna_BgWH_03g00603	K03106
Organismal Systems	Endocrine system	PPAR signaling pathway	7	7	1	1	ko03320	rna_BgWH_03g00200;rna_BgWH_03g00165;rna_BgWH_03g00163;rna_BgWH_04g00864;rna_BgWH_04g00045;rna_BgWH_01g00050;rna_BgWH_01g00132	K08770+K01897+K01897+K01897+K08762+K01897+K00864
Genetic Information Processing	Replication and repair	Base excision repair	10	10	1	1	ko03410	rna_BgWH_03g01148;rna_BgWH_03g00347;rna_BgWH_03g01066;rna_BgWH_03g00568;rna_BgWH_04g00521;rna_BgWH_04g00995;rna_BgWH_04g00483;rna_BgWH_04g00629;rna_BgWH_02g00332;rna_BgWH_01g00042	K04802+K04802+K10747+K02327+K10771+K02324+K03648+K02328+K10773+K04799
Genetic Information Processing	Replication and repair	Nucleotide excision repair	27	27	1	1	ko03420	rna_BgWH_03g00843;rna_BgWH_03g00484;rna_BgWH_03g01148;rna_BgWH_03g00414;rna_BgWH_03g01159;rna_BgWH_03g00705;rna_BgWH_03g00347;rna_BgWH_03g00040;rna_BgWH_03g00152;rna_BgWH_03g00540;rna_BgWH_03g01066;rna_BgWH_03g01164;rna_BgWH_03g00490;rna_BgWH_03g01129;rna_BgWH_03g00568;rna_BgWH_03g00202;rna_BgWH_04g00787;rna_BgWH_04g00995;rna_BgWH_04g00812;rna_BgWH_04g00432;rna_BgWH_04g00353;rna_BgWH_04g01002;rna…	K10756+K10841+K04802+K10842+K10755+K02202+K04802+K10849+K07466+K10839+K10747+K10848+K03144+K03142+K02327+K10843+K10754+K02324+K10755+K06634+K03868+K03143+K02328+K10845+K10846+K10756+K10844
Genetic Information Processing	Replication and repair	Mismatch repair	16	16	1	1	ko03430	rna_BgWH_03g00843;rna_BgWH_03g01148;rna_BgWH_03g01159;rna_BgWH_03g00347;rna_BgWH_03g01088;rna_BgWH_03g00152;rna_BgWH_03g00781;rna_BgWH_03g01066;rna_BgWH_03g00568;rna_BgWH_04g00787;rna_BgWH_04g00812;rna_BgWH_04g00629;rna_BgWH_02g00736;rna_BgWH_02g00269;rna_BgWH_02g00602;rna_BgWH_01g00108	K10756+K04802+K10755+K04802+K10858+K07466+K08734+K10747+K02327+K10754+K10755+K02328+K10756+K08735+K10746+K08737
Genetic Information Processing	Replication and repair	Homologous recombination	10	10	1	1	ko03440	rna_BgWH_03g00209;rna_BgWH_03g01189;rna_BgWH_03g00429;rna_BgWH_03g00152;rna_BgWH_03g00644;rna_BgWH_03g00568;rna_BgWH_04g00263;rna_BgWH_04g00389;rna_BgWH_04g00629;rna_BgWH_02g00700	K10866+K08991+K10901+K07466+K10875+K02327+K03165+K10865+K02328+K10881
Genetic Information Processing	Replication and repair	Non-homologous end-joining	3	3	1	1	ko03450	rna_BgWH_03g00209;rna_BgWH_04g00389;rna_BgWH_01g00042	K10866+K10865+K04799
Genetic Information Processing	Replication and repair	Fanconi anemia pathway	11	11	1	1	ko03460	rna_BgWH_03g00193;rna_BgWH_03g01189;rna_BgWH_03g00429;rna_BgWH_03g01088;rna_BgWH_03g00040;rna_BgWH_03g00152;rna_BgWH_03g00781;rna_BgWH_03g01164;rna_BgWH_03g00062;rna_BgWH_04g00263;rna_BgWH_01g00034	K02350+K08991+K10901+K10858+K10849+K07466+K08734+K10848+K06640+K03165+K03515
Environmental Information Processing	Signal transduction	MAPK signaling pathway	7	7	1	1	ko04010	rna_BgWH_03g00205;rna_BgWH_04g00015;rna_BgWH_04g00469;rna_BgWH_02g00196;rna_BgWH_02g00432;rna_BgWH_01g00130;rna_BgWH_01g00243	K03283+K04460+K04345+K04371+K06268+K04345+K04348
Environmental Information Processing	Signal transduction	MAPK signaling pathway - yeast	6	6	1	1	ko04011	rna_BgWH_03g00753;rna_BgWH_03g00339;rna_BgWH_04g00072;rna_BgWH_04g00805;rna_BgWH_02g00095;rna_BgWH_02g00196	K04563+K06630+K02516+K02218+K00006+K04371
Environmental Information Processing	Signal transduction	ErbB signaling pathway	2	2	1	1	ko04012	rna_BgWH_03g00450;rna_BgWH_02g00196	K03083+K04371
Environmental Information Processing	Signal transduction	MAPK signaling pathway - fly	6	6	1	1	ko04013	rna_BgWH_03g00271;rna_BgWH_03g00938;rna_BgWH_03g01104;rna_BgWH_04g00696;rna_BgWH_04g00119;rna_BgWH_02g00196	K14290+K04564+K06689+K20223+K04382+K04371
Environmental Information Processing	Signal transduction	Ras signaling pathway	7	7	1	1	ko04014	rna_BgWH_03g00826;rna_BgWH_04g00469;rna_BgWH_04g00435;rna_BgWH_02g00196;rna_BgWH_02g00470;rna_BgWH_01g00140;rna_BgWH_01g00130	K07889+K04345+K07889+K04371+K02183+K02183+K04345
Environmental Information Processing	Signal transduction	Rap1 signaling pathway	3	3	1	1	ko04015	rna_BgWH_02g00196;rna_BgWH_02g00470;rna_BgWH_01g00140	K04371+K02183+K02183
Environmental Information Processing	Signal transduction	MAPK signaling pathway - plant	3	3	1	1	ko04016	rna_BgWH_04g00581;rna_BgWH_02g00470;rna_BgWH_01g00140	K00940+K02183+K02183
Environmental Information Processing	Signal transduction	Calcium signaling pathway	9	9	1	1	ko04020	rna_BgWH_03g00199;rna_BgWH_03g00797;rna_BgWH_03g01209;rna_BgWH_04g00469;rna_BgWH_02g00432;rna_BgWH_02g00470;rna_BgWH_01g00140;rna_BgWH_01g00130;rna_BgWH_01g00243	K05863+K05857+K05863+K04345+K06268+K02183+K02183+K04345+K04348
Environmental Information Processing	Signal transduction	cGMP - PKG signaling pathway	9	9	1	1	ko04022	rna_BgWH_03g00199;rna_BgWH_03g01031;rna_BgWH_03g01209;rna_BgWH_04g00494;rna_BgWH_02g00196;rna_BgWH_02g00432;rna_BgWH_02g00470;rna_BgWH_01g00140;rna_BgWH_01g00243	K05863+K07376+K05863+K06269+K04371+K06268+K02183+K02183+K04348
Environmental Information Processing	Signal transduction	cAMP signaling pathway	6	6	1	1	ko04024	rna_BgWH_04g00494;rna_BgWH_04g00469;rna_BgWH_02g00196;rna_BgWH_02g00470;rna_BgWH_01g00140;rna_BgWH_01g00130	K06269+K04345+K04371+K02183+K02183+K04345
Organismal Systems	Immune system	Chemokine signaling pathway	4	4	1	1	ko04062	rna_BgWH_03g00450;rna_BgWH_04g00469;rna_BgWH_02g00196;rna_BgWH_01g00130	K03083+K04345+K04371+K04345
Environmental Information Processing	Signal transduction	NF-kappa B signaling pathway	4	4	1	1	ko04064	rna_BgWH_03g00552;rna_BgWH_03g00358;rna_BgWH_03g01061;rna_BgWH_04g00336	K03115+K03115+K10577+K03097
Environmental Information Processing	Signal transduction	HIF-1 signaling pathway	9	9	1	1	ko04066	rna_BgWH_03g00087;rna_BgWH_03g00495;rna_BgWH_04g00645;rna_BgWH_04g00073;rna_BgWH_04g00353;rna_BgWH_04g00321;rna_BgWH_02g00196;rna_BgWH_02g00734;rna_BgWH_01g00024	K03259+K00927+K02991+K01623+K03868+K01689+K04371+K00134+K00844
Environmental Information Processing	Signal transduction	FoxO signaling pathway	5	5	1	1	ko04068	rna_BgWH_03g00146;rna_BgWH_03g00938;rna_BgWH_03g01091;rna_BgWH_04g00999;rna_BgWH_02g00196	K11434+K04564+K11838+K07198+K04371
Environmental Information Processing	Signal transduction	Phosphatidylinositol signaling system	9	9	1	1	ko04070	rna_BgWH_03g00453;rna_BgWH_03g00797;rna_BgWH_03g00932;rna_BgWH_03g00472;rna_BgWH_03g00631;rna_BgWH_04g00633;rna_BgWH_04g00634;rna_BgWH_02g00470;rna_BgWH_01g00140	K00999+K05857+K20279+K00981+K19801+K00901+K00901+K02183+K02183
Environmental Information Processing	Signal transduction	Sphingolipid signaling pathway	5	5	1	1	ko04071	rna_BgWH_03g01174;rna_BgWH_04g00057;rna_BgWH_04g00119;rna_BgWH_02g00196;rna_BgWH_02g00861	K18953+K11584+K04382+K04371+K03456
Environmental Information Processing	Signal transduction	Phospholipase D signaling pathway	3	3	1	1	ko04072	rna_BgWH_04g00633;rna_BgWH_04g00634;rna_BgWH_02g00196	K00901+K00901+K04371
Cellular Processes	Cell growth and death	Cell cycle	22	22	1	1	ko04110	rna_BgWH_03g00463;rna_BgWH_03g00169;rna_BgWH_03g01148;rna_BgWH_03g00705;rna_BgWH_03g00685;rna_BgWH_03g00392;rna_BgWH_03g01121;rna_BgWH_03g00347;rna_BgWH_03g00450;rna_BgWH_03g00062;rna_BgWH_03g00301;rna_BgWH_03g00100;rna_BgWH_03g00339;rna_BgWH_04g00561;rna_BgWH_04g00806;rna_BgWH_04g00432;rna_BgWH_04g00353;rna_BgWH_02g00106;rna_BgWH_01g00217;rna_BgWH_01g00016;rna_BgWH_01g00235;rna_BgWH_01g00192	K02212+K02542+K04802+K02202+K02209+K02540+K02603+K04802+K03083+K06640+K02180+K06067+K06630+K02606+K06669+K06634+K03868+K06636+K02541+K02604+K02210+K03094
Cellular Processes	Cell growth and death	Cell cycle - yeast	22	22	1	1	ko04111	rna_BgWH_03g00753;rna_BgWH_03g00463;rna_BgWH_03g00169;rna_BgWH_03g00685;rna_BgWH_03g00392;rna_BgWH_03g01121;rna_BgWH_03g00301;rna_BgWH_03g00173;rna_BgWH_04g00561;rna_BgWH_04g00806;rna_BgWH_04g00072;rna_BgWH_04g00119;rna_BgWH_04g00353;rna_BgWH_02g00196;rna_BgWH_02g00805;rna_BgWH_02g00861;rna_BgWH_02g00106;rna_BgWH_01g00217;rna_BgWH_01g00016;rna_BgWH_01g00235;rna_BgWH_01g00245;rna_BgWH_01g00192	K04563+K02212+K02542+K02209+K02540+K02603+K02180+K06675+K02606+K06669+K02516+K04382+K03868+K04371+K06674+K03456+K06636+K02541+K02604+K02210+K02219+K03094
Cellular Processes	Cell growth and death	Cell cycle - Caulobacter	3	3	1	1	ko04112	rna_BgWH_03g01052;rna_BgWH_02g00579;rna_BgWH_02g00036	K01358+K01358+K01358
Cellular Processes	Cell growth and death	Meiosis - yeast	18	18	1	1	ko04113	rna_BgWH_03g00753;rna_BgWH_03g00463;rna_BgWH_03g00169;rna_BgWH_03g00685;rna_BgWH_03g00392;rna_BgWH_03g01121;rna_BgWH_04g00494;rna_BgWH_04g00561;rna_BgWH_04g00806;rna_BgWH_04g00057;rna_BgWH_04g00469;rna_BgWH_04g00119;rna_BgWH_02g00861;rna_BgWH_02g00106;rna_BgWH_01g00217;rna_BgWH_01g00016;rna_BgWH_01g00235;rna_BgWH_01g00130	K04563+K02212+K02542+K02209+K02540+K02603+K06269+K02606+K06669+K11584+K04345+K04382+K03456+K06636+K02541+K02604+K02210+K04345
Cellular Processes	Cell growth and death	Oocyte meiosis	16	16	1	1	ko04114	rna_BgWH_03g00339;rna_BgWH_04g00494;rna_BgWH_04g00806;rna_BgWH_04g00057;rna_BgWH_04g00469;rna_BgWH_04g00119;rna_BgWH_04g00353;rna_BgWH_02g00196;rna_BgWH_02g00861;rna_BgWH_02g00106;rna_BgWH_02g00432;rna_BgWH_02g00470;rna_BgWH_01g00140;rna_BgWH_01g00130;rna_BgWH_01g00192;rna_BgWH_01g00243	K06630+K06269+K06669+K11584+K04345+K04382+K03868+K04371+K03456+K06636+K06268+K02183+K02183+K04345+K03094+K04348
Cellular Processes	Cell growth and death	p53 signaling pathway	5	5	1	1	ko04115	rna_BgWH_03g00749;rna_BgWH_03g00062;rna_BgWH_04g00313;rna_BgWH_04g00550;rna_BgWH_01g00158	K10808+K06640+K08738+K08738+K10808
Genetic Information Processing	Folding, sorting and degradation	Ubiquitin mediated proteolysis	19	19	1	1	ko04120	rna_BgWH_03g00611;rna_BgWH_03g00362;rna_BgWH_03g00700;rna_BgWH_03g00092;rna_BgWH_03g00311;rna_BgWH_03g01104;rna_BgWH_03g00219;rna_BgWH_03g01061;rna_BgWH_03g00762;rna_BgWH_04g00885;rna_BgWH_04g00353;rna_BgWH_04g01067;rna_BgWH_02g00155;rna_BgWH_02g00521;rna_BgWH_01g00011;rna_BgWH_01g00218;rna_BgWH_01g00055;rna_BgWH_01g00192;rna_BgWH_01g00199	K10579+K10598+K10601+K10589+K10688+K06689+K03178+K10577+K04649+K10573+K03868+K10575+K10592+K10574+K10686+K10580+K10685+K03094+K10599
Genetic Information Processing	Folding, sorting and degradation	Sulfur relay system	6	6	1	1	ko04122	rna_BgWH_04g00830;rna_BgWH_04g00662;rna_BgWH_04g00120;rna_BgWH_04g00664;rna_BgWH_02g00426;rna_BgWH_02g00031	K14169+K14168+K12161+K14168+K04487+K11996
Genetic Information Processing	Folding, sorting and degradation	SNARE interactions in vesicular transport	8	8	1	1	ko04130	rna_BgWH_03g01190;rna_BgWH_03g00457;rna_BgWH_03g00492;rna_BgWH_04g00697;rna_BgWH_04g00534;rna_BgWH_02g00730;rna_BgWH_02g00523;rna_BgWH_02g00345	K08490+K08497+K08516+K08486+K08490+K08489+K08517+K08515
Cellular Processes	Transport and catabolism	Autophagy - other eukaryotes	3	3	1	1	ko04136	rna_BgWH_03g00738;rna_BgWH_04g00119;rna_BgWH_01g00265	K17606+K04382+K08343
Cellular Processes	Transport and catabolism	Mitophagy - animal	5	5	1	1	ko04137	rna_BgWH_03g00552;rna_BgWH_03g00358;rna_BgWH_04g00283;rna_BgWH_04g00336;rna_BgWH_02g00514	K03115+K03115+K07897+K03097+K17969
Cellular Processes	Transport and catabolism	Autophagy - yeast	19	19	1	1	ko04138	rna_BgWH_03g00300;rna_BgWH_03g00132;rna_BgWH_03g00492;rna_BgWH_03g00738;rna_BgWH_03g00454;rna_BgWH_03g00273;rna_BgWH_03g00601;rna_BgWH_03g00903;rna_BgWH_04g00785;rna_BgWH_04g00283;rna_BgWH_04g00376;rna_BgWH_04g00469;rna_BgWH_04g00119;rna_BgWH_04g00619;rna_BgWH_02g00170;rna_BgWH_02g00128;rna_BgWH_01g00125;rna_BgWH_01g00265;rna_BgWH_01g00130	K16196+K20181+K08516+K17606+K15296+K06027+K03237+K20180+K12479+K07897+K20182+K04345+K04382+K20195+K20183+K20178+K20179+K08343+K04345
Cellular Processes	Transport and catabolism	Mitophagy - yeast	8	8	1	1	ko04139	rna_BgWH_03g00552;rna_BgWH_03g00358;rna_BgWH_03g00201;rna_BgWH_04g00336;rna_BgWH_02g00560;rna_BgWH_02g00879;rna_BgWH_02g00745;rna_BgWH_02g00514	K03115+K03115+K17065+K03097+K17800+K08955+K11088+K17969
Cellular Processes	Transport and catabolism	Autophagy - animal	13	13	1	1	ko04140	rna_BgWH_03g00300;rna_BgWH_03g00738;rna_BgWH_03g00198;rna_BgWH_03g00601;rna_BgWH_04g00283;rna_BgWH_04g00469;rna_BgWH_04g00119;rna_BgWH_04g00999;rna_BgWH_04g00382;rna_BgWH_04g00163;rna_BgWH_02g00196;rna_BgWH_01g00265;rna_BgWH_01g00130	K16196+K17606+K01365+K03237+K07897+K04345+K04382+K07198+K07874+K07874+K04371+K08343+K04345
Genetic Information Processing	Folding, sorting and degradation	Protein processing in endoplasmic reticulum	37	37	1	1	ko04141	rna_BgWH_03g00300;rna_BgWH_03g00533;rna_BgWH_03g00670;rna_BgWH_03g01218;rna_BgWH_03g00205;rna_BgWH_03g01175;rna_BgWH_03g00700;rna_BgWH_03g01080;rna_BgWH_03g00373;rna_BgWH_03g00540;rna_BgWH_03g01104;rna_BgWH_03g00524;rna_BgWH_03g00229;rna_BgWH_03g00390;rna_BgWH_03g00586;rna_BgWH_03g00920;rna_BgWH_03g00178;rna_BgWH_03g00520;rna_BgWH_03g00601;rna_BgWH_03g00441;rna_BgWH_03g00936;rna_BgWH_03g00564;rna…	K16196+K09584+K09503+K07151+K03283+K10950+K10601+K13993+K14015+K10839+K06689+K09487+K14006+K14016+K14005+K04523+K13989+K13525+K03237+K09540+K09518+K09481+K13525+K14007+K10666+K13989+K12275+K10956+K03868+K10575+K04079+K09490+K07953+K11863+K09486+K03094+K14012
Cellular Processes	Transport and catabolism	Lysosome	18	18	1	1	ko04142	rna_BgWH_03g00310;rna_BgWH_03g01032;rna_BgWH_03g01128;rna_BgWH_03g01212;rna_BgWH_03g00788;rna_BgWH_03g00676;rna_BgWH_03g00198;rna_BgWH_03g00779;rna_BgWH_04g00445;rna_BgWH_04g00297;rna_BgWH_04g00100;rna_BgWH_04g00730;rna_BgWH_04g00839;rna_BgWH_04g01008;rna_BgWH_02g00723;rna_BgWH_02g00623;rna_BgWH_02g00825;rna_BgWH_02g00624	K12402+K14379+K04646+K01275+K12403+K12393+K01365+K12394+K12392+K02154+K01275+K02144+K12400+K03661+K02155+K12391+K02146+K12391
Cellular Processes	Transport and catabolism	Endocytosis	22	22	1	1	ko04144	rna_BgWH_03g00652;rna_BgWH_03g00205;rna_BgWH_03g00883;rna_BgWH_03g01128;rna_BgWH_03g00826;rna_BgWH_03g01215;rna_BgWH_03g00500;rna_BgWH_03g00719;rna_BgWH_03g01025;rna_BgWH_03g00639;rna_BgWH_03g00474;rna_BgWH_04g00785;rna_BgWH_04g00283;rna_BgWH_04g00984;rna_BgWH_04g00435;rna_BgWH_04g00578;rna_BgWH_04g00824;rna_BgWH_04g00970;rna_BgWH_04g00819;rna_BgWH_02g00466;rna_BgWH_02g00226;rna_BgWH_01g00062	K18468+K03283+K12493+K04646+K07889+K12196+K12190+K12184+K12189+K12492+K12188+K12479+K07897+K18467+K07889+K11827+K19367+K18466+K12194+K12471+K12197+K12486
Cellular Processes	Transport and catabolism	Phagosome	22	22	1	1	ko04145	rna_BgWH_03g00826;rna_BgWH_03g00097;rna_BgWH_03g00198;rna_BgWH_03g00564;rna_BgWH_04g00646;rna_BgWH_04g00283;rna_BgWH_04g00241;rna_BgWH_04g00842;rna_BgWH_04g00625;rna_BgWH_04g00297;rna_BgWH_04g00730;rna_BgWH_04g00266;rna_BgWH_04g00435;rna_BgWH_04g00311;rna_BgWH_04g00242;rna_BgWH_04g00603;rna_BgWH_04g01008;rna_BgWH_02g00723;rna_BgWH_02g00830;rna_BgWH_02g00825;rna_BgWH_02g00079;rna_BgWH_02g00523	K07889+K02148+K01365+K09481+K02149+K07897+K02150+K07374+K07375+K02154+K02144+K02152+K07889+K02145+K10956+K02151+K03661+K02155+K02147+K02146+K07374+K08517
Cellular Processes	Transport and catabolism	Peroxisome	7	7	1	1	ko04146	rna_BgWH_03g00938;rna_BgWH_03g00165;rna_BgWH_03g00163;rna_BgWH_04g00864;rna_BgWH_04g00591;rna_BgWH_04g00388;rna_BgWH_01g00050	K04564+K01897+K01897+K01897+K00031+K00031+K01897
Environmental Information Processing	Signal transduction	mTOR signaling pathway	14	14	1	1	ko04150	rna_BgWH_03g00087;rna_BgWH_03g00097;rna_BgWH_03g00450;rna_BgWH_04g00646;rna_BgWH_04g00241;rna_BgWH_04g00645;rna_BgWH_04g00730;rna_BgWH_04g00266;rna_BgWH_04g00311;rna_BgWH_04g00999;rna_BgWH_04g00603;rna_BgWH_02g00196;rna_BgWH_02g00830;rna_BgWH_02g00849	K03259+K02148+K03083+K02149+K02150+K02991+K02144+K02152+K02145+K07198+K02151+K04371+K02147+K15728
Environmental Information Processing	Signal transduction	PI3K-Akt signaling pathway	11	11	1	1	ko04151	rna_BgWH_03g00087;rna_BgWH_03g00524;rna_BgWH_03g00450;rna_BgWH_03g00339;rna_BgWH_04g00645;rna_BgWH_04g00057;rna_BgWH_04g00119;rna_BgWH_04g00999;rna_BgWH_04g00691;rna_BgWH_02g00196;rna_BgWH_02g00861	K03259+K09487+K03083+K06630+K02991+K11584+K04382+K07198+K04079+K04371+K03456
Environmental Information Processing	Signal transduction	AMPK signaling pathway	7	7	1	1	ko04152	rna_BgWH_03g00546;rna_BgWH_03g00864;rna_BgWH_04g00057;rna_BgWH_04g00119;rna_BgWH_04g00999;rna_BgWH_02g00861;rna_BgWH_02g00448	K07877+K03234+K11584+K04382+K07198+K03456+K03234
Cellular Processes	Cell growth and death	Apoptosis	9	9	1	1	ko04210	rna_BgWH_03g01212;rna_BgWH_03g00198;rna_BgWH_03g00601;rna_BgWH_04g00842;rna_BgWH_04g00100;rna_BgWH_04g00313;rna_BgWH_04g00550;rna_BgWH_02g00196;rna_BgWH_02g00079	K01275+K01365+K03237+K07374+K01275+K08738+K08738+K04371+K07374
Organismal Systems	Aging	Longevity regulating pathway - mammal	5	5	1	1	ko04211	rna_BgWH_03g00087;rna_BgWH_03g00938;rna_BgWH_04g00469;rna_BgWH_04g00999;rna_BgWH_01g00130	K03259+K04564+K04345+K07198+K04345
Organismal Systems	Aging	Longevity regulating pathway - worm	11	11	1	1	ko04212	rna_BgWH_03g01052;rna_BgWH_03g00938;rna_BgWH_03g00763;rna_BgWH_04g00796;rna_BgWH_04g00781;rna_BgWH_02g00013;rna_BgWH_02g00579;rna_BgWH_02g00417;rna_BgWH_02g00036;rna_BgWH_01g00185;rna_BgWH_01g00208	K01358+K04564+K17794+K13113+K17491+K04043+K01358+K11204+K01358+K04077+K04077
Organismal Systems	Aging	Longevity regulating pathway - multiple species	8	8	1	1	ko04213	rna_BgWH_03g00205;rna_BgWH_03g00938;rna_BgWH_03g00100;rna_BgWH_04g00469;rna_BgWH_04g00999;rna_BgWH_02g00574;rna_BgWH_02g00442;rna_BgWH_01g00130	K03283+K04564+K06067+K04345+K07198+K03695+K03695+K04345
Cellular Processes	Cell growth and death	Apoptosis - fly	9	9	1	1	ko04214	rna_BgWH_03g00201;rna_BgWH_03g00062;rna_BgWH_03g00148;rna_BgWH_03g00479;rna_BgWH_04g00135;rna_BgWH_04g00313;rna_BgWH_04g00550;rna_BgWH_02g00196;rna_BgWH_01g00101	K17065+K06640+K01527+K03386+K03262+K08738+K08738+K04371+K03386
Cellular Processes	Cell growth and death	Apoptosis - multiple species	2	2	1	1	ko04215	rna_BgWH_04g00313;rna_BgWH_04g00550	K08738+K08738
Cellular Processes	Cell growth and death	Ferroptosis	5	5	1	1	ko04216	rna_BgWH_03g00165;rna_BgWH_03g00163;rna_BgWH_04g00864;rna_BgWH_02g00417;rna_BgWH_01g00050	K01897+K01897+K01897+K11204+K01897
Cellular Processes	Cell growth and death	Necroptosis	9	9	1	1	ko04217	rna_BgWH_03g00199;rna_BgWH_03g00201;rna_BgWH_03g01215;rna_BgWH_03g01209;rna_BgWH_03g00336;rna_BgWH_04g00691;rna_BgWH_04g00819;rna_BgWH_02g00785;rna_BgWH_02g00226	K05863+K17065+K12196+K05863+K11251+K04079+K12194+K11251+K12197
Cellular Processes	Cell growth and death	Cellular senescence	14	14	1	1	ko04218	rna_BgWH_03g00209;rna_BgWH_03g00199;rna_BgWH_03g01209;rna_BgWH_03g00795;rna_BgWH_03g00062;rna_BgWH_04g00494;rna_BgWH_04g00708;rna_BgWH_04g00389;rna_BgWH_02g00196;rna_BgWH_02g00432;rna_BgWH_02g00470;rna_BgWH_01g00140;rna_BgWH_01g00066;rna_BgWH_01g00243	K10866+K05863+K05863+K10752+K06640+K06269+K18753+K10865+K04371+K06268+K02183+K02183+K10752+K04348
Organismal Systems	Circulatory system	Cardiac muscle contraction	7	7	1	1	ko04260	rna_BgWH_03g00728;rna_BgWH_03g00531;rna_BgWH_03g00105;rna_BgWH_04g01076;rna_BgWH_02g00766;rna_BgWH_02g00494;rna_BgWH_02g00733	K02261+K00417+K02265+K00411+K00416+K02267+K00413
Organismal Systems	Circulatory system	Adrenergic signaling in cardiomyocytes	9	9	1	1	ko04261	rna_BgWH_04g00494;rna_BgWH_04g00057;rna_BgWH_04g00469;rna_BgWH_04g00119;rna_BgWH_02g00196;rna_BgWH_02g00861;rna_BgWH_02g00470;rna_BgWH_01g00140;rna_BgWH_01g00130	K06269+K11584+K04345+K04382+K04371+K03456+K02183+K02183+K04345
Organismal Systems	Circulatory system	Vascular smooth muscle contraction	7	7	1	1	ko04270	rna_BgWH_03g01031;rna_BgWH_04g00494;rna_BgWH_04g00469;rna_BgWH_02g00196;rna_BgWH_02g00470;rna_BgWH_01g00140;rna_BgWH_01g00130	K07376+K06269+K04345+K04371+K02183+K02183+K04345
Environmental Information Processing	Signal transduction	Wnt signaling pathway	11	11	1	1	ko04310	rna_BgWH_03g00552;rna_BgWH_03g00358;rna_BgWH_03g00450;rna_BgWH_04g00469;rna_BgWH_04g00353;rna_BgWH_04g00336;rna_BgWH_04g00344;rna_BgWH_02g00432;rna_BgWH_01g00130;rna_BgWH_01g00192;rna_BgWH_01g00243	K03115+K03115+K03083+K04345+K03868+K03097+K04499+K06268+K04345+K03094+K04348
Organismal Systems	Development	Dorso-ventral axis formation	1	1	1	1	ko04320	rna_BgWH_02g00196	K04371
Environmental Information Processing	Signal transduction	Notch signaling pathway	3	3	1	1	ko04330	rna_BgWH_03g00422;rna_BgWH_03g00100;rna_BgWH_02g00274	K06063+K06067+K06062
Environmental Information Processing	Signal transduction	Hedgehog signaling pathway	3	3	1	1	ko04340	rna_BgWH_03g00450;rna_BgWH_04g00469;rna_BgWH_01g00130	K03083+K04345+K04345
Environmental Information Processing	Signal transduction	Hedgehog signaling pathway - fly	5	5	1	1	ko04341	rna_BgWH_03g00450;rna_BgWH_04g00469;rna_BgWH_04g00353;rna_BgWH_01g00130;rna_BgWH_01g00192	K03083+K04345+K03868+K04345+K03094
Environmental Information Processing	Signal transduction	TGF-beta signaling pathway	5	5	1	1	ko04350	rna_BgWH_04g00119;rna_BgWH_04g00353;rna_BgWH_02g00196;rna_BgWH_02g00861;rna_BgWH_01g00192	K04382+K03868+K04371+K03456+K03094
Organismal Systems	Development	Axon guidance	5	5	1	1	ko04360	rna_BgWH_03g00450;rna_BgWH_03g00592;rna_BgWH_02g00196;rna_BgWH_02g00432;rna_BgWH_01g00243	K03083+K05765+K04371+K06268+K04348
Organismal Systems	Development and regeneration	Axon regeneration	6	6	1	1	ko04361	rna_BgWH_03g00214;rna_BgWH_04g00469;rna_BgWH_04g00999;rna_BgWH_04g00633;rna_BgWH_04g00634;rna_BgWH_01g00130	K10393+K04345+K07198+K00901+K00901+K04345
Environmental Information Processing	Signal transduction	VEGF signaling pathway	3	3	1	1	ko04370	rna_BgWH_02g00196;rna_BgWH_02g00432;rna_BgWH_01g00243	K04371+K06268+K04348
Environmental Information Processing	Signal transduction	Apelin signaling pathway	7	7	1	1	ko04371	rna_BgWH_04g00645;rna_BgWH_04g00469;rna_BgWH_04g00999;rna_BgWH_02g00196;rna_BgWH_02g00470;rna_BgWH_01g00140;rna_BgWH_01g00130	K02991+K04345+K07198+K04371+K02183+K02183+K04345
Organismal Systems	Development	Osteoclast differentiation	4	4	1	1	ko04380	rna_BgWH_03g01032;rna_BgWH_02g00196;rna_BgWH_02g00432;rna_BgWH_01g00243	K14379+K04371+K06268+K04348
Environmental Information Processing	Signal transduction	Hippo signaling pathway	5	5	1	1	ko04390	rna_BgWH_03g00450;rna_BgWH_03g00339;rna_BgWH_04g00494;rna_BgWH_04g00119;rna_BgWH_02g00861	K03083+K06630+K06269+K04382+K03456
Environmental Information Processing	Signal transduction	Hippo signaling pathway -fly	6	6	1	1	ko04391	rna_BgWH_03g00339;rna_BgWH_04g00797;rna_BgWH_04g00119;rna_BgWH_02g00064;rna_BgWH_02g00861;rna_BgWH_02g00703	K06630+K16675+K04382+K16675+K03456+K16675
Environmental Information Processing	Signal transduction	Hippo signaling pathway - multiple species	1	1	1	1	ko04392	rna_BgWH_04g00805	K02218
Cellular Processes	Cellular community - eukaryotes	Focal adhesion	3	3	1	1	ko04510	rna_BgWH_03g00450;rna_BgWH_04g00494;rna_BgWH_02g00196	K03083+K06269+K04371
Cellular Processes	Cellular community - eukaryotes	Adherens junction	4	4	1	1	ko04520	rna_BgWH_03g00552;rna_BgWH_03g00358;rna_BgWH_04g00336;rna_BgWH_02g00196	K03115+K03115+K03097+K04371
Cellular Processes	Cellular community - eukaryotes	Tight junction	10	10	1	1	ko04530	rna_BgWH_03g01148;rna_BgWH_03g00347;rna_BgWH_04g00690;rna_BgWH_04g00842;rna_BgWH_04g00469;rna_BgWH_04g00119;rna_BgWH_04g00999;rna_BgWH_02g00079;rna_BgWH_02g00861;rna_BgWH_01g00130	K04802+K04802+K09489+K07374+K04345+K04382+K07198+K07374+K03456+K04345
Cellular Processes	Cellular community - eukaryotes	Gap junction	7	7	1	1	ko04540	rna_BgWH_03g01031;rna_BgWH_04g00842;rna_BgWH_04g00625;rna_BgWH_04g00469;rna_BgWH_02g00196;rna_BgWH_02g00079;rna_BgWH_01g00130	K07376+K07374+K07375+K04345+K04371+K07374+K04345
Cellular Processes	Cellular community - eukaryotes	Signaling pathways regulating pluripotency of stem cells	2	2	1	1	ko04550	rna_BgWH_03g00450;rna_BgWH_02g00196	K03083+K04371
Organismal Systems	Immune system	Platelet activation	5	5	1	1	ko04611	rna_BgWH_03g01031;rna_BgWH_04g00494;rna_BgWH_04g00469;rna_BgWH_02g00196;rna_BgWH_01g00130	K07376+K06269+K04345+K04371+K04345
Organismal Systems	Immune system	Antigen processing and presentation	7	7	1	1	ko04612	rna_BgWH_03g00205;rna_BgWH_03g00198;rna_BgWH_03g00445;rna_BgWH_04g00690;rna_BgWH_04g00691;rna_BgWH_04g00232;rna_BgWH_02g00490	K03283+K01365+K06697+K09489+K04079+K08065+K08066
Organismal Systems	Immune system	Toll-like receptor signaling pathway	1	1	1	1	ko04620	rna_BgWH_02g00196	K04371
Organismal Systems	Immune system	NOD-like receptor signaling pathway	7	7	1	1	ko04621	rna_BgWH_03g00201;rna_BgWH_03g00098;rna_BgWH_03g00339;rna_BgWH_04g00691;rna_BgWH_02g00196;rna_BgWH_02g00550;rna_BgWH_02g00628	K17065+K03671+K06630+K04079+K04371+K12795+K03671
Organismal Systems	Immune system	RIG-I-like receptor signaling pathway	2	2	1	1	ko04622	rna_BgWH_03g00737;rna_BgWH_03g01126	K09578+K11594
Organismal Systems	Immune system	Cytosolic DNA-sensing pathway	12	12	1	1	ko04623	rna_BgWH_03g00056;rna_BgWH_03g00811;rna_BgWH_04g00685;rna_BgWH_04g01074;rna_BgWH_04g00147;rna_BgWH_04g00369;rna_BgWH_04g00489;rna_BgWH_02g00851;rna_BgWH_02g00858;rna_BgWH_02g00151;rna_BgWH_02g00850;rna_BgWH_02g00906	K03027+K03025+K03007+K03013+K03021+K03018+K03022+K03014+K03020+K03016+K03014+K03019
Organismal Systems	Immune system	Toll and Imd signaling pathway	3	3	1	1	ko04624	rna_BgWH_03g01104;rna_BgWH_04g00724;rna_BgWH_01g00218	K06689+K10704+K10580
Organismal Systems	Immune system	C-type lectin receptor signaling pathway	5	5	1	1	ko04625	rna_BgWH_02g00196;rna_BgWH_02g00432;rna_BgWH_02g00470;rna_BgWH_01g00140;rna_BgWH_01g00243	K04371+K06268+K02183+K02183+K04348
Organismal Systems	Environmental adaptation	Plant-pathogen interaction	9	9	1	1	ko04626	rna_BgWH_03g00524;rna_BgWH_03g00853;rna_BgWH_04g00262;rna_BgWH_04g00558;rna_BgWH_04g00691;rna_BgWH_02g00550;rna_BgWH_02g00470;rna_BgWH_01g00140;rna_BgWH_01g00132	K09487+K13412+K02358+K13412+K04079+K12795+K02183+K02183+K00864
Organismal Systems	Immune system	Natural killer cell mediated cytotoxicity	3	3	1	1	ko04650	rna_BgWH_02g00196;rna_BgWH_02g00432;rna_BgWH_01g00243	K04371+K06268+K04348
Organismal Systems	Immune system	IL-17 signaling pathway	6	6	1	1	ko04657	rna_BgWH_03g00732;rna_BgWH_03g00524;rna_BgWH_03g00450;rna_BgWH_04g00691;rna_BgWH_02g00196;rna_BgWH_02g00718	K19603+K09487+K03083+K04079+K04371+K12890
Organismal Systems	Immune system	Th1 and Th2 cell differentiation	3	3	1	1	ko04658	rna_BgWH_02g00196;rna_BgWH_02g00432;rna_BgWH_01g00243	K04371+K06268+K04348
Organismal Systems	Immune system	Th17 cell differentiation	4	4	1	1	ko04659	rna_BgWH_04g00691;rna_BgWH_02g00196;rna_BgWH_02g00432;rna_BgWH_01g00243	K04079+K04371+K06268+K04348
Organismal Systems	Immune system	T cell receptor signaling pathway	4	4	1	1	ko04660	rna_BgWH_03g00450;rna_BgWH_02g00196;rna_BgWH_02g00432;rna_BgWH_01g00243	K03083+K04371+K06268+K04348
Organismal Systems	Immune system	B cell receptor signaling pathway	4	4	1	1	ko04662	rna_BgWH_03g00450;rna_BgWH_02g00196;rna_BgWH_02g00432;rna_BgWH_01g00243	K03083+K04371+K06268+K04348
Organismal Systems	Immune system	Fc epsilon RI signaling pathway	1	1	1	1	ko04664	rna_BgWH_02g00196	K04371
Organismal Systems	Immune system	Fc gamma R-mediated phagocytosis	2	2	1	1	ko04666	rna_BgWH_03g00592;rna_BgWH_02g00196	K05765+K04371
Environmental Information Processing	Signal transduction	TNF signaling pathway	2	2	1	1	ko04668	rna_BgWH_03g00201;rna_BgWH_02g00196	K17065+K04371
Organismal Systems	Environmental adaptation	Circadian rhythm	3	3	1	1	ko04710	rna_BgWH_04g00999;rna_BgWH_04g00353;rna_BgWH_01g00192	K07198+K03868+K03094
Organismal Systems	Environmental adaptation	Circadian rhythm - fly	1	1	1	1	ko04711	rna_BgWH_03g00450	K03083
Organismal Systems	Environmental adaptation	Circadian rhythm - plant	3	3	1	1	ko04712	rna_BgWH_03g00552;rna_BgWH_03g00358;rna_BgWH_04g00336	K03115+K03115+K03097
Organismal Systems	Environmental adaptation	Circadian entrainment	6	6	1	1	ko04713	rna_BgWH_03g01031;rna_BgWH_04g00469;rna_BgWH_02g00196;rna_BgWH_02g00470;rna_BgWH_01g00140;rna_BgWH_01g00130	K07376+K04345+K04371+K02183+K02183+K04345
Organismal Systems	Environmental adaptation	Thermogenesis	30	30	1	1	ko04714	rna_BgWH_03g01031;rna_BgWH_03g00728;rna_BgWH_03g00572;rna_BgWH_03g00596;rna_BgWH_03g00531;rna_BgWH_03g00165;rna_BgWH_03g00105;rna_BgWH_03g00163;rna_BgWH_04g00864;rna_BgWH_04g01076;rna_BgWH_04g00670;rna_BgWH_04g00645;rna_BgWH_04g00469;rna_BgWH_04g00768;rna_BgWH_04g00999;rna_BgWH_04g00783;rna_BgWH_04g00649;rna_BgWH_02g00766;rna_BgWH_02g00174;rna_BgWH_02g00494;rna_BgWH_02g00219;rna_BgWH_02g00181;rna…	K07376+K02261+K18183+K02137+K00417+K01897+K02265+K01897+K01897+K00411+K02134+K02991+K04345+K02259+K07198+K02132+K02128+K00416+K00235+K02267+K02133+K02136+K18178+K00413+K02257+K01897+K11340+K04345+K02135+K00234
Organismal Systems	Nervous system	Long-term potentiation	8	8	1	1	ko04720	rna_BgWH_04g00494;rna_BgWH_04g00469;rna_BgWH_02g00196;rna_BgWH_02g00432;rna_BgWH_02g00470;rna_BgWH_01g00140;rna_BgWH_01g00130;rna_BgWH_01g00243	K06269+K04345+K04371+K06268+K02183+K02183+K04345+K04348
Organismal Systems	Nervous system	Synaptic vesicle cycle	18	18	1	1	ko04721	rna_BgWH_03g01128;rna_BgWH_03g00097;rna_BgWH_03g00454;rna_BgWH_03g00273;rna_BgWH_04g00646;rna_BgWH_04g00241;rna_BgWH_04g00697;rna_BgWH_04g00297;rna_BgWH_04g00730;rna_BgWH_04g00266;rna_BgWH_04g00311;rna_BgWH_04g00578;rna_BgWH_04g00603;rna_BgWH_04g01008;rna_BgWH_02g00723;rna_BgWH_02g00830;rna_BgWH_02g00825;rna_BgWH_02g00378	K04646+K02148+K15296+K06027+K02149+K02150+K08486+K02154+K02144+K02152+K02145+K11827+K02151+K03661+K02155+K02147+K02146+K15292
Organismal Systems	Nervous system	Neurotrophin signaling pathway	5	5	1	1	ko04722	rna_BgWH_03g00450;rna_BgWH_03g00339;rna_BgWH_02g00196;rna_BgWH_02g00470;rna_BgWH_01g00140	K03083+K06630+K04371+K02183+K02183
Organismal Systems	Nervous system	Retrograde endocannabinoid signaling	3	3	1	1	ko04723	rna_BgWH_04g00469;rna_BgWH_02g00196;rna_BgWH_01g00130	K04345+K04371+K04345
Organismal Systems	Nervous system	Glutamatergic synapse	5	5	1	1	ko04724	rna_BgWH_04g00469;rna_BgWH_02g00196;rna_BgWH_02g00432;rna_BgWH_01g00130;rna_BgWH_01g00243	K04345+K04371+K06268+K04345+K04348
Organismal Systems	Nervous system	Cholinergic synapse	3	3	1	1	ko04725	rna_BgWH_04g00469;rna_BgWH_02g00196;rna_BgWH_01g00130	K04345+K04371+K04345
Organismal Systems	Nervous system	Serotonergic synapse	3	3	1	1	ko04726	rna_BgWH_04g00469;rna_BgWH_02g00196;rna_BgWH_01g00130	K04345+K04371+K04345
Organismal Systems	Nervous system	GABAergic synapse	3	3	1	1	ko04727	rna_BgWH_03g00273;rna_BgWH_04g00469;rna_BgWH_01g00130	K06027+K04345+K04345
Organismal Systems	Nervous system	Dopaminergic synapse	10	10	1	1	ko04728	rna_BgWH_03g00450;rna_BgWH_04g00494;rna_BgWH_04g00057;rna_BgWH_04g00469;rna_BgWH_04g00119;rna_BgWH_02g00861;rna_BgWH_02g00470;rna_BgWH_01g00140;rna_BgWH_01g00130;rna_BgWH_01g00243	K03083+K06269+K11584+K04345+K04382+K03456+K02183+K02183+K04345+K04348
Organismal Systems	Nervous system	Long-term depression	4	4	1	1	ko04730	rna_BgWH_03g01031;rna_BgWH_04g00119;rna_BgWH_02g00196;rna_BgWH_02g00861	K07376+K04382+K04371+K03456
Organismal Systems	Sensory system	Olfactory transduction	5	5	1	1	ko04740	rna_BgWH_03g01031;rna_BgWH_04g00469;rna_BgWH_02g00470;rna_BgWH_01g00140;rna_BgWH_01g00130	K07376+K04345+K02183+K02183+K04345
Organismal Systems	Sensory system	Taste transduction	3	3	1	1	ko04742	rna_BgWH_04g00406;rna_BgWH_04g00469;rna_BgWH_01g00130	K01509+K04345+K04345
Organismal Systems	Sensory system	Phototransduction	2	2	1	1	ko04744	rna_BgWH_02g00470;rna_BgWH_01g00140	K02183+K02183
Organismal Systems	Sensory system	Phototransduction - fly	2	2	1	1	ko04745	rna_BgWH_02g00470;rna_BgWH_01g00140	K02183+K02183
Organismal Systems	Sensory system	Inflammatory mediator regulation of TRP channels	5	5	1	1	ko04750	rna_BgWH_04g00494;rna_BgWH_04g00469;rna_BgWH_02g00470;rna_BgWH_01g00140;rna_BgWH_01g00130	K06269+K04345+K02183+K02183+K04345
Cellular Processes	Cell motility	Regulation of actin cytoskeleton	3	3	1	1	ko04810	rna_BgWH_03g00592;rna_BgWH_04g00494;rna_BgWH_02g00196	K05765+K06269+K04371
Organismal Systems	Endocrine system	Insulin signaling pathway	12	12	1	1	ko04910	rna_BgWH_03g00087;rna_BgWH_03g00450;rna_BgWH_03g00437;rna_BgWH_04g00494;rna_BgWH_04g00645;rna_BgWH_04g00469;rna_BgWH_04g00999;rna_BgWH_02g00196;rna_BgWH_02g00470;rna_BgWH_01g00140;rna_BgWH_01g00130;rna_BgWH_01g00024	K03259+K03083+K04739+K06269+K02991+K04345+K07198+K04371+K02183+K02183+K04345+K00844
Organismal Systems	Endocrine system	Insulin secretion	2	2	1	1	ko04911	rna_BgWH_04g00469;rna_BgWH_01g00130	K04345+K04345
Organismal Systems	Endocrine system	GnRH signaling pathway	5	5	1	1	ko04912	rna_BgWH_04g00469;rna_BgWH_02g00196;rna_BgWH_02g00470;rna_BgWH_01g00140;rna_BgWH_01g00130	K04345+K04371+K02183+K02183+K04345
Organismal Systems	Endocrine system	Ovarian Steroidogenesis	2	2	1	1	ko04913	rna_BgWH_04g00469;rna_BgWH_01g00130	K04345+K04345
Organismal Systems	Endocrine system	Progesterone-mediated oocyte maturation	4	4	1	1	ko04914	rna_BgWH_04g00469;rna_BgWH_04g00691;rna_BgWH_02g00196;rna_BgWH_01g00130	K04345+K04079+K04371+K04345
Organismal Systems	Endocrine system	Estrogen signaling pathway	8	8	1	1	ko04915	rna_BgWH_03g00205;rna_BgWH_03g00524;rna_BgWH_04g00469;rna_BgWH_04g00691;rna_BgWH_02g00196;rna_BgWH_02g00470;rna_BgWH_01g00140;rna_BgWH_01g00130	K03283+K09487+K04345+K04079+K04371+K02183+K02183+K04345
Organismal Systems	Endocrine system	Melanogenesis	6	6	1	1	ko04916	rna_BgWH_03g00450;rna_BgWH_04g00469;rna_BgWH_02g00196;rna_BgWH_02g00470;rna_BgWH_01g00140;rna_BgWH_01g00130	K03083+K04345+K04371+K02183+K02183+K04345
Organismal Systems	Endocrine system	Prolactin signaling pathway	2	2	1	1	ko04917	rna_BgWH_03g00450;rna_BgWH_02g00196	K03083+K04371
Organismal Systems	Endocrine system	Thyroid hormone synthesis	4	4	1	1	ko04918	rna_BgWH_03g00524;rna_BgWH_04g00469;rna_BgWH_04g00335;rna_BgWH_01g00130	K09487+K04345+K09490+K04345
Organismal Systems	Endocrine system	Thyroid hormone signaling pathway	7	7	1	1	ko04919	rna_BgWH_03g00797;rna_BgWH_03g00450;rna_BgWH_03g00100;rna_BgWH_04g00469;rna_BgWH_02g00196;rna_BgWH_02g00274;rna_BgWH_01g00130	K05857+K03083+K06067+K04345+K04371+K06062+K04345
Organismal Systems	Endocrine system	Adipocytokine signaling pathway	5	5	1	1	ko04920	rna_BgWH_03g00165;rna_BgWH_03g00163;rna_BgWH_04g00864;rna_BgWH_04g00999;rna_BgWH_01g00050	K01897+K01897+K01897+K07198+K01897
Organismal Systems	Endocrine system	Oxytocin signaling pathway	11	11	1	1	ko04921	rna_BgWH_03g00864;rna_BgWH_04g00494;rna_BgWH_04g00469;rna_BgWH_04g00999;rna_BgWH_02g00196;rna_BgWH_02g00448;rna_BgWH_02g00432;rna_BgWH_02g00470;rna_BgWH_01g00140;rna_BgWH_01g00130;rna_BgWH_01g00243	K03234+K06269+K04345+K07198+K04371+K03234+K06268+K02183+K02183+K04345+K04348
Organismal Systems	Endocrine system	Glucagon signaling pathway	13	13	1	1	ko04922	rna_BgWH_03g00103;rna_BgWH_03g00146;rna_BgWH_03g00192;rna_BgWH_04g00469;rna_BgWH_04g00999;rna_BgWH_04g00329;rna_BgWH_04g00412;rna_BgWH_04g00781;rna_BgWH_02g00432;rna_BgWH_02g00470;rna_BgWH_01g00140;rna_BgWH_01g00130;rna_BgWH_01g00243	K15423+K11434+K00873+K04345+K07198+K01834+K00873+K17491+K06268+K02183+K02183+K04345+K04348
Organismal Systems	Endocrine system	Regulation of lipolysis in adipocyte	3	3	1	1	ko04923	rna_BgWH_03g01031;rna_BgWH_04g00469;rna_BgWH_01g00130	K07376+K04345+K04345
Organismal Systems	Endocrine system	Renin secretion	6	6	1	1	ko04924	rna_BgWH_04g00469;rna_BgWH_02g00432;rna_BgWH_02g00470;rna_BgWH_01g00140;rna_BgWH_01g00130;rna_BgWH_01g00243	K04345+K06268+K02183+K02183+K04345+K04348
Organismal Systems	Endocrine system	Aldosterone synthesis and secretion	4	4	1	1	ko04925	rna_BgWH_04g00469;rna_BgWH_02g00470;rna_BgWH_01g00140;rna_BgWH_01g00130	K04345+K02183+K02183+K04345
Organismal Systems	Endocrine system	Relaxin signaling pathway	3	3	1	1	ko04926	rna_BgWH_04g00469;rna_BgWH_02g00196;rna_BgWH_01g00130	K04345+K04371+K04345
Organismal Systems	Endocrine system	Cortisol synthesis and secretion	2	2	1	1	ko04927	rna_BgWH_04g00469;rna_BgWH_01g00130	K04345+K04345
Organismal Systems	Endocrine system	Parathyroid hormone synthesis, secretion and action	4	4	1	1	ko04928	rna_BgWH_04g00469;rna_BgWH_04g01034;rna_BgWH_02g00196;rna_BgWH_01g00130	K04345+K03626+K04371+K04345
Organismal Systems	Endocrine system	GnRH secretion	1	1	1	1	ko04929	rna_BgWH_02g00196	K04371
Human Diseases	Endocrine and metabolic diseases	Type II diabetes mellitus	4	4	1	1	ko04930	rna_BgWH_03g00192;rna_BgWH_04g00412;rna_BgWH_02g00196;rna_BgWH_01g00024	K00873+K00873+K04371+K00844
Human Diseases	Endocrine and metabolic diseases	Insulin resistance	5	5	1	1	ko04931	rna_BgWH_03g00716;rna_BgWH_03g00450;rna_BgWH_04g00494;rna_BgWH_04g00023;rna_BgWH_04g00999	K17605+K03083+K06269+K00820+K07198
Human Diseases	Endocrine and metabolic diseases	Non-alcoholic fatty liver disease (NAFLD)	14	14	1	1	ko04932	rna_BgWH_03g00728;rna_BgWH_03g00450;rna_BgWH_03g00531;rna_BgWH_03g00601;rna_BgWH_03g00105;rna_BgWH_04g01076;rna_BgWH_04g00999;rna_BgWH_04g00313;rna_BgWH_04g00550;rna_BgWH_02g00766;rna_BgWH_02g00174;rna_BgWH_02g00494;rna_BgWH_02g00733;rna_BgWH_01g00229	K02261+K03083+K00417+K03237+K02265+K00411+K07198+K08738+K08738+K00416+K00235+K02267+K00413+K00234
Human Diseases	Endocrine and metabolic diseases	AGE-RAGE signaling pathway in diabetic complications	2	2	1	1	ko04933	rna_BgWH_03g00797;rna_BgWH_02g00196	K05857+K04371
Human Diseases	Endocrine and metabolic diseases	Cushing syndrome	6	6	1	1	ko04934	rna_BgWH_03g00935;rna_BgWH_03g00450;rna_BgWH_03g01140;rna_BgWH_04g00469;rna_BgWH_02g00196;rna_BgWH_01g00130	K14964+K03083+K14964+K04345+K04371+K04345
Organismal Systems	Endocrine system	Growth hormone synthesis, secretion and action	4	4	1	1	ko04935	rna_BgWH_03g00450;rna_BgWH_04g00469;rna_BgWH_02g00196;rna_BgWH_01g00130	K03083+K04345+K04371+K04345
Human Diseases	Endocrine and metabolic diseases	Type I diabetes mellitus	2	2	1	1	ko04940	rna_BgWH_01g00185;rna_BgWH_01g00208	K04077+K04077
Organismal Systems	Excretory system	Aldosterone-regulated sodium reabsorption	1	1	1	1	ko04960	rna_BgWH_02g00196	K04371
Organismal Systems	Excretory system	Endocrine and other factor-regulated calcium reabsorption	4	4	1	1	ko04961	rna_BgWH_03g01128;rna_BgWH_04g00469;rna_BgWH_04g00578;rna_BgWH_01g00130	K04646+K04345+K11827+K04345
Organismal Systems	Excretory system	Vasopressin-regulated water reabsorption	6	6	1	1	ko04962	rna_BgWH_03g00826;rna_BgWH_03g00273;rna_BgWH_04g00469;rna_BgWH_04g00435;rna_BgWH_02g00150;rna_BgWH_01g00130	K07889+K06027+K04345+K07889+K10418+K04345
Organismal Systems	Excretory system	Collecting duct acid secretion	10	10	1	1	ko04966	rna_BgWH_03g00097;rna_BgWH_04g00646;rna_BgWH_04g00241;rna_BgWH_04g00297;rna_BgWH_04g00266;rna_BgWH_04g00311;rna_BgWH_04g00603;rna_BgWH_02g00723;rna_BgWH_02g00830;rna_BgWH_02g00825	K02148+K02149+K02150+K02154+K02152+K02145+K02151+K02155+K02147+K02146
Organismal Systems	Digestive system	Salivary secretion	5	5	1	1	ko04970	rna_BgWH_03g01031;rna_BgWH_04g00469;rna_BgWH_02g00470;rna_BgWH_01g00140;rna_BgWH_01g00130	K07376+K04345+K02183+K02183+K04345
Organismal Systems	Digestive system	Gastric acid secretion	4	4	1	1	ko04971	rna_BgWH_04g00469;rna_BgWH_02g00470;rna_BgWH_01g00140;rna_BgWH_01g00130	K04345+K02183+K02183+K04345
Organismal Systems	Digestive system	Carbohydrate digestion and absorption	1	1	1	1	ko04973	rna_BgWH_01g00024	K00844
Organismal Systems	Digestive system	Protein digestion and absorption	2	2	1	1	ko04974	rna_BgWH_03g00718;rna_BgWH_01g00299	K06002+K06002
Organismal Systems	Digestive system	Bile secretion	7	7	1	1	ko04976	rna_BgWH_04g00460;rna_BgWH_04g00469;rna_BgWH_04g00541;rna_BgWH_04g00545;rna_BgWH_04g00542;rna_BgWH_04g00543;rna_BgWH_01g00130	K05666+K04345+K05666+K05666+K05666+K05666+K04345
Organismal Systems	Digestive system	Mineral absorption	1	1	1	1	ko04978	rna_BgWH_03g00469	K14686
Human Diseases	Neurodegenerative diseases	Alzheimer disease	34	34	1	1	ko05010	rna_BgWH_03g00199;rna_BgWH_03g00728;rna_BgWH_03g00596;rna_BgWH_03g00552;rna_BgWH_03g00358;rna_BgWH_03g01209;rna_BgWH_03g00450;rna_BgWH_03g00531;rna_BgWH_03g00601;rna_BgWH_03g00105;rna_BgWH_04g01076;rna_BgWH_04g00670;rna_BgWH_04g00842;rna_BgWH_04g00625;rna_BgWH_04g00313;rna_BgWH_04g00783;rna_BgWH_04g00550;rna_BgWH_04g00649;rna_BgWH_04g00336;rna_BgWH_02g00766;rna_BgWH_02g00174;rna_BgWH_02g00196;rna…	K05863+K02261+K02137+K03115+K03115+K05863+K03083+K00417+K03237+K02265+K00411+K02134+K07374+K07375+K08738+K02132+K08738+K02128+K03097+K00416+K00235+K04371+K02267+K02133+K02136+K07374+K06268+K00413+K00134+K02183+K02183+K02135+K00234+K04348
Human Diseases	Neurodegenerative diseases	Parkinson disease	24	24	1	1	ko05012	rna_BgWH_03g00199;rna_BgWH_03g00728;rna_BgWH_03g00596;rna_BgWH_03g01209;rna_BgWH_03g00531;rna_BgWH_03g00219;rna_BgWH_03g00105;rna_BgWH_04g01076;rna_BgWH_04g00670;rna_BgWH_04g00469;rna_BgWH_04g01067;rna_BgWH_04g00313;rna_BgWH_04g00783;rna_BgWH_04g00550;rna_BgWH_04g00649;rna_BgWH_02g00766;rna_BgWH_02g00174;rna_BgWH_02g00494;rna_BgWH_02g00219;rna_BgWH_02g00181;rna_BgWH_02g00733;rna_BgWH_01g00130;rna…	K05863+K02261+K02137+K05863+K00417+K03178+K02265+K00411+K02134+K04345+K10575+K08738+K02132+K08738+K02128+K00416+K00235+K02267+K02133+K02136+K00413+K04345+K02135+K00234
Human Diseases	Neurodegenerative diseases	Amyotrophic lateral sclerosis (ALS)	5	5	1	1	ko05014	rna_BgWH_03g00034;rna_BgWH_04g00313;rna_BgWH_04g00550;rna_BgWH_02g00432;rna_BgWH_01g00243	K11518+K08738+K08738+K06268+K04348
Human Diseases	Neurodegenerative diseases	Huntington disease	40	40	1	1	ko05016	rna_BgWH_03g00832;rna_BgWH_03g00199;rna_BgWH_03g00728;rna_BgWH_03g00596;rna_BgWH_03g01128;rna_BgWH_03g00938;rna_BgWH_03g01209;rna_BgWH_03g00244;rna_BgWH_03g00531;rna_BgWH_03g00100;rna_BgWH_03g00105;rna_BgWH_04g00685;rna_BgWH_04g01076;rna_BgWH_04g00670;rna_BgWH_04g00842;rna_BgWH_04g00625;rna_BgWH_04g01074;rna_BgWH_04g00726;rna_BgWH_04g00578;rna_BgWH_04g00313;rna_BgWH_04g00783;rna_BgWH_04g00550;rna…	K03120+K05863+K02261+K02137+K04646+K04564+K05863+K03017+K00417+K06067+K02265+K03007+K00411+K02134+K07374+K07375+K03013+K03008+K11827+K08738+K02132+K08738+K03012+K02128+K00416+K03014+K03015+K00235+K02267+K02133+K02136+K03006+K07374+K03010+K03016+K03014+K03011+K00413+K02135+K00234
Human Diseases	Neurodegenerative disease	Spinocerebellar ataxia	6	6	1	1	ko05017	rna_BgWH_03g00832;rna_BgWH_03g00247;rna_BgWH_03g00774;rna_BgWH_04g00588;rna_BgWH_02g00471;rna_BgWH_02g00664	K03120+K03124+K14564+K08956+K11863+K17943
Human Diseases	Neurodegenerative diseases	Prion diseases	5	5	1	1	ko05020	rna_BgWH_04g00469;rna_BgWH_04g00772;rna_BgWH_04g00335;rna_BgWH_02g00196;rna_BgWH_01g00130	K04345+K09553+K09490+K04371+K04345
Human Diseases	Substance dependence	Cocaine addiction	2	2	1	1	ko05030	rna_BgWH_04g00469;rna_BgWH_01g00130	K04345+K04345
Human Diseases	Substance dependence	Amphetamine addiction	8	8	1	1	ko05031	rna_BgWH_03g00100;rna_BgWH_04g00494;rna_BgWH_04g00469;rna_BgWH_02g00432;rna_BgWH_02g00470;rna_BgWH_01g00140;rna_BgWH_01g00130;rna_BgWH_01g00243	K06067+K06269+K04345+K06268+K02183+K02183+K04345+K04348
Human Diseases	Substance dependence	Morphine addiction	2	2	1	1	ko05032	rna_BgWH_04g00469;rna_BgWH_01g00130	K04345+K04345
Human Diseases	Substance dependence	Alcoholism	14	14	1	1	ko05034	rna_BgWH_03g00100;rna_BgWH_03g00336;rna_BgWH_04g00494;rna_BgWH_04g00469;rna_BgWH_04g00356;rna_BgWH_02g00786;rna_BgWH_02g00196;rna_BgWH_02g00785;rna_BgWH_02g00340;rna_BgWH_02g00803;rna_BgWH_02g00470;rna_BgWH_01g00140;rna_BgWH_01g00190;rna_BgWH_01g00130	K06067+K11251+K06269+K04345+K11254+K11253+K04371+K11251+K11253+K11252+K02183+K02183+K11252+K04345
Human Diseases	Infectious diseases	Bacterial invasion of epithelial cells	1	1	1	1	ko05100	rna_BgWH_03g01128	K04646
Human Diseases	Infectious diseases	Vibrio cholerae infection	17	17	1	1	ko05110	rna_BgWH_03g01175;rna_BgWH_03g00097;rna_BgWH_03g00564;rna_BgWH_04g00646;rna_BgWH_04g00241;rna_BgWH_04g00297;rna_BgWH_04g00730;rna_BgWH_04g00266;rna_BgWH_04g00469;rna_BgWH_04g00311;rna_BgWH_04g00242;rna_BgWH_04g00603;rna_BgWH_04g01008;rna_BgWH_02g00723;rna_BgWH_02g00830;rna_BgWH_02g00825;rna_BgWH_01g00130	K10950+K02148+K09481+K02149+K02150+K02154+K02144+K02152+K04345+K02145+K10956+K02151+K03661+K02155+K02147+K02146+K04345
Human Diseases	Infectious diseases	Epithelial cell signaling in Helicobacter pylori infection	12	12	1	1	ko05120	rna_BgWH_03g00097;rna_BgWH_04g00646;rna_BgWH_04g00241;rna_BgWH_04g00297;rna_BgWH_04g00730;rna_BgWH_04g00266;rna_BgWH_04g00311;rna_BgWH_04g00603;rna_BgWH_04g01008;rna_BgWH_02g00723;rna_BgWH_02g00830;rna_BgWH_02g00825	K02148+K02149+K02150+K02154+K02144+K02152+K02145+K02151+K03661+K02155+K02147+K02146
Human Diseases	Infectious diseases	Pathogenic Escherichia coli infection	15	15	1	1	ko05130	rna_BgWH_03g00796;rna_BgWH_04g00529;rna_BgWH_04g00071;rna_BgWH_04g00842;rna_BgWH_04g00625;rna_BgWH_04g00652;rna_BgWH_04g00313;rna_BgWH_04g00382;rna_BgWH_04g00550;rna_BgWH_04g00163;rna_BgWH_02g00196;rna_BgWH_02g00079;rna_BgWH_02g00814;rna_BgWH_02g00734;rna_BgWH_01g00037	K10357+K20352+K14007+K07374+K07375+K11294+K08738+K07874+K08738+K07874+K04371+K07374+K02985+K00134+K21889
Human Diseases	Infectious diseases	Shigellosis	14	14	1	1	ko05131	rna_BgWH_03g00797;rna_BgWH_03g01104;rna_BgWH_03g00450;rna_BgWH_04g00724;rna_BgWH_04g00353;rna_BgWH_04g00313;rna_BgWH_04g00550;rna_BgWH_02g00786;rna_BgWH_02g00196;rna_BgWH_02g00340;rna_BgWH_01g00218;rna_BgWH_01g00288;rna_BgWH_01g00192;rna_BgWH_01g00024	K05857+K06689+K03083+K10704+K03868+K08738+K08738+K11253+K04371+K11253+K10580+K12836+K03094+K00844
Human Diseases	Infectious diseases	Salmonella infection	20	20	1	1	ko05132	rna_BgWH_03g00132;rna_BgWH_03g00826;rna_BgWH_03g00098;rna_BgWH_03g00524;rna_BgWH_03g00903;rna_BgWH_04g00283;rna_BgWH_04g00376;rna_BgWH_04g00435;rna_BgWH_04g00313;rna_BgWH_04g00691;rna_BgWH_04g00550;rna_BgWH_02g00170;rna_BgWH_02g00567;rna_BgWH_02g00196;rna_BgWH_02g00814;rna_BgWH_02g00628;rna_BgWH_02g00150;rna_BgWH_02g00734;rna_BgWH_01g00125;rna_BgWH_01g00192	K20181+K07889+K03671+K09487+K20180+K07897+K20182+K07889+K08738+K04079+K08738+K20183+K18423+K04371+K02985+K03671+K10418+K00134+K20179+K03094
Human Diseases	Infectious diseases	Pertussis	4	4	1	1	ko05133	rna_BgWH_03g00592;rna_BgWH_02g00196;rna_BgWH_02g00470;rna_BgWH_01g00140	K05765+K04371+K02183+K02183
Human Diseases	Infectious diseases	Legionellosis	15	15	1	1	ko05134	rna_BgWH_03g00205;rna_BgWH_03g00751;rna_BgWH_03g00035;rna_BgWH_03g00520;rna_BgWH_03g00750;rna_BgWH_03g01087;rna_BgWH_04g00313;rna_BgWH_04g00382;rna_BgWH_04g00550;rna_BgWH_04g00163;rna_BgWH_02g00566;rna_BgWH_02g00877;rna_BgWH_02g00523;rna_BgWH_01g00185;rna_BgWH_01g00208	K03283+K03231+K03596+K13525+K03231+K13525+K08738+K07874+K08738+K07874+K07953+K03233+K08517+K04077+K04077
Human Diseases	Infectious disease: bacterial	Yersinia infection	2	2	1	1	ko05135	rna_BgWH_03g00450;rna_BgWH_02g00196	K03083+K04371
Human Diseases	Infectious diseases	Leishmaniasis	3	3	1	1	ko05140	rna_BgWH_03g00751;rna_BgWH_03g00750;rna_BgWH_02g00196	K03231+K03231+K04371
Human Diseases	Infectious diseases	Chagas disease (American trypanosomiasis)	4	4	1	1	ko05142	rna_BgWH_04g00119;rna_BgWH_02g00752;rna_BgWH_02g00196;rna_BgWH_02g00861	K04382+K01354+K04371+K03456
Human Diseases	Infectious diseases	African trypanosomiasis	1	1	1	1	ko05143	rna_BgWH_02g00752	K01354
Human Diseases	Infectious diseases	Malaria	4	4	1	1	ko05144	rna_BgWH_03g00815;rna_BgWH_02g00713;rna_BgWH_02g00152;rna_BgWH_01g00089	K13845+K13837+K13835+K13834
Human Diseases	Infectious diseases	Toxoplasmosis	9	9	1	1	ko05145	rna_BgWH_03g00383;rna_BgWH_03g00205;rna_BgWH_03g00815;rna_BgWH_03g00853;rna_BgWH_04g00558;rna_BgWH_04g00313;rna_BgWH_04g00550;rna_BgWH_02g00196;rna_BgWH_02g00435	K14141+K03283+K13845+K13412+K13412+K08738+K08738+K04371+K14145
Human Diseases	Infectious diseases	Amoebiasis	5	5	1	1	ko05146	rna_BgWH_03g00826;rna_BgWH_04g00283;rna_BgWH_04g00469;rna_BgWH_04g00435;rna_BgWH_01g00130	K07889+K07897+K04345+K07889+K04345
Human Diseases	Infectious diseases	Tuberculosis	20	20	1	1	ko05152	rna_BgWH_03g00826;rna_BgWH_04g00283;rna_BgWH_04g00297;rna_BgWH_04g00730;rna_BgWH_04g00435;rna_BgWH_04g00313;rna_BgWH_04g00550;rna_BgWH_04g00232;rna_BgWH_04g01008;rna_BgWH_02g00723;rna_BgWH_02g00013;rna_BgWH_02g00196;rna_BgWH_02g00825;rna_BgWH_02g00490;rna_BgWH_02g00432;rna_BgWH_02g00470;rna_BgWH_01g00185;rna_BgWH_01g00140;rna_BgWH_01g00208;rna_BgWH_01g00243	K07889+K07897+K02154+K02144+K07889+K08738+K08738+K08065+K03661+K02155+K04043+K04371+K02146+K08066+K06268+K02183+K04077+K02183+K04077+K04348
Human Diseases	Infectious diseases	Hepatitis C	10	10	1	1	ko05160	rna_BgWH_03g00300;rna_BgWH_03g00450;rna_BgWH_03g00601;rna_BgWH_03g00339;rna_BgWH_04g00119;rna_BgWH_04g00471;rna_BgWH_04g00313;rna_BgWH_04g00550;rna_BgWH_02g00196;rna_BgWH_02g00861	K16196+K03083+K03237+K06630+K04382+K03250+K08738+K08738+K04371+K03456
Human Diseases	Infectious diseases	Hepatitis B	6	6	1	1	ko05161	rna_BgWH_03g01148;rna_BgWH_03g01126;rna_BgWH_03g00347;rna_BgWH_04g00313;rna_BgWH_04g00550;rna_BgWH_02g00196	K04802+K11594+K04802+K08738+K08738+K04371
Human Diseases	Infectious diseases	Measles	11	11	1	1	ko05162	rna_BgWH_03g00300;rna_BgWH_03g00205;rna_BgWH_03g00552;rna_BgWH_03g00358;rna_BgWH_03g00450;rna_BgWH_03g00601;rna_BgWH_04g00448;rna_BgWH_04g00313;rna_BgWH_04g00550;rna_BgWH_04g00336;rna_BgWH_02g00690	K16196+K03283+K03115+K03115+K03083+K03237+K03247+K08738+K08738+K03097+K14753
Human Diseases	Infectious diseases	Human cytomegalovirus infection	10	10	1	1	ko05163	rna_BgWH_03g00450;rna_BgWH_04g00469;rna_BgWH_04g00313;rna_BgWH_04g00550;rna_BgWH_02g00196;rna_BgWH_02g00432;rna_BgWH_02g00470;rna_BgWH_01g00140;rna_BgWH_01g00130;rna_BgWH_01g00243	K03083+K04345+K08738+K08738+K04371+K06268+K02183+K02183+K04345+K04348
Human Diseases	Infectious diseases	Influenza A	11	11	1	1	ko05164	rna_BgWH_03g00271;rna_BgWH_03g00199;rna_BgWH_03g01209;rna_BgWH_03g00601;rna_BgWH_04g00924;rna_BgWH_04g00239;rna_BgWH_04g00313;rna_BgWH_04g00550;rna_BgWH_02g00196;rna_BgWH_02g00395;rna_BgWH_01g00065	K14290+K05863+K05863+K03237+K14297+K00787+K08738+K08738+K04371+K14396+K14298
Human Diseases	Infectious diseases	Human papillomavirus infection	27	27	1	1	ko05165	rna_BgWH_03g00832;rna_BgWH_03g01041;rna_BgWH_03g00097;rna_BgWH_03g00450;rna_BgWH_03g00062;rna_BgWH_03g00100;rna_BgWH_03g00610;rna_BgWH_03g00192;rna_BgWH_04g00646;rna_BgWH_04g00241;rna_BgWH_04g00297;rna_BgWH_04g00057;rna_BgWH_04g00730;rna_BgWH_04g00266;rna_BgWH_04g00469;rna_BgWH_04g00119;rna_BgWH_04g00311;rna_BgWH_04g00603;rna_BgWH_04g00412;rna_BgWH_04g01008;rna_BgWH_02g00723;rna_BgWH_02g00196;rna…	K03120+K11126+K02148+K03083+K06640+K06067+K03062+K00873+K02149+K02150+K02154+K11584+K02144+K02152+K04345+K04382+K02145+K02151+K00873+K03661+K02155+K04371+K02147+K02146+K03456+K04345+K10389
Human Diseases	Infectious diseases	HTLV-I infection	18	18	1	1	ko05166	rna_BgWH_03g00271;rna_BgWH_03g00782;rna_BgWH_03g00832;rna_BgWH_03g00199;rna_BgWH_03g01041;rna_BgWH_03g00218;rna_BgWH_03g01209;rna_BgWH_03g00062;rna_BgWH_03g00301;rna_BgWH_04g00469;rna_BgWH_04g00346;rna_BgWH_04g00239;rna_BgWH_04g00232;rna_BgWH_02g00196;rna_BgWH_02g00432;rna_BgWH_02g00274;rna_BgWH_01g00130;rna_BgWH_01g00243	K14290+K07936+K03120+K05863+K11126+K15305+K05863+K06640+K02180+K04345+K08874+K00787+K08065+K04371+K06268+K06062+K04345+K04348
Human Diseases	Infectious diseases	Kaposi sarcoma-associated herpesvirus infection	9	9	1	1	ko05167	rna_BgWH_03g00450;rna_BgWH_04g00313;rna_BgWH_04g00550;rna_BgWH_02g00196;rna_BgWH_02g00432;rna_BgWH_02g00470;rna_BgWH_01g00140;rna_BgWH_01g00265;rna_BgWH_01g00243	K03083+K08738+K08738+K04371+K06268+K02183+K02183+K08343+K04348
Human Diseases	Infectious diseases	Herpes simplex infection	8	8	1	1	ko05168	rna_BgWH_03g00300;rna_BgWH_03g00601;rna_BgWH_04g00494;rna_BgWH_04g00313;rna_BgWH_04g00550;rna_BgWH_02g00718;rna_BgWH_01g00191;rna_BgWH_01g00092	K16196+K03237+K06269+K08738+K08738+K12890+K12892+K03240
Human Diseases	Infectious diseases	Epstein-Barr virus infection	23	23	1	1	ko05169	rna_BgWH_03g00422;rna_BgWH_03g00249;rna_BgWH_03g00054;rna_BgWH_03g00673;rna_BgWH_03g00675;rna_BgWH_03g00100;rna_BgWH_03g01091;rna_BgWH_03g00483;rna_BgWH_03g00610;rna_BgWH_04g00094;rna_BgWH_04g00949;rna_BgWH_04g00313;rna_BgWH_04g00550;rna_BgWH_04g00910;rna_BgWH_02g00598;rna_BgWH_02g00827;rna_BgWH_02g00700;rna_BgWH_02g00103;rna_BgWH_02g00790;rna_BgWH_02g00817;rna_BgWH_02g00755;rna_BgWH_02g00694;rna…	K06063+K03030+K03035+K03028+K03061+K06067+K11838+K03063+K03062+K03066+K03036+K08738+K08738+K03031+K03064+K03033+K10881+K03065+K03037+K03032+K03029+K03039+K03038
Human Diseases	Infectious disease: viral	Human immunodeficiency virus 1 infection	16	16	1	1	ko05170	rna_BgWH_03g00676;rna_BgWH_03g00062;rna_BgWH_03g00779;rna_BgWH_03g00592;rna_BgWH_04g00445;rna_BgWH_04g00353;rna_BgWH_04g00313;rna_BgWH_04g00550;rna_BgWH_02g00623;rna_BgWH_02g00196;rna_BgWH_02g00624;rna_BgWH_02g00432;rna_BgWH_02g00470;rna_BgWH_01g00140;rna_BgWH_01g00192;rna_BgWH_01g00243	K12393+K06640+K12394+K05765+K12392+K03868+K08738+K08738+K12391+K04371+K12391+K06268+K02183+K02183+K03094+K04348
Human Diseases	Cancers	Pathways in cancer	20	20	1	1	ko05200	rna_BgWH_03g01041;rna_BgWH_03g00781;rna_BgWH_03g00524;rna_BgWH_03g00450;rna_BgWH_03g00100;rna_BgWH_04g00469;rna_BgWH_04g00353;rna_BgWH_04g00313;rna_BgWH_04g00691;rna_BgWH_04g00550;rna_BgWH_02g00375;rna_BgWH_02g00196;rna_BgWH_02g00376;rna_BgWH_02g00269;rna_BgWH_02g00470;rna_BgWH_01g00140;rna_BgWH_01g00108;rna_BgWH_01g00245;rna_BgWH_01g00130;rna_BgWH_01g00192	K11126+K08734+K09487+K03083+K06067+K04345+K03868+K08738+K04079+K08738+K22182+K04371+K22182+K08735+K02183+K02183+K08737+K02219+K04345+K03094
Human Diseases	Cancers	Transcriptional misregulation in cancers	5	5	1	1	ko05202	rna_BgWH_03g00100;rna_BgWH_04g00219;rna_BgWH_02g00786;rna_BgWH_02g00546;rna_BgWH_02g00340	K06067+K12823+K11253+K12823+K11253
Human Diseases	Cancers	Viral carcinogenesis	22	22	1	1	ko05203	rna_BgWH_03g00422;rna_BgWH_03g00832;rna_BgWH_03g00247;rna_BgWH_03g01126;rna_BgWH_03g00218;rna_BgWH_03g00490;rna_BgWH_03g00100;rna_BgWH_03g01091;rna_BgWH_03g01129;rna_BgWH_03g00610;rna_BgWH_03g00192;rna_BgWH_03g00339;rna_BgWH_04g00469;rna_BgWH_04g00356;rna_BgWH_04g01002;rna_BgWH_04g00412;rna_BgWH_02g00196;rna_BgWH_02g00825;rna_BgWH_02g00803;rna_BgWH_02g00274;rna_BgWH_01g00190;rna_BgWH_01g00130	K06063+K03120+K03124+K11594+K15305+K03144+K06067+K11838+K03142+K03062+K00873+K06630+K04345+K11254+K03143+K00873+K04371+K02146+K11252+K06062+K11252+K04345
Human Diseases	Cancers	Proteoglycans in cancer	8	8	1	1	ko05205	rna_BgWH_03g00198;rna_BgWH_04g00494;rna_BgWH_04g00645;rna_BgWH_04g00469;rna_BgWH_04g00219;rna_BgWH_02g00196;rna_BgWH_02g00546;rna_BgWH_01g00130	K01365+K06269+K02991+K04345+K12823+K04371+K12823+K04345
Human Diseases	Cancers	MicroRNAs in cancer	3	3	1	1	ko05206	rna_BgWH_03g00100;rna_BgWH_03g01061;rna_BgWH_02g00196	K06067+K10577+K04371
Human Diseases	Cancers	Colorectal cancer	7	7	1	1	ko05210	rna_BgWH_03g00781;rna_BgWH_03g00450;rna_BgWH_04g00313;rna_BgWH_04g00550;rna_BgWH_02g00196;rna_BgWH_02g00269;rna_BgWH_01g00108	K08734+K03083+K08738+K08738+K04371+K08735+K08737
Human Diseases	Cancers	Renal cell carcinoma	2	2	1	1	ko05211	rna_BgWH_04g00353;rna_BgWH_02g00196	K03868+K04371
Human Diseases	Cancers	Pancreatic cancer	1	1	1	1	ko05212	rna_BgWH_02g00196	K04371
Human Diseases	Cancers	Endometrial cancer	3	3	1	1	ko05213	rna_BgWH_03g00781;rna_BgWH_03g00450;rna_BgWH_02g00196	K08734+K03083+K04371
Human Diseases	Cancers	Glioma	3	3	1	1	ko05214	rna_BgWH_02g00196;rna_BgWH_02g00470;rna_BgWH_01g00140	K04371+K02183+K02183
Human Diseases	Cancers	Prostate cancer	4	4	1	1	ko05215	rna_BgWH_03g00524;rna_BgWH_03g00450;rna_BgWH_04g00691;rna_BgWH_02g00196	K09487+K03083+K04079+K04371
Human Diseases	Cancers	Thyroid cancer	1	1	1	1	ko05216	rna_BgWH_02g00196	K04371
Human Diseases	Cancers	Basal cell carcinoma	1	1	1	1	ko05217	rna_BgWH_03g00450	K03083
Human Diseases	Cancers	Melanoma	1	1	1	1	ko05218	rna_BgWH_02g00196	K04371
Human Diseases	Cancers	Bladder cancer	1	1	1	1	ko05219	rna_BgWH_02g00196	K04371
Human Diseases	Cancers	Chronic myeloid leukemia	2	2	1	1	ko05220	rna_BgWH_03g00100;rna_BgWH_02g00196	K06067+K04371
Human Diseases	Cancers	Acute myeloid leukemia	1	1	1	1	ko05221	rna_BgWH_02g00196	K04371
Human Diseases	Cancers	Small cell lung cancer	3	3	1	1	ko05222	rna_BgWH_04g00313;rna_BgWH_04g00550;rna_BgWH_01g00245	K08738+K08738+K02219
Human Diseases	Cancers	Non-small cell lung cancer	1	1	1	1	ko05223	rna_BgWH_02g00196	K04371
Human Diseases	Cancers	Breast cancer	2	2	1	1	ko05224	rna_BgWH_03g00450;rna_BgWH_02g00196	K03083+K04371
Human Diseases	Cancers	Hepatocellular carcinoma	6	6	1	1	ko05225	rna_BgWH_03g01041;rna_BgWH_03g00450;rna_BgWH_02g00375;rna_BgWH_02g00196;rna_BgWH_02g00376;rna_BgWH_01g00148	K11126+K03083+K22182+K04371+K22182+K11340
Human Diseases	Cancers	Gastric cancer	4	4	1	1	ko05226	rna_BgWH_03g01041;rna_BgWH_03g00781;rna_BgWH_03g00450;rna_BgWH_02g00196	K11126+K08734+K03083+K04371
Human Diseases	Cancers	Central carbon metabolism in cancer	5	5	1	1	ko05230	rna_BgWH_03g00192;rna_BgWH_04g00329;rna_BgWH_04g00412;rna_BgWH_02g00196;rna_BgWH_01g00024	K00873+K01834+K00873+K04371+K00844
Human Diseases	Cancers	Choline metabolism in cancer	4	4	1	1	ko05231	rna_BgWH_03g00456;rna_BgWH_04g00633;rna_BgWH_04g00634;rna_BgWH_02g00196	K00968+K00901+K00901+K04371
Human Diseases	Cancer: overview	PD-L1 expression and PD-1 checkpoint pathway in cancer	6	6	1	1	ko05235	rna_BgWH_03g00552;rna_BgWH_03g00358;rna_BgWH_04g00336;rna_BgWH_02g00196;rna_BgWH_02g00432;rna_BgWH_01g00243	K03115+K03115+K03097+K04371+K06268+K04348
Human Diseases	Immune diseases	Systemic lupus erythematosus	10	10	1	1	ko05322	rna_BgWH_03g00509;rna_BgWH_03g00336;rna_BgWH_04g00507;rna_BgWH_04g00356;rna_BgWH_02g00786;rna_BgWH_02g00785;rna_BgWH_02g00340;rna_BgWH_02g00803;rna_BgWH_02g00745;rna_BgWH_01g00190	K11087+K11251+K11086+K11254+K11253+K11251+K11253+K11252+K11088+K11252
Human Diseases	Immune diseases	Rheumatoid arthritis	14	14	1	1	ko05323	rna_BgWH_03g01032;rna_BgWH_03g00097;rna_BgWH_03g00198;rna_BgWH_04g00646;rna_BgWH_04g00241;rna_BgWH_04g00297;rna_BgWH_04g00730;rna_BgWH_04g00266;rna_BgWH_04g00311;rna_BgWH_04g00603;rna_BgWH_04g01008;rna_BgWH_02g00723;rna_BgWH_02g00830;rna_BgWH_02g00825	K14379+K02148+K01365+K02149+K02150+K02154+K02144+K02152+K02145+K02151+K03661+K02155+K02147+K02146
Human Diseases	Immune diseases	Primary immunodeficiency	3	3	1	1	ko05340	rna_BgWH_04g00483;rna_BgWH_02g00006;rna_BgWH_02g00005	K03648+K01488+K01488
Human Diseases	Cardiovascular diseases	Hypertrophic cardiomyopathy (HCM)	1	1	1	1	ko05410	rna_BgWH_04g00999	K07198
Human Diseases	Cardiovascular diseases	Dilated cardiomyopathy (DCM)	2	2	1	1	ko05414	rna_BgWH_04g00469;rna_BgWH_01g00130	K04345+K04345
Human Diseases	Cardiovascular diseases	Viral myocarditis	3	3	1	1	ko05416	rna_BgWH_04g00313;rna_BgWH_04g00550;rna_BgWH_01g00250	K08738+K08738+K03260
Human Diseases	Cardiovascular diseases	Fluid shear stress and atherosclerosis	9	9	1	1	ko05418	rna_BgWH_03g00098;rna_BgWH_03g00524;rna_BgWH_03g00198;rna_BgWH_04g00999;rna_BgWH_04g00691;rna_BgWH_02g00037;rna_BgWH_02g00628;rna_BgWH_02g00470;rna_BgWH_01g00140	K03671+K09487+K01365+K07198+K04079+K12160+K03671+K02183+K02183
