# Supplementary material for: Babesia gibsoni Whole-Genome Sequencing, Assembling, Annotation, and Comparative Analysis
Source: Microbiol Spectr. 2023 Jul 11;11(4):e00721-23. doi: 10.1128/spectrum.00721-23 (PMC10434002; doi:10.1128/spectrum.00721-23)
Supplement: Supplemental file 7 — Table S5. Download spectrum.00721-23-s0007.xlsx, XLSX file, 0.6 MB [file spectrum.00721-23-s0007.xlsx]

## Sheet: Sheet1
Table S5 GO annotations of B. gibsoni nuclear genome.
id	seed_ortholog	evalue	score	eggNOG_OGs	max_annot_lvl	COG_category	Description	Preferred_name	GOs	EC	KEGG_ko	KEGG_Pathway	KEGG_Module	KEGG_Reaction	KEGG_rclass	BRITE	KEGG_TC	CAZy	BiGG_Reaction	PFAMs
rna_BgWH_03g00162	5872.XP_004828651.1	6.5e-31	139.8	KOG3460@1|root,KOG3460@2759|Eukaryota,3YAQZ@5794|Apicomplexa,3KB7Z@422676|Aconoidasida,3Z66Q@5863|Piroplasmida	422676|Aconoidasida	A	snRNP Sm proteins	-	-	-	ko:K12622	ko03018,ko03040,map03018,map03040	M00354,M00396,M00397	-	-	ko00000,ko00001,ko00002,ko03019,ko03041	-	-	-	LSM
rna_BgWH_03g00271	5865.XP_001610240.1	0.0	1794.2	COG5101@1|root,KOG2020@2759|Eukaryota,3Y9RD@5794|Apicomplexa,3KAE1@422676|Aconoidasida,3Z524@5863|Piroplasmida	422676|Aconoidasida	UY	CRM1 C terminal	-	-	-	ko:K14290	ko03008,ko03013,ko04013,ko05164,ko05166,ko05169,map03008,map03013,map04013,map05164,map05166,map05169	-	-	-	ko00000,ko00001,ko03009,ko03016,ko03019,ko03036	1.I.1	-	-	CRM1_C,IBN_N,Xpo1
rna_BgWH_03g00297	5872.XP_004829306.1	2.3e-46	191.4	KOG4605@1|root,KOG4605@2759|Eukaryota,3YBTN@5794|Apicomplexa,3KB92@422676|Aconoidasida,3Z63C@5863|Piroplasmida	422676|Aconoidasida	S	Iron-binding zinc finger CDGSH type	-	-	-	-	-	-	-	-	-	-	-	-	zf-CDGSH
rna_BgWH_03g00605	5865.XP_001610845.1	6.8e-69	267.7	COG0258@1|root,KOG2519@2759|Eukaryota,3YEBC@5794|Apicomplexa,3KB65@422676|Aconoidasida,3Z4P4@5863|Piroplasmida	422676|Aconoidasida	L	XPG I-region	-	GO:0000723,GO:0000724,GO:0000725,GO:0003674,GO:0003676,GO:0003677,GO:0003684,GO:0003690,GO:0003824,GO:0004518,GO:0004519,GO:0004520,GO:0004521,GO:0004523,GO:0004527,GO:0004529,GO:0004536,GO:0004540,GO:0005488,GO:0005575,GO:0005622,GO:0005623,GO:0005634,GO:0005654,GO:0005730,GO:0005737,GO:0005739,GO:0006139,GO:0006259,GO:0006260,GO:0006261,GO:0006271,GO:0006273,GO:0006281,GO:0006302,GO:0006310,GO:…	-	-	-	-	-	-	-	-	-	-	XPG_I,XPG_N
rna_BgWH_03g01210	5865.XP_001609544.1	4e-15	87.4	28Q7N@1|root,2QWWE@2759|Eukaryota,3YEBV@5794|Apicomplexa,3KCMP@422676|Aconoidasida,3Z6BG@5863|Piroplasmida	422676|Aconoidasida	-	-	-	-	-	-	-	-	-	-	-	-	-	-	-
rna_BgWH_03g00140	5865.XP_001612182.1	2.3e-89	335.5	COG1097@1|root,KOG3013@2759|Eukaryota,3YA6I@5794|Apicomplexa,3KATP@422676|Aconoidasida,3Z56D@5863|Piroplasmida	422676|Aconoidasida	J	Exosome complex exonuclease RRP4 N-terminal region	-	-	-	ko:K03679	ko03018,map03018	M00390,M00391	-	-	ko00000,ko00001,ko00002,ko03019	-	-	-	ECR1_N,KH_6
rna_BgWH_03g00438	5865.XP_001610061.1	9.3e-110	403.7	KOG2641@1|root,KOG2641@2759|Eukaryota,3YC48@5794|Apicomplexa,3KBMT@422676|Aconoidasida,3Z4U7@5863|Piroplasmida	422676|Aconoidasida	T	Organic solute transporter Ostalpha	-	-	-	-	-	-	-	-	-	-	-	-	Solute_trans_a
rna_BgWH_03g00300	5865.XP_001610207.1	2.6e-264	918.7	COG0124@1|root,KOG1035@2759|Eukaryota,3YAEK@5794|Apicomplexa,3KBKM@422676|Aconoidasida,3Z4DT@5863|Piroplasmida	422676|Aconoidasida	J	Protein tyrosine kinase	-	GO:0000186,GO:0001817,GO:0001819,GO:0001932,GO:0001934,GO:0002682,GO:0003674,GO:0003676,GO:0003723,GO:0003725,GO:0003824,GO:0004672,GO:0004674,GO:0004694,GO:0005488,GO:0005515,GO:0005575,GO:0005622,GO:0005623,GO:0005634,GO:0005737,GO:0005829,GO:0005840,GO:0006355,GO:0006417,GO:0006446,GO:0006464,GO:0006468,GO:0006793,GO:0006796,GO:0006807,GO:0006950,GO:0007154,GO:0008150,GO:0008152,GO:0008285,GO:…	2.7.11.1	ko:K16196	ko04138,ko04140,ko04141,ko05160,ko05162,ko05164,ko05168,ko05169,map04138,map04140,map04141,map05160,map05162,map05164,map05168,map05169	-	-	-	ko00000,ko00001,ko01000,ko01001	-	-	-	Pkinase
rna_BgWH_03g00689	5865.XP_001610929.1	4.5e-168	597.8	KOG3688@1|root,KOG3688@2759|Eukaryota,3YA4W@5794|Apicomplexa,3KF3Z@422676|Aconoidasida,3Z4F6@5863|Piroplasmida	422676|Aconoidasida	T	Metal dependent phosphohydrolases with conserved 'HD' motif.	-	-	3.1.4.17	ko:K01120	ko00230,map00230	-	R00191,R01234	RC00296	ko00000,ko00001,ko01000	-	-	-	PDEase_I
rna_BgWH_03g01056	5865.XP_001609144.1	1.1e-107	396.7	KOG1441@1|root,KOG1441@2759|Eukaryota,3YB07@5794|Apicomplexa,3KAID@422676|Aconoidasida,3Z4D1@5863|Piroplasmida	422676|Aconoidasida	EG	phosphate translocator	-	-	-	ko:K15283	-	-	-	-	ko00000,ko02000	2.A.7.9	-	-	TPT
rna_BgWH_03g00384	5865.XP_001610117.1	1.3e-191	676.0	COG0144@1|root,KOG1122@2759|Eukaryota,3Y9WT@5794|Apicomplexa,3KABE@422676|Aconoidasida,3Z3MP@5863|Piroplasmida	422676|Aconoidasida	A	Belongs to the class I-like SAM-binding methyltransferase superfamily. RsmB NOP family	-	GO:0000154,GO:0001510,GO:0003674,GO:0003824,GO:0005575,GO:0005622,GO:0005623,GO:0005634,GO:0005730,GO:0006139,GO:0006364,GO:0006396,GO:0006725,GO:0006807,GO:0008150,GO:0008152,GO:0008168,GO:0008173,GO:0008757,GO:0009451,GO:0009987,GO:0010467,GO:0016070,GO:0016072,GO:0016740,GO:0016741,GO:0022613,GO:0031167,GO:0031974,GO:0031981,GO:0032259,GO:0034470,GO:0034641,GO:0034660,GO:0042254,GO:0043170,GO:…	2.1.1.310	ko:K14835	-	-	-	-	ko00000,ko01000,ko03009	-	-	-	Methyltr_RsmB-F,Methyltr_RsmF_N
rna_BgWH_03g01082	68886.XP_009691404.1	2.2e-41	175.6	2D4PS@1|root,2SVVG@2759|Eukaryota,3YBW4@5794|Apicomplexa,3KB8E@422676|Aconoidasida,3Z5VF@5863|Piroplasmida	422676|Aconoidasida	-	-	-	-	-	-	-	-	-	-	-	-	-	-	-
rna_BgWH_03g00211	5865.XP_001612119.1	0.0	1166.0	KOG0292@1|root,KOG0292@2759|Eukaryota,3Y9ID@5794|Apicomplexa,3KA9N@422676|Aconoidasida,3Z3YJ@5863|Piroplasmida	422676|Aconoidasida	U	subunit alpha	-	GO:0000003,GO:0000132,GO:0000226,GO:0000235,GO:0000278,GO:0000775,GO:0000776,GO:0000902,GO:0000904,GO:0001501,GO:0001558,GO:0001667,GO:0001675,GO:0001736,GO:0001738,GO:0001764,GO:0001932,GO:0001933,GO:0001959,GO:0001961,GO:0002009,GO:0002064,GO:0002065,GO:0002066,GO:0002376,GO:0002520,GO:0002521,GO:0002573,GO:0002790,GO:0003006,GO:0003008,GO:0003674,GO:0005488,GO:0005515,GO:0005575,GO:0005622,GO:…	-	ko:K05236	-	-	-	-	ko00000,ko04131,ko04147	-	-	-	COPI_C,Coatomer_WDAD,WD40
rna_BgWH_03g01114	5865.XP_001609361.1	9.8e-227	793.5	KOG2177@1|root,KOG2177@2759|Eukaryota,3YAID@5794|Apicomplexa,3KA9H@422676|Aconoidasida,3Z401@5863|Piroplasmida	422676|Aconoidasida	K	zinc finger of C3HC4-type, RING	-	GO:0000075,GO:0000077,GO:0000151,GO:0000152,GO:0000209,GO:0000228,GO:0000724,GO:0000725,GO:0000726,GO:0000729,GO:0000793,GO:0000794,GO:0000795,GO:0000800,GO:0000930,GO:0000931,GO:0001067,GO:0001817,GO:0001819,GO:0003674,GO:0003676,GO:0003677,GO:0003712,GO:0003713,GO:0003723,GO:0003824,GO:0004842,GO:0005102,GO:0005488,GO:0005515,GO:0005575,GO:0005622,GO:0005623,GO:0005634,GO:0005654,GO:0005694,GO:…	-	-	-	-	-	-	-	-	-	-	FHA,zf-C3HC4_3,zf-C3HC4_4
rna_BgWH_03g01036	5872.XP_004832080.1	2.1e-67	262.7	KOG0118@1|root,KOG4205@1|root,KOG0118@2759|Eukaryota,KOG4205@2759|Eukaryota,3YHWT@5794|Apicomplexa,3KAZ2@422676|Aconoidasida,3Z4AH@5863|Piroplasmida	422676|Aconoidasida	A	Pfam:RRM_6	-	GO:0000375,GO:0000377,GO:0000398,GO:0003674,GO:0003676,GO:0003677,GO:0003723,GO:0005488,GO:0005575,GO:0005622,GO:0005623,GO:0005634,GO:0005654,GO:0005737,GO:0005829,GO:0006139,GO:0006351,GO:0006355,GO:0006366,GO:0006396,GO:0006397,GO:0006401,GO:0006417,GO:0006725,GO:0006807,GO:0007623,GO:0008150,GO:0008152,GO:0008380,GO:0009056,GO:0009057,GO:0009058,GO:0009059,GO:0009299,GO:0009889,GO:0009891,GO:…	-	-	-	-	-	-	-	-	-	-	RRM_1
rna_BgWH_03g00334	5865.XP_001610166.1	8.7e-224	782.7	COG0513@1|root,KOG0326@2759|Eukaryota,3Y9IZ@5794|Apicomplexa,3KBZE@422676|Aconoidasida,3Z4WS@5863|Piroplasmida	422676|Aconoidasida	A	Belongs to the DEAD box helicase family	-	GO:0000288,GO:0000290,GO:0000932,GO:0000956,GO:0003674,GO:0003676,GO:0003682,GO:0003723,GO:0003724,GO:0003729,GO:0003824,GO:0004004,GO:0004386,GO:0005488,GO:0005575,GO:0005622,GO:0005623,GO:0005634,GO:0005730,GO:0005737,GO:0006139,GO:0006401,GO:0006402,GO:0006417,GO:0006448,GO:0006725,GO:0006807,GO:0006996,GO:0008026,GO:0008150,GO:0008152,GO:0008186,GO:0009056,GO:0009057,GO:0009889,GO:0009890,GO:…	3.6.4.13	ko:K12614	ko03018,map03018	M00395	-	-	ko00000,ko00001,ko00002,ko01000,ko03019,ko03036	-	-	-	DEAD,Helicase_C
rna_BgWH_03g00470	5865.XP_001610029.1	1.2e-68	265.8	COG0185@1|root,KOG0898@2759|Eukaryota,3YAF4@5794|Apicomplexa,3KC42@422676|Aconoidasida,3Z5E4@5863|Piroplasmida	422676|Aconoidasida	J	Belongs to the universal ribosomal protein uS19 family	-	-	-	ko:K02958	ko03010,map03010	M00177	-	-	br01610,ko00000,ko00001,ko00002,ko03011	-	-	-	Ribosomal_S19
rna_BgWH_03g01127	5865.XP_001609348.1	0.0	1615.5	COG0474@1|root,KOG0206@2759|Eukaryota,3Y9K7@5794|Apicomplexa,3KA6J@422676|Aconoidasida,3Z3Q7@5863|Piroplasmida	422676|Aconoidasida	P	Belongs to the cation transport ATPase (P-type) (TC 3.A.3) family. Type IV subfamily	-	-	3.6.3.1	ko:K01530,ko:K14802	-	-	-	-	ko00000,ko01000,ko03009	3.A.3.8	-	-	E1-E2_ATPase,PhoLip_ATPase_C,PhoLip_ATPase_N
rna_BgWH_03g00383	5865.XP_001610118.1	1.6e-80	305.4	2E1KE@1|root,2S8X4@2759|Eukaryota,3YANS@5794|Apicomplexa,3KBRY@422676|Aconoidasida,3Z4S8@5863|Piroplasmida	422676|Aconoidasida	Z	Binds to proline rich sequences in various regulatory formin-like proteins and also to membrane phospholipids. Binds to actin and affects the structure of the cytoskeleton	-	-	-	ko:K14141	ko05145,map05145	-	-	-	ko00000,ko00001	-	-	-	Profilin
rna_BgWH_03g00533	5865.XP_001610832.1	2.7e-110	405.6	COG0526@1|root,KOG0191@2759|Eukaryota,3YA9J@5794|Apicomplexa,3KBYA@422676|Aconoidasida,3Z4SC@5863|Piroplasmida	422676|Aconoidasida	O	Protein disulfide isomerase	-	GO:0003674,GO:0003756,GO:0003824,GO:0005575,GO:0005576,GO:0005615,GO:0005622,GO:0005623,GO:0005737,GO:0005783,GO:0005788,GO:0005789,GO:0005793,GO:0005829,GO:0006457,GO:0006464,GO:0006807,GO:0006810,GO:0006897,GO:0006909,GO:0006950,GO:0006986,GO:0007154,GO:0007165,GO:0008150,GO:0008152,GO:0009987,GO:0010033,GO:0012505,GO:0015036,GO:0015037,GO:0016020,GO:0016192,GO:0016491,GO:0016667,GO:0016853,GO:…	5.3.4.1	ko:K09584	ko04141,map04141	-	-	-	ko00000,ko00001,ko01000,ko03110,ko04131	-	-	-	Thioredoxin
rna_BgWH_03g00144	5865.XP_001612178.1	3.3e-51	209.9	KOG2425@1|root,KOG2425@2759|Eukaryota,3YC6K@5794|Apicomplexa,3KBMN@422676|Aconoidasida,3Z46H@5863|Piroplasmida	422676|Aconoidasida	S	Las1-like	-	-	-	ko:K16912	-	-	-	-	ko00000,ko03009	-	-	-	Las1
rna_BgWH_03g00678	5865.XP_001610919.1	9e-129	467.2	KOG1441@1|root,KOG1441@2759|Eukaryota,3YB07@5794|Apicomplexa,3KC3V@422676|Aconoidasida,3Z5Y1@5863|Piroplasmida	422676|Aconoidasida	U	Triose-phosphate Transporter family	-	-	-	ko:K15283	-	-	-	-	ko00000,ko02000	2.A.7.9	-	-	TPT
rna_BgWH_03g00365	5865.XP_001610134.1	6.9e-51	207.2	COG0194@1|root,KOG0707@2759|Eukaryota,3YAI4@5794|Apicomplexa,3KCA2@422676|Aconoidasida,3Z5T5@5863|Piroplasmida	422676|Aconoidasida	F	Guanylate kinase	-	GO:0003674,GO:0003824,GO:0004385,GO:0005575,GO:0005622,GO:0005623,GO:0005737,GO:0005829,GO:0006139,GO:0006163,GO:0006164,GO:0006725,GO:0006753,GO:0006793,GO:0006796,GO:0006807,GO:0008150,GO:0008152,GO:0009058,GO:0009116,GO:0009117,GO:0009119,GO:0009123,GO:0009126,GO:0009132,GO:0009133,GO:0009135,GO:0009136,GO:0009150,GO:0009152,GO:0009161,GO:0009163,GO:0009165,GO:0009167,GO:0009179,GO:0009180,GO:…	2.7.4.8	ko:K00942	ko00230,ko01100,map00230,map01100	M00050	R00332,R02090	RC00002	ko00000,ko00001,ko00002,ko01000	-	-	-	Guanylate_kin
rna_BgWH_03g00330	5865.XP_001610170.1	2.5e-80	305.4	2E42H@1|root,2SB11@2759|Eukaryota,3YAQX@5794|Apicomplexa,3KCRV@422676|Aconoidasida,3Z6EZ@5863|Piroplasmida	422676|Aconoidasida	-	-	-	-	-	-	-	-	-	-	-	-	-	-	-
rna_BgWH_03g00804	5865.XP_001611032.1	7e-149	534.6	COG5644@1|root,KOG2172@2759|Eukaryota,3YA81@5794|Apicomplexa,3KF1A@422676|Aconoidasida,3Z4U4@5863|Piroplasmida	422676|Aconoidasida	S	Utp14 protein	-	-	-	ko:K14567	ko03008,map03008	-	-	-	ko00000,ko00001,ko03009	-	-	-	Utp14
rna_BgWH_03g00070	5865.XP_001612261.1	7.4e-197	693.7	COG0202@1|root,2RZXA@2759|Eukaryota,3YBMY@5794|Apicomplexa,3KAD3@422676|Aconoidasida,3Z4DB@5863|Piroplasmida	422676|Aconoidasida	H	DNA-directed RNA polymerase	-	-	2.7.7.6	ko:K03040	ko00230,ko00240,ko01100,ko03020,map00230,map00240,map01100,map03020	M00183	R00435,R00441,R00442,R00443	RC02795	br01611,ko00000,ko00001,ko00002,ko01000,ko03021,ko03400	-	-	-	RNA_pol_A_bac
rna_BgWH_03g00072	5865.XP_001612259.1	0.0	2916.7	2C4RK@1|root,2S2WF@2759|Eukaryota,3YA77@5794|Apicomplexa,3KAME@422676|Aconoidasida,3Z4UG@5863|Piroplasmida	422676|Aconoidasida	-	-	-	-	-	-	-	-	-	-	-	-	-	-	Chorein_N,VPS13_C
rna_BgWH_03g00656	5865.XP_001610899.1	1.4e-90	340.1	COG0144@1|root,KOG2198@2759|Eukaryota,3YAGR@5794|Apicomplexa,3KB19@422676|Aconoidasida,3Z46M@5863|Piroplasmida	422676|Aconoidasida	J	Belongs to the class I-like SAM-binding methyltransferase superfamily. RsmB NOP family	-	-	-	-	-	-	-	-	-	-	-	-	Methyltr_RsmB-F
rna_BgWH_03g00422	5865.XP_001610079.1	1.2e-196	692.6	KOG2441@1|root,KOG2441@2759|Eukaryota,3Y9QV@5794|Apicomplexa,3KAM4@422676|Aconoidasida,3Z3KX@5863|Piroplasmida	422676|Aconoidasida	AB	SKIP/SNW domain	-	-	-	ko:K06063	ko03040,ko04330,ko05169,ko05203,map03040,map04330,map05169,map05203	M00355	-	-	ko00000,ko00001,ko00002,ko03041	-	-	-	SKIP_SNW
rna_BgWH_03g00633	5865.XP_001610875.1	5.3e-120	438.3	COG0017@1|root,KOG0554@2759|Eukaryota,3Y9HM@5794|Apicomplexa,3KC5Q@422676|Aconoidasida,3Z3M7@5863|Piroplasmida	422676|Aconoidasida	J	tRNA synthetases class II (D, K and N)	-	GO:0005575,GO:0005622,GO:0005623,GO:0005737,GO:0044424,GO:0044464	6.1.1.22	ko:K01893	ko00970,map00970	M00359,M00360	R03648	RC00055,RC00523	ko00000,ko00001,ko00002,ko01000,ko01007,ko03016	-	-	-	tRNA-synt_2,tRNA_anti-codon
rna_BgWH_03g00507	5865.XP_001610744.1	2.1e-77	295.0	COG5596@1|root,KOG1652@2759|Eukaryota,3YA85@5794|Apicomplexa,3KAKE@422676|Aconoidasida,3Z3P5@5863|Piroplasmida	422676|Aconoidasida	U	Mitochondrial import inner membrane translocase	-	-	-	ko:K17795	-	-	-	-	ko00000,ko02000,ko03029	3.A.8.1	-	-	Tim17
rna_BgWH_03g01142	5865.XP_001609394.1	3.4e-122	444.9	COG0489@1|root,KOG3022@2759|Eukaryota,3Y9Q2@5794|Apicomplexa,3KAR4@422676|Aconoidasida,3Z4N7@5863|Piroplasmida	422676|Aconoidasida	D	NUBPL iron-transfer P-loop NTPase	-	-	-	ko:K03593	-	-	-	-	ko00000,ko03029,ko03036	-	-	-	ParA
rna_BgWH_03g01120	5872.XP_004832172.1	3.6e-29	134.0	COG5648@1|root,KOG0381@2759|Eukaryota,3YB2K@5794|Apicomplexa,3KAXN@422676|Aconoidasida,3Z61F@5863|Piroplasmida	422676|Aconoidasida	K	High mobility group protein	-	GO:0001192,GO:0001195,GO:0003674,GO:0003676,GO:0003677,GO:0003682,GO:0005488,GO:0005575,GO:0005622,GO:0005623,GO:0005634,GO:0005694,GO:0006139,GO:0006259,GO:0006281,GO:0006298,GO:0006325,GO:0006333,GO:0006338,GO:0006351,GO:0006352,GO:0006354,GO:0006366,GO:0006367,GO:0006383,GO:0006384,GO:0006385,GO:0006725,GO:0006807,GO:0006950,GO:0006974,GO:0006996,GO:0008150,GO:0008152,GO:0008301,GO:0009058,GO:…	-	-	-	-	-	-	-	-	-	-	HMG_box
rna_BgWH_03g01034	5865.XP_001609121.1	5.5e-31	140.6	COG5274@1|root,KOG0536@2759|Eukaryota,3YI1N@5794|Apicomplexa,3KF4T@422676|Aconoidasida,3Z6RF@5863|Piroplasmida	422676|Aconoidasida	C	Cytochrome b5-like Heme Steroid binding domain containing protein	-	-	1.6.2.2	ko:K00326	ko00520,map00520	-	R00100	-	ko00000,ko00001,ko01000	-	-	-	Cyt-b5
rna_BgWH_03g00782	5865.XP_001611013.1	2.8e-119	434.5	KOG0096@1|root,KOG0096@2759|Eukaryota,3Y9Q8@5794|Apicomplexa,3KA5U@422676|Aconoidasida,3Z52A@5863|Piroplasmida	422676|Aconoidasida	U	GTP-binding protein involved in nucleocytoplasmic transport. Required for the import of protein into the nucleus and also for RNA export. Involved in chromatin condensation and control of cell cycle	-	-	-	ko:K07936	ko03008,ko03013,ko05166,ko05169,map03008,map03013,map05166,map05169	-	-	-	ko00000,ko00001,ko03009,ko03016,ko03019,ko03036,ko04031,ko04147	-	-	-	Ras
rna_BgWH_03g00635	5865.XP_001610877.1	3.8e-225	787.7	KOG0882@1|root,KOG0882@2759|Eukaryota,3Y9P5@5794|Apicomplexa,3KAG1@422676|Aconoidasida,3Z3W6@5863|Piroplasmida	422676|Aconoidasida	O	Cyclophilin peptidyl-prolyl cis-trans isomerase protein	-	-	5.2.1.8	ko:K12736	-	-	-	-	ko00000,ko01000,ko03041,ko03110	-	-	-	Pro_isomerase,WD40
rna_BgWH_03g00889	5865.XP_001611120.1	5e-64	251.5	KOG4265@1|root,KOG4265@2759|Eukaryota,3YAX2@5794|Apicomplexa,3KBCJ@422676|Aconoidasida,3Z5P6@5863|Piroplasmida	422676|Aconoidasida	K	Zinc finger, C3HC4 type (RING finger)	-	GO:0008150,GO:0035821,GO:0044003,GO:0044403,GO:0044419,GO:0051701,GO:0051704,GO:0051817,GO:0052008,GO:0052043,GO:0052111,GO:0052185,GO:0052188,GO:0052368,GO:0075342	-	-	-	-	-	-	-	-	-	-	zf-C3HC4_3
rna_BgWH_03g01123	68886.XP_009691415.1	2.4e-18	98.2	28Q8C@1|root,2QWX4@2759|Eukaryota,3YECG@5794|Apicomplexa,3KCY4@422676|Aconoidasida,3Z6D5@5863|Piroplasmida	422676|Aconoidasida	S	Signal recognition particle 14kD protein	-	-	-	ko:K03104	ko03060,map03060	-	-	-	ko00000,ko00001,ko02044	3.A.5.9	-	-	SRP14
rna_BgWH_03g00246	5865.XP_001610269.1	6.9e-47	193.7	COG1936@1|root,KOG3347@2759|Eukaryota,3YAP0@5794|Apicomplexa,3KB83@422676|Aconoidasida,3Z5HD@5863|Piroplasmida	422676|Aconoidasida	F	Broad-specificity nucleoside monophosphate (NMP) kinase that catalyzes the reversible transfer of the terminal phosphate group between nucleoside triphosphates and monophosphates. Has also ATPase activity	-	GO:0000166,GO:0003674,GO:0003824,GO:0004017,GO:0005488,GO:0005524,GO:0005575,GO:0005622,GO:0005623,GO:0005634,GO:0005654,GO:0005737,GO:0005829,GO:0006139,GO:0006725,GO:0006753,GO:0006793,GO:0006796,GO:0006807,GO:0008144,GO:0008150,GO:0008152,GO:0009058,GO:0009117,GO:0009123,GO:0009165,GO:0009987,GO:0015030,GO:0015949,GO:0016301,GO:0016310,GO:0016604,GO:0016740,GO:0016772,GO:0016776,GO:0017076,GO:…	2.7.4.3	ko:K18532	ko00230,ko01100,ko01110,ko01130,ko03008,map00230,map01100,map01110,map01130,map03008	M00049	R00127,R01547	RC00002	ko00000,ko00001,ko00002,ko01000,ko03009	-	-	-	AAA_18
rna_BgWH_03g00908	5865.XP_001611103.1	4.8e-72	279.3	2D06D@1|root,2SD00@2759|Eukaryota,3YE6B@5794|Apicomplexa,3KAUY@422676|Aconoidasida,3Z46Q@5863|Piroplasmida	422676|Aconoidasida	S	AP2-coincident C-terminal	-	-	-	-	-	-	-	-	-	-	-	-	ACDC,AP2
rna_BgWH_03g00652	5865.XP_001610896.1	4.6e-207	728.0	KOG1107@1|root,KOG1107@2759|Eukaryota,3Y9XH@5794|Apicomplexa,3KAC4@422676|Aconoidasida,3Z4P2@5863|Piroplasmida	422676|Aconoidasida	U	Plays a role in vesicular protein sorting	-	-	-	ko:K18468	ko04144,map04144	-	-	-	ko00000,ko00001,ko04131	-	-	-	Vps35
rna_BgWH_03g00579	5865.XP_001610786.1	1.3e-65	258.5	2CFEK@1|root,2TN6I@2759|Eukaryota,3YE0Y@5794|Apicomplexa,3KBP9@422676|Aconoidasida,3Z55B@5863|Piroplasmida	422676|Aconoidasida	-	-	-	-	-	-	-	-	-	-	-	-	-	-	-
rna_BgWH_03g01179	5865.XP_001609403.1	6.4e-59	234.2	2CY3J@1|root,2S1SA@2759|Eukaryota,3YA7Y@5794|Apicomplexa,3KAZP@422676|Aconoidasida,3Z5FY@5863|Piroplasmida	422676|Aconoidasida	-	-	-	-	-	-	-	-	-	-	-	-	-	-	-
rna_BgWH_03g00573	5865.XP_001610792.1	5e-08	63.5	2FKU2@1|root,2TNAF@2759|Eukaryota,3YE4V@5794|Apicomplexa,3KCUC@422676|Aconoidasida,3Z6DC@5863|Piroplasmida	422676|Aconoidasida	-	-	-	-	-	-	-	-	-	-	-	-	-	-	-
rna_BgWH_03g00743	5865.XP_001610974.1	1.9e-79	302.8	2DB41@1|root,2TN14@2759|Eukaryota,3YDWQ@5794|Apicomplexa,3KDJW@422676|Aconoidasida,3Z5U1@5863|Piroplasmida	422676|Aconoidasida	-	-	-	-	-	-	-	-	-	-	-	-	-	-	-
rna_BgWH_03g00127	5865.XP_001612195.1	1.2e-82	314.3	2ETA2@1|root,2SVP1@2759|Eukaryota,3YC0N@5794|Apicomplexa,3KBA1@422676|Aconoidasida,3Z47Z@5863|Piroplasmida	422676|Aconoidasida	-	-	-	-	-	-	-	-	-	-	-	-	-	-	-
rna_BgWH_03g00542	5865.XP_001610824.1	9.4e-58	230.7	2CCUQ@1|root,2QWUK@2759|Eukaryota,3YEA0@5794|Apicomplexa,3KB3B@422676|Aconoidasida,3Z5IS@5863|Piroplasmida	422676|Aconoidasida	-	-	-	-	-	-	-	-	-	-	-	-	-	-	Heme_oxygenase
rna_BgWH_03g01199	5875.XP_763392.1	1.3e-33	149.8	KOG0908@1|root,KOG0908@2759|Eukaryota,3YAZ3@5794|Apicomplexa,3KCDN@422676|Aconoidasida,3Z53Q@5863|Piroplasmida	422676|Aconoidasida	O	PITH domain	-	-	-	-	-	-	-	-	-	-	-	-	PITH
rna_BgWH_03g00193	5865.XP_001612136.1	0.0	1377.8	COG0417@1|root,KOG0968@2759|Eukaryota	2759|Eukaryota	L	DNA polymerase activity	REV3	GO:0000002,GO:0000228,GO:0000731,GO:0003674,GO:0003676,GO:0003677,GO:0003824,GO:0003887,GO:0005488,GO:0005575,GO:0005622,GO:0005623,GO:0005634,GO:0005657,GO:0005694,GO:0005737,GO:0005739,GO:0006139,GO:0006259,GO:0006281,GO:0006301,GO:0006725,GO:0006807,GO:0006950,GO:0006974,GO:0006996,GO:0007005,GO:0008150,GO:0008152,GO:0009058,GO:0009059,GO:0009987,GO:0016035,GO:0016043,GO:0016740,GO:0016772,GO:…	2.7.7.7	ko:K02350	ko01100,ko01524,ko03460,map01100,map01524,map03460	M00293	-	-	ko00000,ko00001,ko00002,ko01000,ko03400	-	-	-	DNA_pol_B,DNA_pol_B_exo1,zf-C4pol
rna_BgWH_03g00135	5865.XP_001612188.1	2.5e-53	214.9	COG2163@1|root,KOG3418@2759|Eukaryota,3YAFI@5794|Apicomplexa,3KAWY@422676|Aconoidasida,3Z5KG@5863|Piroplasmida	422676|Aconoidasida	J	ribosomal protein	-	-	-	ko:K02901	ko03010,map03010	M00177	-	-	br01610,ko00000,ko00001,ko00002,ko03011	-	-	-	Ribosomal_L27e
rna_BgWH_03g00538	5865.XP_001610827.1	8.4e-20	105.1	2EEED@1|root,2SJUU@2759|Eukaryota,3YB8A@5794|Apicomplexa,3KAHK@422676|Aconoidasida,3Z3PQ@5863|Piroplasmida	422676|Aconoidasida	-	-	-	-	-	-	-	-	-	-	-	-	-	-	-
rna_BgWH_03g00543	5865.XP_001610823.1	4.3e-151	541.2	KOG2164@1|root,KOG2164@2759|Eukaryota,3YASG@5794|Apicomplexa,3KCSW@422676|Aconoidasida	422676|Aconoidasida	O	Zinc finger, C3HC4 type (RING finger)	-	-	-	-	-	-	-	-	-	-	-	-	zf-C3HC4
rna_BgWH_03g00001	5872.XP_004831634.1	5.5e-84	320.1	KOG1075@1|root,KOG1075@2759|Eukaryota,3YC79@5794|Apicomplexa	2759|Eukaryota	S	Encoded by	-	-	-	-	-	-	-	-	-	-	-	-	RVT_1,RVT_3
rna_BgWH_03g00370	5865.XP_001610129.1	5.2e-138	497.7	COG0088@1|root,KOG1475@2759|Eukaryota,3Y9GM@5794|Apicomplexa,3KAAK@422676|Aconoidasida,3Z5AC@5863|Piroplasmida	422676|Aconoidasida	J	60S Ribosomal protein L4 L1	-	GO:0002181,GO:0003674,GO:0003676,GO:0003723,GO:0003735,GO:0005198,GO:0005488,GO:0005575,GO:0005622,GO:0005623,GO:0005737,GO:0005829,GO:0005840,GO:0006412,GO:0006518,GO:0006807,GO:0008150,GO:0008152,GO:0009058,GO:0009059,GO:0009987,GO:0010467,GO:0015934,GO:0019538,GO:0022625,GO:0022626,GO:0032991,GO:0034641,GO:0034645,GO:0043043,GO:0043170,GO:0043226,GO:0043228,GO:0043229,GO:0043232,GO:0043603,GO:…	-	ko:K02930	ko03010,map03010	M00177,M00179	-	-	br01610,ko00000,ko00001,ko00002,ko03011	-	-	-	Ribos_L4_asso_C,Ribosomal_L4
rna_BgWH_03g00386	5865.XP_001610115.1	8.4e-92	343.6	KOG0174@1|root,KOG0174@2759|Eukaryota,3YAI3@5794|Apicomplexa,3KAS2@422676|Aconoidasida,3Z54B@5863|Piroplasmida	422676|Aconoidasida	O	The proteasome is a multicatalytic proteinase complex which is characterized by its ability to cleave peptides with Arg, Phe, Tyr, Leu, and Glu adjacent to the leaving group at neutral or slightly basic pH	-	GO:0000502,GO:0003674,GO:0003824,GO:0004175,GO:0005575,GO:0005622,GO:0005623,GO:0005634,GO:0005737,GO:0005783,GO:0005789,GO:0005829,GO:0005839,GO:0006508,GO:0006511,GO:0006807,GO:0008150,GO:0008152,GO:0008233,GO:0009056,GO:0009057,GO:0009987,GO:0010498,GO:0010499,GO:0012505,GO:0016020,GO:0016787,GO:0019538,GO:0019774,GO:0019941,GO:0030163,GO:0031597,GO:0031984,GO:0032991,GO:0034515,GO:0042175,GO:…	3.4.25.1	ko:K02738	ko03050,map03050	M00340	-	-	ko00000,ko00001,ko00002,ko01000,ko01002,ko03051	-	-	-	Proteasome
rna_BgWH_03g01027	5865.XP_001609114.1	1.7e-144	519.6	COG0617@1|root,KOG2159@2759|Eukaryota,3YA2T@5794|Apicomplexa,3KAPY@422676|Aconoidasida,3Z45W@5863|Piroplasmida	422676|Aconoidasida	J	Belongs to the tRNA nucleotidyltransferase poly(A) polymerase family	-	-	2.7.7.72	ko:K00974	ko03013,map03013	-	R09382,R09383,R09384,R09386	RC00078	ko00000,ko00001,ko01000,ko03016	-	-	-	PolyA_pol,PolyA_pol_RNAbd
rna_BgWH_03g00925	5872.XP_004833736.1	7.4e-74	284.6	KOG3132@1|root,KOG3132@2759|Eukaryota,3YC7M@5794|Apicomplexa,3KCAR@422676|Aconoidasida,3Z5MH@5863|Piroplasmida	422676|Aconoidasida	S	snRNA import into nucleus	-	-	-	ko:K13151	ko03013,map03013	-	-	-	ko00000,ko00001,ko03041	-	-	-	-
rna_BgWH_03g00833	5872.XP_004831543.1	1.4e-21	110.5	2CE75@1|root,2SU22@2759|Eukaryota,3YBZM@5794|Apicomplexa,3KB4J@422676|Aconoidasida,3Z684@5863|Piroplasmida	422676|Aconoidasida	-	-	-	-	-	-	-	-	-	-	-	-	-	-	-
rna_BgWH_03g00210	5865.XP_001612120.1	5e-73	280.4	COG5078@1|root,KOG0417@2759|Eukaryota,3YA9H@5794|Apicomplexa,3KAND@422676|Aconoidasida,3Z4FN@5863|Piroplasmida	422676|Aconoidasida	O	Belongs to the ubiquitin-conjugating enzyme family	-	GO:0000151,GO:0000165,GO:0000187,GO:0000209,GO:0000724,GO:0000725,GO:0000726,GO:0000729,GO:0001650,GO:0001932,GO:0001934,GO:0002218,GO:0002221,GO:0002253,GO:0002376,GO:0002429,GO:0002682,GO:0002684,GO:0002753,GO:0002757,GO:0002758,GO:0002764,GO:0002768,GO:0003674,GO:0003824,GO:0004842,GO:0005488,GO:0005515,GO:0005575,GO:0005622,GO:0005623,GO:0005634,GO:0005654,GO:0005730,GO:0005737,GO:0005829,GO:…	2.3.2.23	ko:K10689	-	-	-	-	ko00000,ko01000,ko04121	-	-	-	UQ_con
rna_BgWH_03g01042	5865.XP_001609130.1	9.6e-120	437.2	2EFDM@1|root,2SKKN@2759|Eukaryota,3YB7K@5794|Apicomplexa,3KADS@422676|Aconoidasida,3Z4Z1@5863|Piroplasmida	422676|Aconoidasida	-	-	-	-	-	-	-	-	-	-	-	-	-	-	Macro
rna_BgWH_03g00535	5865.XP_001610830.1	0.0	2316.2	COG0553@1|root,KOG0384@2759|Eukaryota,3Y9PD@5794|Apicomplexa,3KBS4@422676|Aconoidasida,3Z3ZJ@5863|Piroplasmida	422676|Aconoidasida	B	Class II histone deacetylase complex subunits 2 and 3	-	GO:0001650,GO:0003674,GO:0003678,GO:0003824,GO:0004003,GO:0004386,GO:0005488,GO:0005515,GO:0005575,GO:0005622,GO:0005623,GO:0005634,GO:0005654,GO:0005730,GO:0005737,GO:0006325,GO:0006355,GO:0006357,GO:0006996,GO:0008026,GO:0008094,GO:0008150,GO:0008152,GO:0009889,GO:0009987,GO:0010468,GO:0010556,GO:0016043,GO:0016462,GO:0016569,GO:0016787,GO:0016817,GO:0016818,GO:0016887,GO:0017111,GO:0019219,GO:…	3.6.4.12	ko:K11367	-	-	-	-	ko00000,ko01000,ko03021,ko03036	-	-	-	Chromo,Helicase_C,SNF2_N
rna_BgWH_03g00455	5865.XP_001610043.1	7.5e-141	507.3	COG5104@1|root,KOG0152@2759|Eukaryota,3YAX7@5794|Apicomplexa,3KBNV@422676|Aconoidasida,3Z3RI@5863|Piroplasmida	422676|Aconoidasida	K	FF domain	-	GO:0000122,GO:0001085,GO:0001103,GO:0003674,GO:0003700,GO:0003712,GO:0003714,GO:0005488,GO:0005515,GO:0005575,GO:0005622,GO:0005623,GO:0005634,GO:0005654,GO:0006139,GO:0006351,GO:0006355,GO:0006357,GO:0006725,GO:0006807,GO:0008134,GO:0008150,GO:0008152,GO:0009058,GO:0009059,GO:0009889,GO:0009890,GO:0009892,GO:0009987,GO:0010467,GO:0010468,GO:0010556,GO:0010558,GO:0010605,GO:0010629,GO:0016070,GO:…	-	ko:K12821	ko03040,map03040	-	-	-	ko00000,ko00001,ko03041	-	-	-	FF,WW
rna_BgWH_03g00132	5865.XP_001612191.1	4.5e-305	1053.9	KOG2034@1|root,KOG2034@2759|Eukaryota,3YB06@5794|Apicomplexa,3KBAB@422676|Aconoidasida,3Z515@5863|Piroplasmida	422676|Aconoidasida	U	Pep3/Vps18/deep orange family	-	-	-	ko:K20181	ko04138,map04138	-	-	-	ko00000,ko00001,ko04131	-	-	-	Pep3_Vps18,Vps39_2
rna_BgWH_03g00310	5865.XP_001610194.1	4.9e-150	537.7	KOG0937@1|root,KOG0937@2759|Eukaryota,3Y9MD@5794|Apicomplexa,3KANK@422676|Aconoidasida,3Z55A@5863|Piroplasmida	422676|Aconoidasida	U	Belongs to the adaptor complexes medium subunit family	-	GO:0002090,GO:0002092,GO:0003674,GO:0005048,GO:0005102,GO:0005488,GO:0005515,GO:0005575,GO:0005622,GO:0005623,GO:0005737,GO:0005886,GO:0005905,GO:0008150,GO:0009893,GO:0009987,GO:0010604,GO:0012505,GO:0012506,GO:0016020,GO:0016043,GO:0019222,GO:0022607,GO:0030100,GO:0030117,GO:0030118,GO:0030119,GO:0030120,GO:0030122,GO:0030125,GO:0030128,GO:0030131,GO:0030132,GO:0030135,GO:0030136,GO:0030139,GO:…	-	ko:K12402	ko04142,map04142	-	-	-	ko00000,ko00001,ko04131	-	-	-	Adap_comp_sub,Clat_adaptor_s
rna_BgWH_03g00684	10029.NP_001231310.1	4.7e-79	300.4	COG5272@1|root,KOG0001@2759|Eukaryota,38ECC@33154|Opisthokonta,3B9NC@33208|Metazoa,3CXIG@33213|Bilateria,484F0@7711|Chordata,495KV@7742|Vertebrata,3J915@40674|Mammalia,35DY0@314146|Euarchontoglires,4Q604@9989|Rodentia	33208|Metazoa	O	Ubiquitin exists either covalently attached to another protein, or free (unanchored). When covalently bound, it is conjugated to target proteins via an isopeptide bond either as a monomer (monoubiquitin), a polymer linked via different Lys residues of the ubiquitin (polyubiquitin chains) or a linear polymer linked via the initiator Met of the ubiquitin (linear polyubiquitin chains). Polyubiquitin…	UBB	GO:0000003,GO:0000122,GO:0000165,GO:0000187,GO:0000209,GO:0000280,GO:0000715,GO:0000731,GO:0000902,GO:0001666,GO:0001932,GO:0001934,GO:0002020,GO:0002218,GO:0002221,GO:0002224,GO:0002253,GO:0002376,GO:0002682,GO:0002684,GO:0002753,GO:0002755,GO:0002756,GO:0002757,GO:0002758,GO:0002764,GO:0003006,GO:0003674,GO:0005488,GO:0005515,GO:0005575,GO:0005622,GO:0005623,GO:0005634,GO:0005654,GO:0005694,GO:…	-	ko:K04551,ko:K08770	ko03320,ko04137,ko04144,ko05012,ko05167,map03320,map04137,map04144,map05012,map05167	-	-	-	ko00000,ko00001,ko04121,ko04147	-	-	-	ubiquitin
rna_BgWH_03g00754	5865.XP_001610987.1	2e-49	201.8	2CCUD@1|root,2SVMY@2759|Eukaryota,3YBZT@5794|Apicomplexa,3KCZV@422676|Aconoidasida,3Z6QI@5863|Piroplasmida	422676|Aconoidasida	-	-	-	-	-	-	-	-	-	-	-	-	-	-	-
rna_BgWH_03g00832	68886.XP_009689416.1	3.1e-70	271.9	COG2101@1|root,KOG3302@2759|Eukaryota,3YABR@5794|Apicomplexa,3KAMR@422676|Aconoidasida,3Z545@5863|Piroplasmida	422676|Aconoidasida	J	Transcription initiation factor	-	GO:0000126,GO:0000428,GO:0000976,GO:0000977,GO:0000979,GO:0000981,GO:0000983,GO:0000988,GO:0000989,GO:0000995,GO:0001012,GO:0001016,GO:0001046,GO:0001047,GO:0001067,GO:0001075,GO:0001085,GO:0001091,GO:0001092,GO:0001098,GO:0001099,GO:0001102,GO:0001134,GO:0001179,GO:0001186,GO:0003674,GO:0003676,GO:0003677,GO:0003682,GO:0003690,GO:0003700,GO:0005488,GO:0005515,GO:0005575,GO:0005622,GO:0005623,GO:…	-	ko:K03120	ko03022,ko05016,ko05165,ko05166,ko05168,ko05169,ko05203,map03022,map05016,map05165,map05166,map05168,map05169,map05203	-	-	-	ko00000,ko00001,ko03000,ko03021	-	-	-	TBP
rna_BgWH_03g00709	5865.XP_001610948.1	3.1e-51	207.6	2CAWR@1|root,2SGNC@2759|Eukaryota,3YB1B@5794|Apicomplexa,3KB33@422676|Aconoidasida,3Z5Y3@5863|Piroplasmida	422676|Aconoidasida	-	-	-	-	-	-	-	-	-	-	-	-	-	-	-
rna_BgWH_03g00722	5865.XP_001610961.1	1e-186	660.2	2D02Q@1|root,2SCJS@2759|Eukaryota,3YCJ1@5794|Apicomplexa,3KCAQ@422676|Aconoidasida,3Z5NW@5863|Piroplasmida	422676|Aconoidasida	-	-	-	-	-	-	-	-	-	-	-	-	-	-	-
rna_BgWH_03g00808	5865.XP_001609212.1	9.1e-211	739.6	2EFKW@1|root,2SKSH@2759|Eukaryota,3YB5E@5794|Apicomplexa,3KA81@422676|Aconoidasida,3Z471@5863|Piroplasmida	422676|Aconoidasida	-	-	-	-	-	-	-	-	-	-	-	-	-	-	RAP
rna_BgWH_03g00114	5865.XP_001612207.1	2e-149	535.8	COG5092@1|root,KOG2779@2759|Eukaryota,3Y9R6@5794|Apicomplexa,3KAFF@422676|Aconoidasida,3Z4SU@5863|Piroplasmida	422676|Aconoidasida	H	Adds a myristoyl group to the N-terminal glycine residue of certain cellular proteins	-	GO:0003674,GO:0003824,GO:0004379,GO:0005575,GO:0005622,GO:0005623,GO:0005737,GO:0005829,GO:0005886,GO:0006464,GO:0006497,GO:0006498,GO:0006499,GO:0006807,GO:0006810,GO:0006839,GO:0006996,GO:0007005,GO:0007006,GO:0008150,GO:0008152,GO:0008277,GO:0009058,GO:0009059,GO:0009966,GO:0009967,GO:0009987,GO:0010638,GO:0010646,GO:0010647,GO:0010821,GO:0010822,GO:0010941,GO:0010942,GO:0016020,GO:0016043,GO:…	2.3.1.97	ko:K00671	-	-	-	-	ko00000,ko01000	-	-	-	NMT,NMT_C
rna_BgWH_03g00821	5865.XP_001611036.1	0.0	1467.2	COG1643@1|root,KOG0923@2759|Eukaryota,3Y9TK@5794|Apicomplexa,3KBT6@422676|Aconoidasida,3Z3SS@5863|Piroplasmida	422676|Aconoidasida	A	helicase	-	-	3.6.4.13	ko:K12813	ko03040,map03040	-	-	-	ko00000,ko00001,ko01000,ko03041	-	-	-	DEAD,HA2,Helicase_C,OB_NTP_bind
rna_BgWH_03g01191	5865.XP_001609434.1	1.6e-295	1022.7	2E78Q@1|root,2SDVR@2759|Eukaryota,3YAQ4@5794|Apicomplexa,3KBFP@422676|Aconoidasida,3Z3TA@5863|Piroplasmida	422676|Aconoidasida	-	-	-	-	-	-	-	-	-	-	-	-	-	-	-
rna_BgWH_03g00026	5865.XP_001612305.1	4.5e-147	528.5	2CYTW@1|root,2S6EW@2759|Eukaryota,3YACU@5794|Apicomplexa,3KBJE@422676|Aconoidasida,3Z56G@5863|Piroplasmida	422676|Aconoidasida	-	-	-	-	-	-	-	-	-	-	-	-	-	-	-
rna_BgWH_03g00817	5865.XP_001611041.1	1.9e-161	575.9	2CXNA@1|root,2RYNN@2759|Eukaryota,3YECB@5794|Apicomplexa,3KB8C@422676|Aconoidasida,3Z4CN@5863|Piroplasmida	422676|Aconoidasida	S	single fertilization	-	-	-	-	-	-	-	-	-	-	-	-	-
rna_BgWH_03g00337	5865.XP_001610163.1	7.3e-53	213.4	2C2VW@1|root,2SSJ4@2759|Eukaryota,3YI81@5794|Apicomplexa,3KF8T@422676|Aconoidasida,3Z616@5863|Piroplasmida	422676|Aconoidasida	S	Eukaryotic protein of unknown function (DUF842)	-	-	-	-	-	-	-	-	-	-	-	-	DUF842
rna_BgWH_03g00753	5874.XP_954049.1	4.7e-152	543.9	KOG0594@1|root,KOG0594@2759|Eukaryota,3Y9K8@5794|Apicomplexa,3KBJC@422676|Aconoidasida,3Z4SI@5863|Piroplasmida	422676|Aconoidasida	G	Belongs to the protein kinase superfamily	CRK2	-	2.7.11.22	ko:K04563	ko04011,ko04111,ko04113,map04011,map04111,map04113	M00692,M00693	-	-	ko00000,ko00001,ko00002,ko01000,ko03019	-	-	-	Pkinase
rna_BgWH_03g00209	4098.XP_009606593.1	2.8e-48	201.1	COG0419@1|root,KOG0962@2759|Eukaryota,37J3P@33090|Viridiplantae,3GFPM@35493|Streptophyta,44PRY@71274|asterids	35493|Streptophyta	L	DNA repair protein	-	GO:0000003,GO:0000228,GO:0000280,GO:0000722,GO:0000723,GO:0000724,GO:0000725,GO:0000781,GO:0000784,GO:0000785,GO:0000790,GO:0000793,GO:0000794,GO:0003674,GO:0003676,GO:0003677,GO:0003690,GO:0003691,GO:0003697,GO:0003824,GO:0004017,GO:0005488,GO:0005575,GO:0005622,GO:0005623,GO:0005634,GO:0005694,GO:0005737,GO:0006139,GO:0006259,GO:0006278,GO:0006281,GO:0006302,GO:0006310,GO:0006312,GO:0006725,GO:…	-	ko:K10866	ko03440,ko03450,ko04218,map03440,map03450,map04218	M00291,M00292,M00295	-	-	ko00000,ko00001,ko00002,ko01000,ko03032,ko03400	-	-	-	AAA_23,Rad50_zn_hook
rna_BgWH_03g00214	5865.XP_001610293.1	4.3e-173	614.8	COG5059@1|root,KOG0246@2759|Eukaryota,3Y9QG@5794|Apicomplexa,3KA52@422676|Aconoidasida,3Z420@5863|Piroplasmida	422676|Aconoidasida	Z	Belongs to the TRAFAC class myosin-kinesin ATPase superfamily. Kinesin family	-	GO:0000070,GO:0000226,GO:0000278,GO:0000280,GO:0000775,GO:0000776,GO:0000819,GO:0003674,GO:0003774,GO:0003777,GO:0003824,GO:0005488,GO:0005515,GO:0005575,GO:0005622,GO:0005623,GO:0005694,GO:0005856,GO:0005871,GO:0005874,GO:0005875,GO:0006928,GO:0006996,GO:0007010,GO:0007017,GO:0007018,GO:0007019,GO:0007049,GO:0007059,GO:0007080,GO:0007163,GO:0008017,GO:0008092,GO:0008150,GO:0008608,GO:0009987,GO:…	-	ko:K10393	-	-	-	-	ko00000,ko03036,ko04812	-	-	-	Kinesin
rna_BgWH_03g00087	5872.XP_004829399.1	4e-101	374.4	COG5053@1|root,KOG1670@2759|Eukaryota,3YB0H@5794|Apicomplexa,3KBSW@422676|Aconoidasida,3Z3ZA@5863|Piroplasmida	422676|Aconoidasida	J	initiation factor 4E	-	GO:0000082,GO:0000278,GO:0000339,GO:0000340,GO:0000932,GO:0001662,GO:0002209,GO:0003674,GO:0003676,GO:0003723,GO:0003743,GO:0005488,GO:0005515,GO:0005575,GO:0005622,GO:0005623,GO:0005737,GO:0005829,GO:0005845,GO:0006412,GO:0006413,GO:0006417,GO:0006518,GO:0006807,GO:0006950,GO:0006952,GO:0007049,GO:0007275,GO:0007346,GO:0007399,GO:0007610,GO:0008134,GO:0008135,GO:0008150,GO:0008152,GO:0009058,GO:…	-	ko:K03259	ko01521,ko03013,ko04066,ko04150,ko04151,ko04211,ko04910,map01521,map03013,map04066,map04150,map04151,map04211,map04910	M00428	-	-	ko00000,ko00001,ko00002,ko03012,ko03019	-	-	-	IF4E
rna_BgWH_03g00448	5865.XP_001610050.1	1e-50	207.6	299C8@1|root,2RGE2@2759|Eukaryota,3YAGH@5794|Apicomplexa,3KCRP@422676|Aconoidasida,3Z6N6@5863|Piroplasmida	422676|Aconoidasida	S	Centriolar protein SAS N-terminal	-	-	-	-	-	-	-	-	-	-	-	-	SAS-6_N
rna_BgWH_03g00519	5865.XP_001610757.1	1.3e-115	423.7	2D58V@1|root,2S54C@2759|Eukaryota,3YAHU@5794|Apicomplexa,3KBBH@422676|Aconoidasida,3Z4NR@5863|Piroplasmida	422676|Aconoidasida	-	-	-	-	-	-	-	-	-	-	-	-	-	-	-
rna_BgWH_03g00199	5865.XP_001612130.1	6e-147	526.9	KOG0749@1|root,KOG0749@2759|Eukaryota,3YB84@5794|Apicomplexa,3KAHR@422676|Aconoidasida,3Z42P@5863|Piroplasmida	422676|Aconoidasida	C	Belongs to the mitochondrial carrier (TC 2.A.29) family	-	GO:0000295,GO:0003674,GO:0005215,GO:0005346,GO:0005347,GO:0005471,GO:0005575,GO:0005622,GO:0005623,GO:0005737,GO:0005739,GO:0005740,GO:0005743,GO:0006810,GO:0006811,GO:0006820,GO:0006839,GO:0006855,GO:0006862,GO:0006996,GO:0007005,GO:0007006,GO:0008150,GO:0008509,GO:0008514,GO:0009987,GO:0015075,GO:0015215,GO:0015216,GO:0015217,GO:0015238,GO:0015291,GO:0015297,GO:0015301,GO:0015605,GO:0015711,GO:…	-	ko:K05863	ko04020,ko04022,ko04217,ko04218,ko05012,ko05016,ko05166,map04020,map04022,map04217,map04218,map05012,map05016,map05166	-	-	-	ko00000,ko00001,ko02000,ko03029	2.A.29.1	-	-	Mito_carr
rna_BgWH_03g00740	5865.XP_001610971.1	3.1e-67	261.9	2D3F7@1|root,2SRC7@2759|Eukaryota,3YBRJ@5794|Apicomplexa,3KCDY@422676|Aconoidasida,3Z3SG@5863|Piroplasmida	422676|Aconoidasida	S	SF-assemblin/beta giardin	-	-	-	-	-	-	-	-	-	-	-	-	SF-assemblin
rna_BgWH_03g00702	5865.XP_001610942.1	7.1e-39	166.4	COG4901@1|root,KOG1767@2759|Eukaryota,3YAKN@5794|Apicomplexa,3KB72@422676|Aconoidasida,3Z5S4@5863|Piroplasmida	422676|Aconoidasida	J	Ribosomal protein S25	-	-	-	ko:K02975	ko03010,map03010	M00177,M00179	-	-	br01610,ko00000,ko00001,ko00002,ko03011	-	-	-	Ribosomal_S25
rna_BgWH_03g00504	5865.XP_001610740.1	0.0	1221.8	COG0441@1|root,KOG1637@2759|Eukaryota,3Y9GU@5794|Apicomplexa,3KA87@422676|Aconoidasida,3Z40D@5863|Piroplasmida	422676|Aconoidasida	J	Threonyl-tRNA synthetase	-	GO:0000166,GO:0000900,GO:0002161,GO:0003674,GO:0003676,GO:0003723,GO:0003729,GO:0003824,GO:0004812,GO:0004829,GO:0005488,GO:0005524,GO:0005575,GO:0005622,GO:0005623,GO:0005737,GO:0005829,GO:0006082,GO:0006139,GO:0006399,GO:0006412,GO:0006417,GO:0006418,GO:0006435,GO:0006446,GO:0006450,GO:0006518,GO:0006520,GO:0006725,GO:0006807,GO:0008144,GO:0008150,GO:0008152,GO:0008270,GO:0009058,GO:0009059,GO:…	6.1.1.3	ko:K01868	ko00970,map00970	M00359,M00360	R03663	RC00055,RC00523	ko00000,ko00001,ko00002,ko01000,ko01007,ko03016	-	-	-	HGTP_anticodon,tRNA-synt_2b,tRNA_SAD
rna_BgWH_03g01133	5865.XP_001609402.1	6.5e-228	797.3	COG0495@1|root,KOG0435@2759|Eukaryota,3YBDN@5794|Apicomplexa,3KAHC@422676|Aconoidasida,3Z5BW@5863|Piroplasmida	422676|Aconoidasida	J	leucyl-tRNA synthetase	-	-	6.1.1.4	ko:K01869	ko00970,map00970	M00359,M00360	R03657	RC00055,RC00523	ko00000,ko00001,ko00002,ko01000,ko01007,ko03016,ko03029	-	-	-	Anticodon_1,tRNA-synt_1,tRNA-synt_1_2
rna_BgWH_03g00133	5865.XP_001612190.1	5.9e-117	427.6	2CD4S@1|root,2SNJM@2759|Eukaryota,3YBDX@5794|Apicomplexa,3KAJ9@422676|Aconoidasida,3Z3R7@5863|Piroplasmida	422676|Aconoidasida	-	-	-	-	-	-	-	-	-	-	-	-	-	-	-
rna_BgWH_03g00561	5865.XP_001610807.1	4.8e-48	198.0	2CFE3@1|root,2S9ZH@2759|Eukaryota,3YAMN@5794|Apicomplexa,3KCCR@422676|Aconoidasida,3Z5PB@5863|Piroplasmida	422676|Aconoidasida	S	Encoded by	-	-	-	-	-	-	-	-	-	-	-	-	-
rna_BgWH_03g00877	5872.XP_004833780.1	1.2e-120	439.5	KOG1532@1|root,KOG1532@2759|Eukaryota,3Y9XB@5794|Apicomplexa,3KA6P@422676|Aconoidasida,3Z4H0@5863|Piroplasmida	422676|Aconoidasida	L	CobQ/CobB/MinD/ParA nucleotide binding domain	-	-	-	ko:K06883	-	-	-	-	ko00000	-	-	-	ATP_bind_1
rna_BgWH_03g00637	5865.XP_001610879.1	1.1e-110	406.8	COG5152@1|root,KOG1813@2759|Eukaryota,3YA24@5794|Apicomplexa,3KAJU@422676|Aconoidasida,3Z52P@5863|Piroplasmida	422676|Aconoidasida	O	Zinc finger C-x8-C-x5-C-x3-H type (and similar)	-	GO:0000375,GO:0000377,GO:0000398,GO:0005575,GO:0005622,GO:0005623,GO:0005634,GO:0005681,GO:0005684,GO:0006139,GO:0006396,GO:0006397,GO:0006725,GO:0006807,GO:0008150,GO:0008152,GO:0008380,GO:0009987,GO:0010467,GO:0016070,GO:0016071,GO:0016074,GO:0032991,GO:0034247,GO:0034470,GO:0034641,GO:0034660,GO:0043144,GO:0043170,GO:0043226,GO:0043227,GO:0043229,GO:0043231,GO:0044237,GO:0044238,GO:0044422,GO:…	-	ko:K13127	-	-	-	-	ko00000,ko03041	-	-	-	zf-CCCH,zf-RING_5
rna_BgWH_03g00683	5865.XP_001610924.1	0.0	1489.6	COG0474@1|root,KOG0202@2759|Eukaryota,3Y9HV@5794|Apicomplexa,3KAAG@422676|Aconoidasida,3Z3Q0@5863|Piroplasmida	422676|Aconoidasida	P	Belongs to the cation transport ATPase (P-type) (TC 3.A.3) family	-	GO:0000166,GO:0003674,GO:0003824,GO:0005215,GO:0005388,GO:0005488,GO:0005509,GO:0005524,GO:0005575,GO:0005622,GO:0005623,GO:0005737,GO:0005783,GO:0005789,GO:0005793,GO:0006810,GO:0006811,GO:0006812,GO:0006816,GO:0006937,GO:0006942,GO:0008144,GO:0008150,GO:0008324,GO:0012505,GO:0014724,GO:0014819,GO:0015075,GO:0015085,GO:0015318,GO:0015399,GO:0015405,GO:0015662,GO:0016020,GO:0016021,GO:0016462,GO:…	-	-	-	-	-	-	-	-	-	-	Cation_ATPase,Cation_ATPase_C,Cation_ATPase_N,E1-E2_ATPase,Hydrolase
rna_BgWH_03g00525	5865.XP_001610763.1	2e-273	949.1	KOG1938@1|root,KOG1938@2759|Eukaryota	2759|Eukaryota	F	autophagy of peroxisome	TRS85	GO:0000003,GO:0000045,GO:0000407,GO:0005575,GO:0005622,GO:0005623,GO:0005737,GO:0005794,GO:0005829,GO:0006810,GO:0006888,GO:0006914,GO:0006996,GO:0007033,GO:0007049,GO:0008104,GO:0008150,GO:0008152,GO:0009056,GO:0009987,GO:0012505,GO:0016043,GO:0016050,GO:0016192,GO:0016236,GO:0016237,GO:0022414,GO:0022607,GO:0030008,GO:0030242,GO:0031410,GO:0031982,GO:0032258,GO:0032991,GO:0033036,GO:0033365,GO:…	-	ko:K05750,ko:K20305	ko04810,map04810	-	-	-	ko00000,ko00001,ko04131	-	-	-	TRAPPC-Trs85
rna_BgWH_03g01195	5865.XP_001609437.1	5.2e-223	780.4	COG1405@1|root,KOG1598@2759|Eukaryota,3Y9MY@5794|Apicomplexa,3KAGK@422676|Aconoidasida,3Z40W@5863|Piroplasmida	422676|Aconoidasida	K	Transcription factor IIIb subunit	-	-	-	ko:K15196	-	-	-	-	ko00000,ko03021	-	-	-	BRF1,TFIIB,TF_Zn_Ribbon
rna_BgWH_03g01018	5872.XP_004832765.1	8.6e-178	630.9	COG0486@1|root,KOG1191@2759|Eukaryota,3YB5I@5794|Apicomplexa,3KACF@422676|Aconoidasida,3Z466@5863|Piroplasmida	422676|Aconoidasida	J	GTPase that plays an essential role in the late steps of ribosome biogenesis	-	-	-	ko:K03977	-	-	-	-	ko00000,ko03009	-	-	-	KH_dom-like,MMR_HSR1
rna_BgWH_03g01029	5865.XP_001609116.1	2.8e-32	144.8	2CMV2@1|root,2QS4V@2759|Eukaryota,3YB1C@5794|Apicomplexa,3KCHC@422676|Aconoidasida,3Z68A@5863|Piroplasmida	422676|Aconoidasida	S	Encoded by	-	-	-	-	-	-	-	-	-	-	-	-	-
rna_BgWH_03g01044	5865.XP_001609132.1	4.5e-36	158.3	2D72R@1|root,2T407@2759|Eukaryota,3YD87@5794|Apicomplexa,3KBVA@422676|Aconoidasida,3Z56W@5863|Piroplasmida	422676|Aconoidasida	-	-	-	-	-	-	-	-	-	-	-	-	-	-	-
rna_BgWH_03g00737	5865.XP_001609258.1	7.6e-32	143.3	COG0760@1|root,KOG3259@2759|Eukaryota,3YHSX@5794|Apicomplexa,3KCJ8@422676|Aconoidasida,3Z5SY@5863|Piroplasmida	422676|Aconoidasida	O	Peptidyl-prolyl cis-trans isomerase	-	GO:0000413,GO:0001817,GO:0001818,GO:0001932,GO:0001933,GO:0001934,GO:0003674,GO:0003755,GO:0003774,GO:0003824,GO:0005488,GO:0005515,GO:0005575,GO:0005622,GO:0005623,GO:0005634,GO:0005654,GO:0005737,GO:0005829,GO:0006355,GO:0006357,GO:0006464,GO:0006807,GO:0007088,GO:0007275,GO:0007346,GO:0007399,GO:0008013,GO:0008150,GO:0008152,GO:0009405,GO:0009889,GO:0009891,GO:0009892,GO:0009893,GO:0009894,GO:…	5.2.1.8	ko:K09578	ko04622,map04622	-	-	-	ko00000,ko00001,ko01000,ko03021,ko03110	-	-	-	Rotamase
rna_BgWH_03g01077	5865.XP_001609327.1	5.8e-57	228.0	2EXI9@1|root,2SZ6T@2759|Eukaryota,3YI7Y@5794|Apicomplexa,3KF8R@422676|Aconoidasida,3Z3SW@5863|Piroplasmida	422676|Aconoidasida	S	Protein of unknown function (DUF410)	-	-	-	-	-	-	-	-	-	-	-	-	DUF410
rna_BgWH_03g00874	68886.XP_009689884.1	1.3e-34	153.3	COG5059@1|root,KOG0242@2759|Eukaryota,3YBA0@5794|Apicomplexa,3KAM1@422676|Aconoidasida,3Z3UD@5863|Piroplasmida	422676|Aconoidasida	Z	Belongs to the TRAFAC class myosin-kinesin ATPase superfamily. Kinesin family	-	GO:0000070,GO:0000226,GO:0000278,GO:0000280,GO:0000775,GO:0000776,GO:0000819,GO:0003674,GO:0003774,GO:0003777,GO:0003824,GO:0005488,GO:0005515,GO:0005575,GO:0005622,GO:0005623,GO:0005694,GO:0005856,GO:0005871,GO:0005874,GO:0005875,GO:0006928,GO:0006996,GO:0007010,GO:0007017,GO:0007018,GO:0007019,GO:0007049,GO:0007059,GO:0007080,GO:0007163,GO:0008017,GO:0008092,GO:0008150,GO:0008608,GO:0009987,GO:…	-	ko:K10401	-	-	-	-	ko00000,ko04812	-	-	-	Kinesin
rna_BgWH_03g01063	5865.XP_001609152.1	3.9e-78	297.7	2EQZ8@1|root,2STW2@2759|Eukaryota,3YBYK@5794|Apicomplexa,3KASA@422676|Aconoidasida,3Z5HI@5863|Piroplasmida	422676|Aconoidasida	S	GINS complex protein	-	-	-	-	-	-	-	-	-	-	-	-	Sld5
rna_BgWH_03g00356	5875.XP_765152.1	1.6e-16	93.6	2FKPF@1|root,2TN5P@2759|Eukaryota,3YE0A@5794|Apicomplexa,3KCGQ@422676|Aconoidasida,3Z5RJ@5863|Piroplasmida	422676|Aconoidasida	-	-	-	-	-	-	-	-	-	-	-	-	-	-	-
rna_BgWH_03g00708	5865.XP_001610947.1	5.4e-93	348.2	KOG1477@1|root,KOG1477@2759|Eukaryota,3YAEI@5794|Apicomplexa,3KB00@422676|Aconoidasida,3Z4NE@5863|Piroplasmida	422676|Aconoidasida	S	SPRY domain	-	-	-	-	-	-	-	-	-	-	-	-	CLTH,LisH,SPRY
rna_BgWH_03g01203	5865.XP_001609445.1	7.6e-123	447.2	COG0061@1|root,KOG2178@2759|Eukaryota,3YA4F@5794|Apicomplexa,3KBZA@422676|Aconoidasida,3Z53J@5863|Piroplasmida	422676|Aconoidasida	G	ATP-NAD kinase	-	GO:0000166,GO:0003674,GO:0003824,GO:0003951,GO:0005488,GO:0005524,GO:0006139,GO:0006725,GO:0006732,GO:0006733,GO:0006739,GO:0006741,GO:0006753,GO:0006793,GO:0006796,GO:0006807,GO:0008144,GO:0008150,GO:0008152,GO:0009058,GO:0009108,GO:0009117,GO:0009165,GO:0009987,GO:0016301,GO:0016310,GO:0016740,GO:0016772,GO:0016773,GO:0017076,GO:0018130,GO:0019359,GO:0019362,GO:0019363,GO:0019438,GO:0019637,GO:…	2.7.1.23	ko:K00858	ko00760,ko01100,map00760,map01100	-	R00104	RC00002,RC00078	ko00000,ko00001,ko01000	-	-	-	NAD_kinase
rna_BgWH_03g00151	5865.XP_001612171.1	4.2e-89	334.3	COG0198@1|root,KOG1708@2759|Eukaryota,3YBDZ@5794|Apicomplexa,3KANW@422676|Aconoidasida,3Z4BK@5863|Piroplasmida	422676|Aconoidasida	J	ribosomal protein L24	-	-	-	ko:K02895	ko03010,map03010	M00178,M00179	-	-	br01610,ko00000,ko00001,ko00002,ko03011	-	-	-	KOW,ribosomal_L24
rna_BgWH_03g00469	5865.XP_001610030.1	2.5e-26	126.3	KOG3386@1|root,KOG3386@2759|Eukaryota,3YB3B@5794|Apicomplexa,3KCKE@422676|Aconoidasida,3Z5W4@5863|Piroplasmida	422676|Aconoidasida	S	Ctr copper transporter family	-	-	-	ko:K14686	ko01524,ko04978,map01524,map04978	-	-	-	ko00000,ko00001,ko02000	1.A.56.1	-	-	Ctr
rna_BgWH_03g00496	5865.XP_001610731.1	9.9e-48	196.1	COG0255@1|root,KOG3436@2759|Eukaryota,3YAQT@5794|Apicomplexa,3KB5U@422676|Aconoidasida,3Z5R8@5863|Piroplasmida	422676|Aconoidasida	J	60S ribosomal protein L35	RPL35	-	-	ko:K02918	ko03010,map03010	M00177	-	-	br01610,ko00000,ko00001,ko00002,ko03011	-	-	-	Ribosomal_L29
rna_BgWH_03g00253	5865.XP_001610262.1	6.6e-98	364.8	COG2227@1|root,KOG1270@2759|Eukaryota,3YBWN@5794|Apicomplexa,3KB9A@422676|Aconoidasida,3Z3VB@5863|Piroplasmida	422676|Aconoidasida	H	O-methyltransferase that catalyzes the 2 O-methylation steps in the ubiquinone biosynthetic pathway	-	-	2.1.1.114,2.1.1.222,2.1.1.64	ko:K00568,ko:K00591	ko00130,ko01100,ko01110,map00130,map01100,map01110	M00117,M00128	R02175,R04711,R04988,R05614,R07235,R08769,R08771,R08781	RC00003,RC00392,RC01895	ko00000,ko00001,ko00002,ko01000	-	-	-	Methyltransf_23
rna_BgWH_03g00918	5865.XP_001611093.1	1.8e-79	302.8	COG5140@1|root,KOG1816@2759|Eukaryota,3YC49@5794|Apicomplexa,3KB53@422676|Aconoidasida,3Z5YB@5863|Piroplasmida	422676|Aconoidasida	O	Ubiquitin fusion degradation protein UFD1	-	-	-	-	-	-	-	-	-	-	-	-	UFD1
rna_BgWH_03g00463	5865.XP_001610036.1	0.0	1261.5	COG1241@1|root,KOG0478@2759|Eukaryota,3Y9H5@5794|Apicomplexa,3KABC@422676|Aconoidasida,3Z3U9@5863|Piroplasmida	422676|Aconoidasida	L	Belongs to the MCM family	-	-	3.6.4.12	ko:K02212	ko03030,ko04110,ko04111,ko04113,map03030,map04110,map04111,map04113	M00285	-	-	ko00000,ko00001,ko00002,ko01000,ko03032	-	-	-	MCM,MCM_N,MCM_OB
rna_BgWH_03g01198	5865.XP_001609440.1	3.5e-237	827.4	COG0513@1|root,KOG0329@2759|Eukaryota,3Y9VB@5794|Apicomplexa,3KAAI@422676|Aconoidasida,3Z44H@5863|Piroplasmida	422676|Aconoidasida	A	helicase	-	GO:0000245,GO:0000346,GO:0000375,GO:0000377,GO:0000398,GO:0003674,GO:0003676,GO:0003723,GO:0003724,GO:0003824,GO:0004004,GO:0004386,GO:0005488,GO:0005515,GO:0005575,GO:0005622,GO:0005623,GO:0005634,GO:0005654,GO:0005681,GO:0005730,GO:0005737,GO:0006139,GO:0006355,GO:0006396,GO:0006397,GO:0006403,GO:0006405,GO:0006406,GO:0006611,GO:0006725,GO:0006807,GO:0006810,GO:0006886,GO:0006913,GO:0008026,GO:…	3.6.4.13	ko:K12812	ko03013,ko03015,ko03040,ko05164,map03013,map03015,map03040,map05164	M00406,M00430	-	-	ko00000,ko00001,ko00002,ko01000,ko03019,ko03041	-	-	-	DEAD,Helicase_C
rna_BgWH_03g01052	5872.XP_004832095.1	1e-55	223.8	COG0740@1|root,KOG0840@2759|Eukaryota,3YFAP@5794|Apicomplexa,3KD9E@422676|Aconoidasida,3Z6KK@5863|Piroplasmida	422676|Aconoidasida	O	Belongs to the peptidase S14 family	-	-	3.4.21.92	ko:K01358	ko04112,ko04212,map04112,map04212	-	-	-	ko00000,ko00001,ko01000,ko01002	-	-	-	CLP_protease
rna_BgWH_03g00320	68886.XP_009690658.1	6.8e-72	277.7	KOG0581@1|root,KOG0581@2759|Eukaryota	2759|Eukaryota	G	MAP kinase kinase activity	-	-	-	-	-	-	-	-	-	-	-	-	Pkinase
rna_BgWH_03g00368	5865.XP_001610131.1	2.7e-260	905.2	KOG2081@1|root,KOG2081@2759|Eukaryota,3YCP8@5794|Apicomplexa,3KBNJ@422676|Aconoidasida,3Z487@5863|Piroplasmida	422676|Aconoidasida	K	nuclear localization sequence binding	-	-	-	ko:K15436	-	-	-	-	ko00000,ko03016	-	-	-	Xpo1
rna_BgWH_03g00926	5865.XP_001611083.1	4.3e-116	425.6	COG5411@1|root,KOG0566@2759|Eukaryota,3YBB0@5794|Apicomplexa,3KAJV@422676|Aconoidasida,3Z4GI@5863|Piroplasmida	422676|Aconoidasida	U	Inositol polyphosphate phosphatase, catalytic domain homologues	-	GO:0003674,GO:0003824,GO:0004439,GO:0005488,GO:0005509,GO:0006629,GO:0006644,GO:0006650,GO:0006661,GO:0006793,GO:0006796,GO:0007154,GO:0007165,GO:0008150,GO:0008152,GO:0008610,GO:0008654,GO:0009058,GO:0009987,GO:0016311,GO:0016312,GO:0016787,GO:0016788,GO:0016791,GO:0019637,GO:0023052,GO:0030258,GO:0030487,GO:0034485,GO:0034593,GO:0034594,GO:0034595,GO:0035556,GO:0036092,GO:0042578,GO:0043167,GO:…	-	-	-	-	-	-	-	-	-	-	-
rna_BgWH_03g00327	5865.XP_001610174.1	5.1e-144	517.3	COG0484@1|root,KOG0714@2759|Eukaryota,3Y9QX@5794|Apicomplexa,3KAC0@422676|Aconoidasida,3Z4YE@5863|Piroplasmida	422676|Aconoidasida	K	DnaJ C terminal domain	-	GO:0000122,GO:0001671,GO:0003674,GO:0003712,GO:0003714,GO:0005488,GO:0005515,GO:0005575,GO:0005622,GO:0005623,GO:0005634,GO:0005654,GO:0005737,GO:0005829,GO:0006355,GO:0006357,GO:0006457,GO:0006458,GO:0006950,GO:0006986,GO:0008047,GO:0008150,GO:0009889,GO:0009890,GO:0009892,GO:0009987,GO:0010033,GO:0010468,GO:0010556,GO:0010558,GO:0010605,GO:0010629,GO:0019219,GO:0019222,GO:0019899,GO:0030234,GO:…	-	ko:K09510	-	-	-	-	ko00000,ko03110	-	-	-	DnaJ,DnaJ_C
rna_BgWH_03g00578	5865.XP_001610787.1	1.1e-32	146.7	2C0DH@1|root,2SH2U@2759|Eukaryota,3YCJU@5794|Apicomplexa,3KBG2@422676|Aconoidasida,3Z5PV@5863|Piroplasmida	422676|Aconoidasida	O	zinc finger	-	-	-	-	-	-	-	-	-	-	-	-	zf-C3HC4
rna_BgWH_03g00927	5865.XP_001611082.1	6.7e-45	187.6	2CJDB@1|root,2TN0R@2759|Eukaryota,3YD01@5794|Apicomplexa,3KCIA@422676|Aconoidasida,3Z5VN@5863|Piroplasmida	422676|Aconoidasida	-	-	-	-	-	-	-	-	-	-	-	-	-	-	-
rna_BgWH_03g00670	5865.XP_001610911.1	1.8e-147	529.3	COG0484@1|root,KOG0712@2759|Eukaryota,3Y9QE@5794|Apicomplexa,3KA6V@422676|Aconoidasida,3Z3QP@5863|Piroplasmida	422676|Aconoidasida	K	chaperone	-	GO:0000122,GO:0001671,GO:0003674,GO:0003712,GO:0003714,GO:0005488,GO:0005515,GO:0005575,GO:0005622,GO:0005623,GO:0005634,GO:0005654,GO:0005737,GO:0005829,GO:0006355,GO:0006357,GO:0006457,GO:0006458,GO:0006950,GO:0006986,GO:0008047,GO:0008150,GO:0009889,GO:0009890,GO:0009892,GO:0009987,GO:0010033,GO:0010468,GO:0010556,GO:0010558,GO:0010605,GO:0010629,GO:0019219,GO:0019222,GO:0019899,GO:0030234,GO:…	-	ko:K09503	ko04141,map04141	-	-	-	ko00000,ko00001,ko03029,ko03110	-	-	-	DnaJ,DnaJ_C,DnaJ_CXXCXGXG
rna_BgWH_03g00914	5865.XP_001611097.1	0.0	1431.4	COG0553@1|root,KOG0391@2759|Eukaryota,3Y9VE@5794|Apicomplexa,3KADQ@422676|Aconoidasida,3Z4V8@5863|Piroplasmida	422676|Aconoidasida	A	helicase	-	-	3.6.4.12	ko:K11681	-	-	-	-	ko00000,ko01000,ko03036	-	-	-	HSA,Helicase_C,SNF2_N
rna_BgWH_03g01085	5865.XP_001609333.1	2.9e-46	191.4	COG2174@1|root,KOG1790@2759|Eukaryota,3YAJV@5794|Apicomplexa,3KCBU@422676|Aconoidasida,3Z5X8@5863|Piroplasmida	422676|Aconoidasida	J	ribosomal protein	-	-	-	ko:K02915	ko03010,map03010	M00177,M00179	-	-	br01610,ko00000,ko00001,ko00002,ko03011	-	-	-	Ribosomal_L34e
rna_BgWH_03g00255	5865.XP_001610259.1	2.5e-115	422.5	2DZGB@1|root,2S70F@2759|Eukaryota,3YATA@5794|Apicomplexa,3KAJS@422676|Aconoidasida,3Z4QC@5863|Piroplasmida	422676|Aconoidasida	S	Erythrocyte membrane-associated	-	-	-	-	-	-	-	-	-	-	-	-	-
rna_BgWH_03g00343	5865.XP_001610158.1	7.5e-51	207.6	2BSAN@1|root,2S1Y7@2759|Eukaryota,3YI29@5794|Apicomplexa,3KF5D@422676|Aconoidasida,3Z63B@5863|Piroplasmida	422676|Aconoidasida	S	Mitotic checkpoint regulator, MAD2B-interacting	-	-	-	-	-	-	-	-	-	-	-	-	PRCC
rna_BgWH_03g00624	5865.XP_001610867.1	1.3e-117	430.3	KOG1548@1|root,KOG1548@2759|Eukaryota,3YA7B@5794|Apicomplexa,3KAJT@422676|Aconoidasida,3Z3Q2@5863|Piroplasmida	422676|Aconoidasida	A	RNA recognition motif	-	-	-	ko:K13093	-	-	-	-	ko00000,ko03041	-	-	-	DUF4339,RRM_1
rna_BgWH_03g00687	5872.XP_004833156.1	1.6e-80	307.8	COG1241@1|root,KOG0480@2759|Eukaryota,3YB8W@5794|Apicomplexa,3KAR0@422676|Aconoidasida,3Z58D@5863|Piroplasmida	422676|Aconoidasida	L	Belongs to the MCM family	-	-	3.6.4.12	ko:K10737	-	-	-	-	ko00000,ko01000,ko03032	-	-	-	MCM,MCM_OB
rna_BgWH_03g01102	5865.XP_001609371.1	3.9e-82	311.2	KOG0185@1|root,KOG0185@2759|Eukaryota,3YAU1@5794|Apicomplexa,3KAX3@422676|Aconoidasida,3Z4TX@5863|Piroplasmida	422676|Aconoidasida	O	Belongs to the peptidase T1B family	-	GO:0000502,GO:0005575,GO:0005622,GO:0005623,GO:0005634,GO:0005737,GO:0005783,GO:0005789,GO:0005829,GO:0005839,GO:0006508,GO:0006511,GO:0006807,GO:0008150,GO:0008152,GO:0009056,GO:0009057,GO:0009987,GO:0010498,GO:0010499,GO:0012505,GO:0016020,GO:0016043,GO:0019538,GO:0019774,GO:0019941,GO:0022607,GO:0030163,GO:0031597,GO:0031984,GO:0032991,GO:0034515,GO:0034622,GO:0042175,GO:0043161,GO:0043170,GO:…	3.4.25.1	ko:K02736	ko03050,map03050	M00337,M00340	-	-	ko00000,ko00001,ko00002,ko01000,ko01002,ko03051	-	-	-	Proteasome
rna_BgWH_03g00651	5865.XP_001610895.1	9e-167	594.0	2CBW0@1|root,2QX3U@2759|Eukaryota,3YEHN@5794|Apicomplexa,3KBNK@422676|Aconoidasida,3Z3WY@5863|Piroplasmida	422676|Aconoidasida	-	-	-	-	-	-	-	-	-	-	-	-	-	-	-
rna_BgWH_03g00603	5865.XP_001610843.1	3.4e-219	767.7	COG0541@1|root,KOG0780@2759|Eukaryota,3Y9W4@5794|Apicomplexa,3KAF7@422676|Aconoidasida,3Z575@5863|Piroplasmida	422676|Aconoidasida	U	Binds to the signal sequence of presecretory protein when they emerge from the ribosomes and transfers them to TRAM (translocating chain-associating membrane protein)	-	GO:0000166,GO:0001882,GO:0001883,GO:0003674,GO:0003676,GO:0003723,GO:0005048,GO:0005488,GO:0005525,GO:0005575,GO:0005622,GO:0005623,GO:0005634,GO:0005737,GO:0005786,GO:0005829,GO:0006605,GO:0006612,GO:0006613,GO:0006614,GO:0006616,GO:0006617,GO:0006810,GO:0006886,GO:0008104,GO:0008144,GO:0008150,GO:0008312,GO:0009987,GO:0015031,GO:0015833,GO:0016043,GO:0017076,GO:0019001,GO:0019003,GO:0022607,GO:…	3.6.5.4	ko:K03106	ko02024,ko03060,ko03070,map02024,map03060,map03070	M00335	-	-	ko00000,ko00001,ko00002,ko01000,ko02044	3.A.5.1,3.A.5.2,3.A.5.7,3.A.5.8,3.A.5.9	-	-	SRP54,SRP54_N,SRP_SPB
rna_BgWH_03g00713	5865.XP_001610952.1	1.4e-41	176.4	2DB67@1|root,2TNCF@2759|Eukaryota,3YE70@5794|Apicomplexa,3KDGQ@422676|Aconoidasida,3Z6Q1@5863|Piroplasmida	422676|Aconoidasida	-	-	-	-	-	-	-	-	-	-	-	-	-	-	-
rna_BgWH_03g00449	5865.XP_001610049.1	1.2e-58	233.4	COG1100@1|root,KOG0071@2759|Eukaryota	2759|Eukaryota	L	Belongs to the small GTPase superfamily. Arf family	-	-	-	ko:K07937,ko:K07941	ko04014,ko04072,ko04144,ko04666,ko05110,ko05134,map04014,map04072,map04144,map04666,map05110,map05134	-	-	-	ko00000,ko00001,ko04031,ko04131,ko04147	-	-	-	Arf
rna_BgWH_03g01021	5865.XP_001609111.1	1.3e-190	673.3	COG1199@1|root,KOG1133@2759|Eukaryota,3YAFZ@5794|Apicomplexa,3KARA@422676|Aconoidasida,3Z455@5863|Piroplasmida	422676|Aconoidasida	L	HELICc2	-	-	3.6.4.13	ko:K11273	-	-	-	-	ko00000,ko01000,ko03036	-	-	-	DEAD_2,Helicase_C_2
rna_BgWH_03g00805	5865.XP_001611033.1	1.3e-203	716.1	COG5114@1|root,KOG0457@2759|Eukaryota,3Y9RU@5794|Apicomplexa,3KA92@422676|Aconoidasida,3Z4QQ@5863|Piroplasmida	422676|Aconoidasida	K	Transcriptional	-	GO:0000123,GO:0000125,GO:0000981,GO:0003674,GO:0003682,GO:0003700,GO:0003712,GO:0003713,GO:0005488,GO:0005575,GO:0005622,GO:0005623,GO:0005634,GO:0005654,GO:0006139,GO:0006325,GO:0006338,GO:0006351,GO:0006355,GO:0006357,GO:0006366,GO:0006464,GO:0006473,GO:0006475,GO:0006725,GO:0006807,GO:0006996,GO:0008150,GO:0008152,GO:0009058,GO:0009059,GO:0009889,GO:0009891,GO:0009893,GO:0009987,GO:0010467,GO:…	-	ko:K11314	-	-	-	-	ko00000,ko03021,ko03036	-	-	-	Myb_DNA-binding,ZZ
rna_BgWH_03g00843	5872.XP_004833817.1	2.7e-151	541.6	COG0470@1|root,KOG2035@2759|Eukaryota,3YA06@5794|Apicomplexa,3KBRZ@422676|Aconoidasida,3Z465@5863|Piroplasmida	422676|Aconoidasida	L	Replication factor C	-	GO:0000819,GO:0005575,GO:0005622,GO:0005623,GO:0005634,GO:0005657,GO:0005663,GO:0005694,GO:0006139,GO:0006259,GO:0006260,GO:0006261,GO:0006271,GO:0006272,GO:0006281,GO:0006725,GO:0006807,GO:0006950,GO:0006974,GO:0006996,GO:0007049,GO:0007059,GO:0007062,GO:0008150,GO:0008152,GO:0009058,GO:0009059,GO:0009987,GO:0016043,GO:0016070,GO:0022402,GO:0022616,GO:0031389,GO:0031390,GO:0031391,GO:0032991,GO:…	-	ko:K10756	ko03030,ko03420,ko03430,map03030,map03420,map03430	M00289,M00295	-	-	ko00000,ko00001,ko00002,ko03032,ko03036,ko03400	-	-	-	DNA_pol3_delta2
rna_BgWH_03g00502	5865.XP_001610737.1	5.5e-83	314.7	28QJU@1|root,2QX8N@2759|Eukaryota,3YEM3@5794|Apicomplexa,3KBZF@422676|Aconoidasida,3Z3KS@5863|Piroplasmida	422676|Aconoidasida	-	-	-	-	-	-	-	-	-	-	-	-	-	-	-
rna_BgWH_03g00893	5865.XP_001611116.1	9.5e-244	849.4	KOG0362@1|root,KOG0362@2759|Eukaryota,3Y9IX@5794|Apicomplexa,3KABN@422676|Aconoidasida,3Z4QI@5863|Piroplasmida	422676|Aconoidasida	O	assists the folding of proteins upon ATP hydrolysis	-	-	-	ko:K09500	-	-	-	-	ko00000,ko03036,ko03110	-	-	-	Cpn60_TCP1
rna_BgWH_03g00103	5865.XP_001612219.1	1.5e-169	602.1	COG0639@1|root,KOG0372@2759|Eukaryota,3Y9U9@5794|Apicomplexa,3KA4J@422676|Aconoidasida,3Z4D7@5863|Piroplasmida	422676|Aconoidasida	G	serine threonine protein phosphatase	-	GO:0003674,GO:0003824,GO:0004721,GO:0004722,GO:0005488,GO:0005515,GO:0005575,GO:0005622,GO:0005623,GO:0005634,GO:0005730,GO:0005737,GO:0005739,GO:0005829,GO:0006464,GO:0006470,GO:0006793,GO:0006796,GO:0006807,GO:0007623,GO:0008150,GO:0008152,GO:0008287,GO:0009314,GO:0009416,GO:0009605,GO:0009628,GO:0009648,GO:0009649,GO:0009987,GO:0010468,GO:0016311,GO:0016787,GO:0016788,GO:0016791,GO:0019222,GO:…	3.1.3.16	ko:K15423	ko04922,map04922	-	-	-	ko00000,ko00001,ko01000,ko01009,ko03400	-	-	-	Metallophos
rna_BgWH_03g00046	5865.XP_001612285.1	0.0	1367.8	COG0013@1|root,KOG0188@2759|Eukaryota,3Y9V3@5794|Apicomplexa,3KACX@422676|Aconoidasida,3Z5CB@5863|Piroplasmida	422676|Aconoidasida	J	Catalyzes the attachment of alanine to tRNA(Ala) in a two-step reaction alanine is first activated by ATP to form Ala- AMP and then transferred to the acceptor end of tRNA(Ala). Also edits incorrectly charged tRNA(Ala) via its editing domain	-	GO:0003674,GO:0003824,GO:0004812,GO:0004813,GO:0005488,GO:0005575,GO:0005622,GO:0005623,GO:0005737,GO:0005829,GO:0006082,GO:0006139,GO:0006396,GO:0006399,GO:0006400,GO:0006412,GO:0006418,GO:0006419,GO:0006518,GO:0006520,GO:0006725,GO:0006807,GO:0008033,GO:0008150,GO:0008152,GO:0009058,GO:0009059,GO:0009451,GO:0009987,GO:0010467,GO:0016070,GO:0016597,GO:0016874,GO:0016875,GO:0019538,GO:0019752,GO:…	6.1.1.7	ko:K01872	ko00970,map00970	M00359,M00360	R03038	RC00055,RC00523	ko00000,ko00001,ko00002,ko01000,ko01007,ko03016	-	-	-	tRNA-synt_2c,tRNA_SAD
rna_BgWH_03g01200	5865.XP_001609441.1	3e-39	168.3	COG1997@1|root,KOG0402@2759|Eukaryota,3YAET@5794|Apicomplexa,3KB11@422676|Aconoidasida,3Z5YP@5863|Piroplasmida	422676|Aconoidasida	J	ribosomal protein	-	-	-	ko:K02921	ko03010,map03010	M00177,M00179	-	-	br01610,ko00000,ko00001,ko00002,ko03011	-	-	-	Ribosomal_L37ae
rna_BgWH_03g00845	5865.XP_001609475.1	3.9e-168	598.2	KOG1940@1|root,KOG1940@2759|Eukaryota,3YCE0@5794|Apicomplexa,3KBWZ@422676|Aconoidasida	422676|Aconoidasida	S	CHY zinc finger	-	-	-	-	-	-	-	-	-	-	-	-	zf-CHY
rna_BgWH_03g00395	5865.XP_001610105.1	5e-77	295.0	2F0MM@1|root,2T1SB@2759|Eukaryota,3YCQP@5794|Apicomplexa,3KC84@422676|Aconoidasida,3Z5FQ@5863|Piroplasmida	422676|Aconoidasida	S	AP2 domain transcription factor AP2IX-7	-	-	-	-	-	-	-	-	-	-	-	-	-
rna_BgWH_03g00923	5865.XP_001611086.1	2.2e-77	295.0	KOG2836@1|root,KOG2836@2759|Eukaryota,3YAHY@5794|Apicomplexa,3KAT8@422676|Aconoidasida,3Z5EQ@5863|Piroplasmida	422676|Aconoidasida	T	tyrosine phosphatase	-	GO:0003674,GO:0003824,GO:0004721,GO:0004725,GO:0005575,GO:0005622,GO:0005623,GO:0005634,GO:0005737,GO:0005768,GO:0005769,GO:0005783,GO:0005819,GO:0005856,GO:0005886,GO:0006464,GO:0006470,GO:0006793,GO:0006796,GO:0006807,GO:0008150,GO:0008152,GO:0009898,GO:0009987,GO:0012505,GO:0015630,GO:0016020,GO:0016311,GO:0016787,GO:0016788,GO:0016791,GO:0019538,GO:0030334,GO:0030335,GO:0031410,GO:0031982,GO:…	3.1.3.48	ko:K18041	-	-	-	-	ko00000,ko01000,ko01009	-	-	-	DSPc
rna_BgWH_03g01119	5872.XP_004832175.1	3.1e-68	265.8	2FKME@1|root,2TN3M@2759|Eukaryota,3YD13@5794|Apicomplexa,3KC9A@422676|Aconoidasida,3Z45N@5863|Piroplasmida	422676|Aconoidasida	-	-	-	-	-	-	-	-	-	-	-	-	-	-	TRAUB
rna_BgWH_03g00848	5865.XP_001609478.1	3.1e-70	272.3	2FKT7@1|root,2TN9J@2759|Eukaryota,3YE3V@5794|Apicomplexa,3KC6F@422676|Aconoidasida,3Z3VY@5863|Piroplasmida	422676|Aconoidasida	S	chaperone	-	-	-	-	-	-	-	-	-	-	-	-	-
rna_BgWH_03g01162	5865.XP_001609422.1	0.0	1216.4	KOG1248@1|root,KOG1248@2759|Eukaryota,3YB4K@5794|Apicomplexa,3KC3N@422676|Aconoidasida,3Z4B2@5863|Piroplasmida	422676|Aconoidasida	S	NUC173 domain	-	-	-	-	-	-	-	-	-	-	-	-	NUC173
rna_BgWH_03g01187	5865.XP_001609430.1	1.7e-173	616.7	COG0349@1|root,KOG2206@2759|Eukaryota,3YAAT@5794|Apicomplexa,3KC1P@422676|Aconoidasida,3Z49S@5863|Piroplasmida	422676|Aconoidasida	J	3'-5' exonuclease	-	-	-	ko:K12591	ko03018,map03018	-	-	-	ko00000,ko00001,ko01000,ko03019	-	-	-	DNA_pol_A_exo1,HRDC
rna_BgWH_03g00167	5872.XP_004828660.1	2.1e-96	359.4	KOG1864@1|root,KOG1864@2759|Eukaryota,3YEHI@5794|Apicomplexa,3KBN3@422676|Aconoidasida,3Z45Z@5863|Piroplasmida	422676|Aconoidasida	O	Belongs to the peptidase C19 family	-	-	3.4.19.12	ko:K11842	-	-	-	-	ko00000,ko01000,ko01002,ko04121	-	-	-	UCH
rna_BgWH_03g01218	5872.XP_004832354.1	9e-127	461.1	COG1287@1|root,KOG2292@2759|Eukaryota,3Y9GH@5794|Apicomplexa,3KC0R@422676|Aconoidasida,3Z6GE@5863|Piroplasmida	422676|Aconoidasida	O	Oligosaccharyl transferase STT3 subunit	-	-	2.4.99.18	ko:K07151	ko00510,ko00513,ko01100,ko04141,map00510,map00513,map01100,map04141	M00072	R04216,R05976	RC00005,RC00482	ko00000,ko00001,ko00002,ko01000,ko01003	-	GT66	-	STT3
rna_BgWH_03g01048	5865.XP_001609135.1	3.1e-26	124.4	2E1U7@1|root,2S947@2759|Eukaryota,3YF3R@5794|Apicomplexa,3KEY3@422676|Aconoidasida,3Z63I@5863|Piroplasmida	422676|Aconoidasida	-	-	-	-	-	-	-	-	-	-	-	-	-	-	-
rna_BgWH_03g00484	5865.XP_001610014.1	1.3e-226	793.1	COG0553@1|root,KOG0387@2759|Eukaryota,3Y9XW@5794|Apicomplexa,3KC4Z@422676|Aconoidasida,3Z55K@5863|Piroplasmida	422676|Aconoidasida	KL	helicase	-	-	-	ko:K10841	ko03420,map03420	-	-	-	ko00000,ko00001,ko03036,ko03400	-	-	-	Helicase_C,SNF2_N
rna_BgWH_03g01032	5865.XP_001609119.1	1.3e-181	642.5	COG1409@1|root,KOG2679@2759|Eukaryota,3YB68@5794|Apicomplexa,3KAG6@422676|Aconoidasida,3Z4FF@5863|Piroplasmida	422676|Aconoidasida	O	Acid phosphatase	-	-	3.1.3.2	ko:K14379	ko00740,ko01100,ko04142,ko04380,ko05323,map00740,map01100,map04142,map04380,map05323	-	R00548	RC00017	ko00000,ko00001,ko01000	-	-	-	Metallophos
rna_BgWH_03g00838	5865.XP_001609468.1	2.1e-233	815.5	COG5147@1|root,KOG0050@2759|Eukaryota,3Y9T0@5794|Apicomplexa,3KBJR@422676|Aconoidasida,3Z4ZJ@5863|Piroplasmida	422676|Aconoidasida	K	pre-mRNA splicing factor component	-	GO:0000018,GO:0000019,GO:0000228,GO:0000723,GO:0000781,GO:0000782,GO:0000783,GO:0000784,GO:0000981,GO:0003674,GO:0003676,GO:0003677,GO:0003690,GO:0003691,GO:0003697,GO:0003700,GO:0005488,GO:0005515,GO:0005575,GO:0005622,GO:0005623,GO:0005634,GO:0005654,GO:0005694,GO:0006139,GO:0006259,GO:0006275,GO:0006282,GO:0006355,GO:0006357,GO:0006725,GO:0006807,GO:0006950,GO:0006974,GO:0006996,GO:0007568,GO:…	-	ko:K12860	ko03040,map03040	M00353,M00355	-	-	ko00000,ko00001,ko00002,ko03041,ko03400	-	-	-	Myb_Cef,Myb_DNA-binding
rna_BgWH_03g00024	5872.XP_004832895.1	4.1e-41	174.1	COG0537@1|root,KOG3275@2759|Eukaryota,3YANM@5794|Apicomplexa,3KB2J@422676|Aconoidasida,3Z5WA@5863|Piroplasmida	422676|Aconoidasida	T	Protein kinase C	-	GO:0000118,GO:0003674,GO:0003824,GO:0005080,GO:0005488,GO:0005515,GO:0005575,GO:0005622,GO:0005623,GO:0005634,GO:0005654,GO:0005737,GO:0005829,GO:0005856,GO:0005886,GO:0006139,GO:0006163,GO:0006195,GO:0006355,GO:0006725,GO:0006753,GO:0006793,GO:0006796,GO:0006807,GO:0006915,GO:0007154,GO:0007165,GO:0008150,GO:0008152,GO:0008219,GO:0009056,GO:0009058,GO:0009117,GO:0009150,GO:0009154,GO:0009166,GO:…	-	ko:K02503	-	-	-	-	ko00000,ko04147	-	-	-	DcpS_C,HIT
rna_BgWH_03g00146	5865.XP_001612175.1	2.9e-151	541.6	COG0500@1|root,KOG1499@2759|Eukaryota,3Y9WR@5794|Apicomplexa,3KBUS@422676|Aconoidasida,3Z571@5863|Piroplasmida	422676|Aconoidasida	KOT	Belongs to the class I-like SAM-binding methyltransferase superfamily. Protein arginine N- methyltransferase family	-	GO:0000166,GO:0001889,GO:0001932,GO:0001934,GO:0002682,GO:0002683,GO:0002684,GO:0003674,GO:0003676,GO:0003677,GO:0003824,GO:0005488,GO:0005515,GO:0005575,GO:0005622,GO:0005623,GO:0005634,GO:0005737,GO:0005829,GO:0006325,GO:0006355,GO:0006464,GO:0006479,GO:0006807,GO:0006996,GO:0007275,GO:0008144,GO:0008150,GO:0008152,GO:0008168,GO:0008170,GO:0008213,GO:0008276,GO:0008284,GO:0008327,GO:0008469,GO:…	2.1.1.319	ko:K11434	ko04068,ko04922,map04068,map04922	-	R11216,R11217,R11219	RC00003,RC02120,RC03388,RC03390	ko00000,ko00001,ko01000,ko03036	-	-	-	Methyltransf_25,PrmA
rna_BgWH_03g00854	5865.XP_001609487.1	8.3e-66	257.3	COG0561@1|root,2RSY5@2759|Eukaryota,3YHYI@5794|Apicomplexa,3KC9W@422676|Aconoidasida,3Z5ZM@5863|Piroplasmida	422676|Aconoidasida	G	Haloacid dehalogenase-like hydrolase family member protein	-	-	-	-	-	-	-	-	-	-	-	-	Hydrolase_3
rna_BgWH_03g00509	5865.XP_001610746.1	1.1e-46	192.6	COG1958@1|root,KOG3428@2759|Eukaryota,3YAGS@5794|Apicomplexa,3KB0A@422676|Aconoidasida,3Z5SB@5863|Piroplasmida	422676|Aconoidasida	A	Small ribonucleoprotein D1	-	GO:0000243,GO:0000245,GO:0000375,GO:0000377,GO:0000387,GO:0000398,GO:0005575,GO:0005622,GO:0005623,GO:0005634,GO:0005654,GO:0005681,GO:0005682,GO:0005684,GO:0005685,GO:0005686,GO:0005687,GO:0005689,GO:0005737,GO:0005829,GO:0006139,GO:0006396,GO:0006397,GO:0006725,GO:0006807,GO:0006810,GO:0006913,GO:0008150,GO:0008152,GO:0008380,GO:0009987,GO:0010467,GO:0016043,GO:0016070,GO:0016071,GO:0022607,GO:…	-	ko:K11087	ko03040,ko05322,map03040,map05322	M00351,M00352,M00354,M00355,M00398	-	-	ko00000,ko00001,ko00002,ko03032,ko03041	-	-	-	LSM
rna_BgWH_03g00027	5865.XP_001612304.1	4.3e-300	1036.9	COG0008@1|root,KOG1147@2759|Eukaryota,3Y9TH@5794|Apicomplexa,3KAC1@422676|Aconoidasida,3Z3Q1@5863|Piroplasmida	422676|Aconoidasida	J	Belongs to the class-I aminoacyl-tRNA synthetase family	-	GO:0003674,GO:0003824,GO:0004812,GO:0004819,GO:0005575,GO:0005622,GO:0005623,GO:0005737,GO:0005829,GO:0006082,GO:0006139,GO:0006399,GO:0006412,GO:0006418,GO:0006425,GO:0006518,GO:0006520,GO:0006725,GO:0006807,GO:0008150,GO:0008152,GO:0009058,GO:0009059,GO:0009987,GO:0010467,GO:0016070,GO:0016874,GO:0016875,GO:0019538,GO:0019752,GO:0034641,GO:0034645,GO:0034660,GO:0043038,GO:0043039,GO:0043043,GO:…	6.1.1.17	ko:K01885	ko00860,ko00970,ko01100,ko01110,ko01120,map00860,map00970,map01100,map01110,map01120	M00121,M00359,M00360	R05578	RC00055,RC00523	ko00000,ko00001,ko00002,ko01000,ko01007,ko02048,ko03016	-	-	-	GST_C,tRNA-synt_1c,tRNA-synt_1c_C
rna_BgWH_03g00247	5874.XP_952518.1	3.7e-88	331.6	COG1405@1|root,KOG1597@2759|Eukaryota,3YA64@5794|Apicomplexa,3KAQQ@422676|Aconoidasida,3Z4W9@5863|Piroplasmida	422676|Aconoidasida	J	Transcription initiation factor	-	-	-	ko:K03124	ko03022,ko05169,ko05203,map03022,map05169,map05203	-	-	-	ko00000,ko00001,ko03021	-	-	-	TFIIB,TF_Zn_Ribbon
rna_BgWH_03g00169	5865.XP_001612158.1	0.0	1344.7	COG1241@1|root,KOG0480@2759|Eukaryota,3Y9W8@5794|Apicomplexa,3KAHU@422676|Aconoidasida,3Z3RF@5863|Piroplasmida	422676|Aconoidasida	L	Belongs to the MCM family	-	-	3.6.4.12	ko:K02542	ko03030,ko04110,ko04111,ko04113,map03030,map04110,map04111,map04113	M00285	-	-	ko00000,ko00001,ko00002,ko01000,ko03032	-	-	-	MCM,MCM_N,MCM_OB
rna_BgWH_03g01060	5865.XP_001609147.1	1.3e-171	609.8	COG1252@1|root,KOG2495@2759|Eukaryota,3YA0W@5794|Apicomplexa,3KBKH@422676|Aconoidasida,3Z3V9@5863|Piroplasmida	422676|Aconoidasida	C	NADH dehydrogenase	-	-	1.6.99.3	ko:K03885	ko00190,map00190	-	-	-	ko00000,ko00001,ko01000	-	-	-	Pyr_redox_2
rna_BgWH_03g01115	5865.XP_001609360.1	9.2e-214	750.0	COG0024@1|root,KOG2738@2759|Eukaryota,3Y9HJ@5794|Apicomplexa,3KBRA@422676|Aconoidasida,3Z3XA@5863|Piroplasmida	422676|Aconoidasida	O	Belongs to the peptidase M24A family. Methionine aminopeptidase type 1 subfamily	-	GO:0003674,GO:0003824,GO:0004177,GO:0005488,GO:0005506,GO:0005575,GO:0005622,GO:0005623,GO:0005737,GO:0005829,GO:0006464,GO:0006508,GO:0006807,GO:0008150,GO:0008152,GO:0008198,GO:0008233,GO:0008235,GO:0008237,GO:0008238,GO:0009987,GO:0016787,GO:0019538,GO:0036211,GO:0043167,GO:0043169,GO:0043170,GO:0043412,GO:0044237,GO:0044238,GO:0044260,GO:0044267,GO:0044424,GO:0044444,GO:0044464,GO:0046872,GO:…	3.4.11.18	ko:K01265	-	-	-	-	ko00000,ko01000,ko01002	-	-	-	Peptidase_M24
rna_BgWH_03g01113	5865.XP_001609362.1	1.6e-78	299.7	2E14R@1|root,2S8H2@2759|Eukaryota,3YBTM@5794|Apicomplexa,3KBVZ@422676|Aconoidasida,3Z40Q@5863|Piroplasmida	422676|Aconoidasida	-	-	-	-	-	-	-	-	-	-	-	-	-	-	-
rna_BgWH_03g00061	5865.XP_001612269.1	3.5e-85	321.6	COG5137@1|root,KOG3265@2759|Eukaryota,3YACW@5794|Apicomplexa,3KB12@422676|Aconoidasida,3Z5D1@5863|Piroplasmida	422676|Aconoidasida	K	Chromatin assembly protein	-	GO:0001932,GO:0003674,GO:0005488,GO:0005515,GO:0005575,GO:0005622,GO:0005623,GO:0005634,GO:0005737,GO:0005829,GO:0006323,GO:0006325,GO:0006333,GO:0006334,GO:0006335,GO:0006336,GO:0006337,GO:0006338,GO:0006342,GO:0006348,GO:0006355,GO:0006357,GO:0006464,GO:0006473,GO:0006475,GO:0006807,GO:0006950,GO:0006996,GO:0008150,GO:0008152,GO:0009889,GO:0009890,GO:0009891,GO:0009892,GO:0009893,GO:0009987,GO:…	-	ko:K10753	-	-	-	-	ko00000,ko03036	-	-	-	ASF1_hist_chap
rna_BgWH_03g00521	5865.XP_001610760.1	0.0	1219.9	COG0553@1|root,KOG0385@2759|Eukaryota,3Y9IS@5794|Apicomplexa,3KDC9@422676|Aconoidasida,3Z3QV@5863|Piroplasmida	422676|Aconoidasida	K	SLIDE	-	-	-	ko:K11654	-	-	-	-	ko00000,ko01000,ko03021,ko03036	-	-	-	Helicase_C,SLIDE,SNF2_N
rna_BgWH_03g01202	5865.XP_001609444.1	0.0	1528.1	2E0V2@1|root,2S88I@2759|Eukaryota,3YAPR@5794|Apicomplexa,3KBAJ@422676|Aconoidasida,3Z4N1@5863|Piroplasmida	422676|Aconoidasida	-	-	-	-	-	-	-	-	-	-	-	-	-	-	-
rna_BgWH_03g00611	5865.XP_001610852.1	5.5e-149	534.3	KOG0420@1|root,KOG0420@2759|Eukaryota,3YAGK@5794|Apicomplexa,3KCWU@422676|Aconoidasida,3Z5MG@5863|Piroplasmida	422676|Aconoidasida	O	Belongs to the ubiquitin-conjugating enzyme family	-	GO:0003674,GO:0003824,GO:0004842,GO:0005575,GO:0005622,GO:0005623,GO:0005634,GO:0005654,GO:0005737,GO:0005829,GO:0006464,GO:0006807,GO:0008150,GO:0008152,GO:0009987,GO:0016567,GO:0016740,GO:0019538,GO:0019787,GO:0019788,GO:0031974,GO:0031981,GO:0032446,GO:0036211,GO:0043170,GO:0043226,GO:0043227,GO:0043229,GO:0043231,GO:0043233,GO:0043412,GO:0043687,GO:0044237,GO:0044238,GO:0044260,GO:0044267,GO:…	-	ko:K10579	ko04120,map04120	-	-	-	ko00000,ko00001,ko04121	-	-	-	UQ_con
rna_BgWH_03g00856	1118060.CAGZ01000021_gene402	5.8e-08	65.5	COG0561@1|root,COG0561@2|Bacteria,2HGFJ@201174|Actinobacteria,4CVQA@84998|Coriobacteriia	84998|Coriobacteriia	S	Cof-like hydrolase	-	-	-	-	-	-	-	-	-	-	-	-	Hydrolase_3
rna_BgWH_03g00031	5865.XP_001612299.1	0.0	1468.4	COG1048@1|root,KOG0452@2759|Eukaryota,3Y9V9@5794|Apicomplexa,3KAAR@422676|Aconoidasida,3Z56F@5863|Piroplasmida	422676|Aconoidasida	C	Catalyzes the isomerization of citrate to isocitrate via cis-aconitate	-	GO:0003674,GO:0003676,GO:0003723,GO:0003729,GO:0003824,GO:0003994,GO:0005488,GO:0005575,GO:0005622,GO:0005623,GO:0005737,GO:0005739,GO:0005783,GO:0005794,GO:0005829,GO:0006082,GO:0006101,GO:0006873,GO:0006875,GO:0006879,GO:0008150,GO:0008152,GO:0009987,GO:0010035,GO:0010038,GO:0010039,GO:0010040,GO:0012505,GO:0016829,GO:0016835,GO:0016836,GO:0016999,GO:0017144,GO:0019725,GO:0019752,GO:0030003,GO:…	4.2.1.3	ko:K01681	ko00020,ko00630,ko00720,ko01100,ko01110,ko01120,ko01130,ko01200,ko01210,ko01230,map00020,map00630,map00720,map01100,map01110,map01120,map01130,map01200,map01210,map01230	M00009,M00010,M00012,M00173,M00740	R01324,R01325,R01900	RC00497,RC00498,RC00618	br01601,ko00000,ko00001,ko00002,ko01000	-	-	-	Aconitase,Aconitase_C
rna_BgWH_03g01155	5874.XP_955123.1	4.8e-13	80.9	2FKI7@1|root,2TN0E@2759|Eukaryota,3YDW5@5794|Apicomplexa,3KDDD@422676|Aconoidasida,3Z6DN@5863|Piroplasmida	422676|Aconoidasida	-	-	-	-	-	-	-	-	-	-	-	-	-	-	-
rna_BgWH_03g01163	5865.XP_001609421.1	0.0	1614.7	COG1643@1|root,KOG0924@2759|Eukaryota,3Y9GI@5794|Apicomplexa,3KAFH@422676|Aconoidasida,3Z46Y@5863|Piroplasmida	422676|Aconoidasida	A	helicase	-	-	3.6.4.13	ko:K12815	ko03040,map03040	-	-	-	ko00000,ko00001,ko01000,ko03041	-	-	-	DEAD,HA2,Helicase_C,OB_NTP_bind
rna_BgWH_03g00736	5865.XP_001609257.1	2e-113	416.0	COG0275@1|root,KOG2782@2759|Eukaryota,3YBWV@5794|Apicomplexa,3KAV9@422676|Aconoidasida,3Z3UQ@5863|Piroplasmida	422676|Aconoidasida	M	S-adenosyl-methyltransferase	-	GO:0000154,GO:0001510,GO:0003674,GO:0003824,GO:0005575,GO:0005622,GO:0005623,GO:0005737,GO:0006139,GO:0006364,GO:0006396,GO:0006725,GO:0006807,GO:0008150,GO:0008152,GO:0008168,GO:0008170,GO:0008173,GO:0008649,GO:0008757,GO:0009451,GO:0009987,GO:0010467,GO:0016070,GO:0016072,GO:0016434,GO:0016740,GO:0016741,GO:0022613,GO:0031167,GO:0032259,GO:0034470,GO:0034641,GO:0034660,GO:0042254,GO:0043170,GO:…	2.1.1.199	ko:K03438	-	-	-	-	ko00000,ko01000,ko03009	-	-	-	Methyltransf_5
rna_BgWH_03g01031	5865.XP_001609118.1	0.0	1379.4	COG0664@1|root,KOG0614@2759|Eukaryota,KOG1113@2759|Eukaryota,3Y9SX@5794|Apicomplexa,3KAA5@422676|Aconoidasida,3Z4DC@5863|Piroplasmida	422676|Aconoidasida	T	CGMP-dependent protein kinase	-	GO:0001669,GO:0001704,GO:0001707,GO:0003674,GO:0003824,GO:0004672,GO:0004674,GO:0004690,GO:0004691,GO:0005488,GO:0005515,GO:0005575,GO:0005622,GO:0005623,GO:0005634,GO:0005737,GO:0005929,GO:0005952,GO:0006464,GO:0006468,GO:0006793,GO:0006796,GO:0006807,GO:0006950,GO:0007275,GO:0007369,GO:0007498,GO:0008150,GO:0008152,GO:0009266,GO:0009408,GO:0009628,GO:0009653,GO:0009790,GO:0009888,GO:0009987,GO:…	2.7.11.12	ko:K07376	ko04022,ko04270,ko04540,ko04611,ko04713,ko04714,ko04730,ko04740,ko04923,ko04970,map04022,map04270,map04540,map04611,map04713,map04714,map04730,map04740,map04923,map04970	M00694	-	-	ko00000,ko00001,ko00002,ko01000,ko01001	-	-	-	Pkinase,cNMP_binding
rna_BgWH_03g00526	5865.XP_001610838.1	1.4e-41	176.8	KOG1996@1|root,KOG1996@2759|Eukaryota,3YBTZ@5794|Apicomplexa,3KCHS@422676|Aconoidasida,3Z5GU@5863|Piroplasmida	422676|Aconoidasida	A	glycine rich nucleic binding domain	-	-	-	ko:K12840	ko03040,map03040	-	-	-	ko00000,ko00001,ko03041	-	-	-	G-patch,RRM_1
rna_BgWH_03g00728	5865.XP_001610965.1	8.2e-77	293.1	COG1622@1|root,KOG4767@2759|Eukaryota,3YBFN@5794|Apicomplexa,3KAJF@422676|Aconoidasida,3Z5HH@5863|Piroplasmida	422676|Aconoidasida	C	Cytochrome c oxidase subunit	-	-	-	ko:K02261	ko00190,ko01100,ko04260,ko04714,ko04932,ko05010,ko05012,ko05016,map00190,map01100,map04260,map04714,map04932,map05010,map05012,map05016	M00154	-	-	ko00000,ko00001,ko00002,ko03029	3.D.4.11,3.D.4.7,3.D.4.8	-	-	COX2
rna_BgWH_03g00205	5865.XP_001612125.1	0.0	1181.8	COG0443@1|root,KOG0101@2759|Eukaryota,3Y9Y0@5794|Apicomplexa,3KBND@422676|Aconoidasida,3Z4KB@5863|Piroplasmida	422676|Aconoidasida	O	heat shock protein 70	HSP70	-	-	ko:K03283	ko03040,ko04010,ko04141,ko04144,ko04213,ko04612,ko04915,ko05134,ko05145,ko05162,ko05164,ko05169,map03040,map04010,map04141,map04144,map04213,map04612,map04915,map05134,map05145,map05162,map05164,map05169	M00353,M00355	-	-	ko00000,ko00001,ko00002,ko01009,ko03009,ko03029,ko03041,ko03051,ko03110,ko04131,ko04147,ko04516	1.A.33.1	-	-	HSP70
rna_BgWH_03g00282	5865.XP_001610227.1	6.3e-100	371.3	COG1474@1|root,KOG1514@2759|Eukaryota,3YI6P@5794|Apicomplexa,3KF81@422676|Aconoidasida,3Z48C@5863|Piroplasmida	422676|Aconoidasida	L	ATPase family associated with various cellular activities (AAA)	-	-	-	-	-	-	-	-	-	-	-	-	AAA_22
rna_BgWH_03g01190	5865.XP_001609433.1	9e-65	253.8	2E6WP@1|root,2SDJ6@2759|Eukaryota,3YB34@5794|Apicomplexa,3KB43@422676|Aconoidasida,3Z5F7@5863|Piroplasmida	422676|Aconoidasida	-	-	-	-	-	ko:K08490	ko04130,map04130	-	-	-	ko00000,ko00001,ko04131	-	-	-	-
rna_BgWH_03g00418	5865.XP_001610084.1	3.4e-103	382.1	COG5200@1|root,KOG0796@2759|Eukaryota,3YADE@5794|Apicomplexa,3KFGG@422676|Aconoidasida,3Z4UR@5863|Piroplasmida	422676|Aconoidasida	A	LUC7 N_terminus	-	-	-	-	-	-	-	-	-	-	-	-	LUC7
rna_BgWH_03g00655	5865.XP_001610898.1	1e-91	344.4	28QB1@1|root,2QWZU@2759|Eukaryota,3YD4B@5794|Apicomplexa,3KE1X@422676|Aconoidasida,3Z4HK@5863|Piroplasmida	422676|Aconoidasida	-	-	-	-	-	-	-	-	-	-	-	-	-	-	-
rna_BgWH_03g00177	5874.XP_952591.1	3.5e-49	201.4	KOG1595@1|root,KOG1595@2759|Eukaryota,3YACC@5794|Apicomplexa,3KBRD@422676|Aconoidasida,3Z5AV@5863|Piroplasmida	422676|Aconoidasida	S	zinc finger	-	-	-	-	-	-	-	-	-	-	-	-	-
rna_BgWH_03g00187	5872.XP_004828678.1	3.4e-41	174.5	2F1QW@1|root,2T2PV@2759|Eukaryota,3YCNM@5794|Apicomplexa,3KB5P@422676|Aconoidasida,3Z5MK@5863|Piroplasmida	422676|Aconoidasida	-	-	-	-	-	-	-	-	-	-	-	-	-	-	-
rna_BgWH_03g00245	5865.XP_001610270.1	1e-168	600.1	COG0144@1|root,KOG1122@2759|Eukaryota,3YBBS@5794|Apicomplexa,3KA42@422676|Aconoidasida,3Z5AF@5863|Piroplasmida	422676|Aconoidasida	A	Belongs to the class I-like SAM-binding methyltransferase superfamily. RsmB NOP family	-	-	-	-	-	-	-	-	-	-	-	-	Methyltr_RsmB-F,Methyltr_RsmF_N
rna_BgWH_03g00427	5865.XP_001610072.1	0.0	2659.4	COG5103@1|root,KOG1831@2759|Eukaryota,3Y9P4@5794|Apicomplexa,3KC50@422676|Aconoidasida,3Z4F3@5863|Piroplasmida	422676|Aconoidasida	K	Domain of unknown function (DUF3819)	-	-	-	-	-	-	-	-	-	-	-	-	CNOT1_CAF1_bind,DUF3819,Not1
rna_BgWH_03g00886	5865.XP_001611123.1	0.0	1766.9	COG5022@1|root,COG5184@1|root,KOG0160@2759|Eukaryota,KOG1426@2759|Eukaryota,3Y9UM@5794|Apicomplexa,3KBPW@422676|Aconoidasida,3Z4J1@5863|Piroplasmida	422676|Aconoidasida	Z	Belongs to the TRAFAC class myosin-kinesin ATPase superfamily. Myosin family	-	GO:0000146,GO:0000166,GO:0000278,GO:0000281,GO:0000302,GO:0000910,GO:0001891,GO:0001931,GO:0003674,GO:0003774,GO:0003779,GO:0003824,GO:0005488,GO:0005515,GO:0005524,GO:0005575,GO:0005622,GO:0005623,GO:0005737,GO:0005826,GO:0005829,GO:0005856,GO:0005886,GO:0005938,GO:0006928,GO:0006935,GO:0006950,GO:0006970,GO:0006971,GO:0006979,GO:0006996,GO:0007010,GO:0007015,GO:0007033,GO:0007049,GO:0007154,GO:…	-	-	-	-	-	-	-	-	-	-	IQ,Myosin_head,RCC1
rna_BgWH_03g00572	5865.XP_001610793.1	2.6e-41	174.9	KOG3477@1|root,KOG3477@2759|Eukaryota,3YCH3@5794|Apicomplexa,3KBPI@422676|Aconoidasida,3Z6PI@5863|Piroplasmida	422676|Aconoidasida	C	Cytochrome C oxidase assembly	-	-	-	ko:K18183	ko04714,map04714	-	-	-	ko00000,ko00001,ko03029	-	-	-	-
rna_BgWH_03g00459	5865.XP_001610039.1	1.2e-158	566.6	KOG2261@1|root,KOG2261@2759|Eukaryota,3YA9F@5794|Apicomplexa,3KAU5@422676|Aconoidasida,3Z3NZ@5863|Piroplasmida	422676|Aconoidasida	K	internal peptidyl-lysine acetylation	-	-	-	-	-	-	-	-	-	-	-	-	-
rna_BgWH_03g00629	5865.XP_001610872.1	9.4e-217	760.0	COG0513@1|root,KOG0348@2759|Eukaryota,3Y9WN@5794|Apicomplexa,3KAFT@422676|Aconoidasida,3Z4WZ@5863|Piroplasmida	422676|Aconoidasida	A	(RNA) helicase	-	GO:0003674,GO:0003676,GO:0003723,GO:0003724,GO:0003743,GO:0003824,GO:0004004,GO:0004386,GO:0005488,GO:0005515,GO:0005575,GO:0005622,GO:0005623,GO:0005634,GO:0005730,GO:0005737,GO:0006139,GO:0006412,GO:0006413,GO:0006518,GO:0006725,GO:0006807,GO:0008026,GO:0008135,GO:0008150,GO:0008152,GO:0008186,GO:0009058,GO:0009059,GO:0009987,GO:0010467,GO:0010468,GO:0010494,GO:0010501,GO:0016070,GO:0016281,GO:…	3.6.4.13	ko:K14806	-	-	-	-	ko00000,ko01000,ko01009,ko03009	-	-	-	DEAD,DUF4217,Helicase_C
rna_BgWH_03g00619	5865.XP_001610861.1	1.2e-24	118.6	28R9A@1|root,2QXYD@2759|Eukaryota,3YF4X@5794|Apicomplexa,3KCN6@422676|Aconoidasida,3Z69I@5863|Piroplasmida	422676|Aconoidasida	-	-	-	-	-	-	-	-	-	-	-	-	-	-	-
rna_BgWH_03g01047	5865.XP_001609134.1	4.9e-164	584.3	2CMEW@1|root,2QQ65@2759|Eukaryota,3YCBZ@5794|Apicomplexa,3KF4U@422676|Aconoidasida,3Z51Q@5863|Piroplasmida	422676|Aconoidasida	S	AP2 domain	-	-	-	-	-	-	-	-	-	-	-	-	AP2
rna_BgWH_03g01148	5865.XP_001609372.1	1.3e-98	366.3	COG0592@1|root,KOG1636@2759|Eukaryota,3YA3U@5794|Apicomplexa,3KA6X@422676|Aconoidasida,3Z3XD@5863|Piroplasmida	422676|Aconoidasida	L	This protein is an auxiliary protein of DNA polymerase delta and is involved in the control of eukaryotic DNA replication by increasing the polymerase's processibility during elongation of the leading strand	-	GO:0000075,GO:0000077,GO:0000082,GO:0000083,GO:0000228,GO:0000278,GO:0000700,GO:0000701,GO:0000723,GO:0000731,GO:0003674,GO:0003676,GO:0003677,GO:0003682,GO:0003684,GO:0003690,GO:0003824,GO:0005102,GO:0005488,GO:0005515,GO:0005575,GO:0005622,GO:0005623,GO:0005634,GO:0005654,GO:0005657,GO:0005663,GO:0005694,GO:0005813,GO:0005815,GO:0005856,GO:0006139,GO:0006259,GO:0006260,GO:0006261,GO:0006271,GO:…	-	ko:K04802	ko03030,ko03410,ko03420,ko03430,ko04110,ko04530,ko05161,ko05166,map03030,map03410,map03420,map03430,map04110,map04530,map05161,map05166	M00295	-	-	ko00000,ko00001,ko00002,ko03032,ko03400	-	-	-	PCNA_C,PCNA_N
rna_BgWH_03g00924	5865.XP_001611085.1	3.9e-31	140.6	KOG3360@1|root,KOG3360@2759|Eukaryota,3YC33@5794|Apicomplexa,3KBAA@422676|Aconoidasida,3Z657@5863|Piroplasmida	422676|Aconoidasida	C	Belongs to the acylphosphatase family	-	GO:0003674,GO:0003824,GO:0003998,GO:0016787,GO:0016817,GO:0016818	3.6.1.7	ko:K01512	ko00620,ko00627,ko01120,map00620,map00627,map01120	-	R00317,R01421,R01515	RC00043	ko00000,ko00001,ko01000	-	-	-	Acylphosphatase
rna_BgWH_03g00693	5865.XP_001610934.1	4.1e-87	328.6	COG0584@1|root,2SGUZ@2759|Eukaryota,3YD94@5794|Apicomplexa,3KC7H@422676|Aconoidasida,3Z3TK@5863|Piroplasmida	422676|Aconoidasida	C	Glycerophosphoryl diester phosphodiesterase family	-	-	-	-	-	-	-	-	-	-	-	-	GDPD
rna_BgWH_03g00957	5865.XP_001611045.1	5.5e-232	811.2	KOG1156@1|root,KOG1156@2759|Eukaryota,3YAM7@5794|Apicomplexa,3KE87@422676|Aconoidasida,3Z3P6@5863|Piroplasmida	422676|Aconoidasida	B	NMDA receptor-regulated protein 1	-	-	-	ko:K20792	-	-	-	-	ko00000,ko03036	-	-	-	NARP1,TPR_2
rna_BgWH_03g00939	5865.XP_001611066.1	1.1e-258	900.2	COG0464@1|root,KOG0733@2759|Eukaryota,3YBBU@5794|Apicomplexa,3KC35@422676|Aconoidasida,3Z3PR@5863|Piroplasmida	422676|Aconoidasida	L	Holliday junction DNA helicase ruvB N-terminus	-	GO:0000166,GO:0000502,GO:0000731,GO:0002020,GO:0002082,GO:0003674,GO:0003824,GO:0005102,GO:0005488,GO:0005515,GO:0005524,GO:0005575,GO:0005622,GO:0005623,GO:0005634,GO:0005654,GO:0005694,GO:0005737,GO:0005783,GO:0005789,GO:0005811,GO:0005829,GO:0006139,GO:0006140,GO:0006163,GO:0006259,GO:0006281,GO:0006301,GO:0006302,GO:0006464,GO:0006486,GO:0006487,GO:0006508,GO:0006511,GO:0006515,GO:0006725,GO:…	-	ko:K14571	ko03008,map03008	-	-	-	ko00000,ko00001,ko03009	-	-	-	AAA
rna_BgWH_03g00094	5865.XP_001612228.1	2.1e-128	465.7	COG1161@1|root,KOG2485@2759|Eukaryota,3YB85@5794|Apicomplexa,3KAUN@422676|Aconoidasida,3Z5CS@5863|Piroplasmida	422676|Aconoidasida	S	50S ribosome-binding GTPase	-	-	-	ko:K19828	-	-	-	-	ko00000,ko03009,ko03029	-	-	-	MMR_HSR1
rna_BgWH_03g00515	5872.XP_004833539.1	6.7e-94	350.9	KOG0589@1|root,KOG0589@2759|Eukaryota,3YA1D@5794|Apicomplexa,3KA8T@422676|Aconoidasida,3Z4HU@5863|Piroplasmida	422676|Aconoidasida	T	Protein kinase domain containing protein	-	-	-	-	-	-	-	-	-	-	-	-	Pkinase
rna_BgWH_03g00466	5865.XP_001610033.1	1.9e-104	386.7	KOG2154@1|root,KOG2154@2759|Eukaryota,3YDZ4@5794|Apicomplexa,3KCGW@422676|Aconoidasida,3Z4BI@5863|Piroplasmida	422676|Aconoidasida	S	CBF/Mak21 family	-	-	-	ko:K14771	-	-	-	-	ko00000,ko03009	-	-	-	CBF
rna_BgWH_03g00617	5865.XP_001610858.1	1.1e-235	823.5	COG5236@1|root,KOG2231@2759|Eukaryota,3YAXX@5794|Apicomplexa,3KBCY@422676|Aconoidasida,3Z4I4@5863|Piroplasmida	422676|Aconoidasida	O	zinc finger	-	-	-	-	-	-	-	-	-	-	-	-	-
rna_BgWH_03g00596	5865.XP_001610769.1	1.1e-68	266.5	COG0712@1|root,KOG1662@2759|Eukaryota,3YC36@5794|Apicomplexa,3KAZY@422676|Aconoidasida,3Z4A7@5863|Piroplasmida	422676|Aconoidasida	C	ATP synthase	-	-	-	ko:K02137	ko00190,ko01100,ko04714,ko05010,ko05012,ko05016,map00190,map01100,map04714,map05010,map05012,map05016	M00158	-	-	ko00000,ko00001,ko00002	3.A.2.1	-	-	OSCP
rna_BgWH_03g01059	5865.XP_001609148.1	0.0	1248.0	COG0666@1|root,KOG4177@2759|Eukaryota,3Y9N6@5794|Apicomplexa,3KATI@422676|Aconoidasida,3Z417@5863|Piroplasmida	422676|Aconoidasida	M	Ankyrin repeat	-	-	-	-	-	-	-	-	-	-	-	-	Ank_2
rna_BgWH_03g00362	5865.XP_001610137.1	4.5e-203	714.1	COG0652@1|root,KOG0883@2759|Eukaryota,3YB9I@5794|Apicomplexa,3KC2S@422676|Aconoidasida,3Z58U@5863|Piroplasmida	422676|Aconoidasida	O	Peptidyl-prolyl cis-trans isomerase	-	GO:0000209,GO:0000413,GO:0002376,GO:0003674,GO:0003755,GO:0003824,GO:0004842,GO:0005575,GO:0005622,GO:0005623,GO:0005634,GO:0005654,GO:0005737,GO:0005794,GO:0005796,GO:0005886,GO:0006464,GO:0006807,GO:0006928,GO:0008104,GO:0008150,GO:0008152,GO:0009987,GO:0012505,GO:0016020,GO:0016477,GO:0016567,GO:0016740,GO:0016853,GO:0016859,GO:0018193,GO:0018208,GO:0019538,GO:0019787,GO:0031974,GO:0031981,GO:…	5.2.1.8	ko:K10598	ko04120,map04120	-	-	-	ko00000,ko00001,ko01000,ko03041,ko03110,ko04121	-	-	-	Pro_isomerase,Rtf2
rna_BgWH_03g01150	5865.XP_001609374.1	8.4e-212	743.0	COG1224@1|root,KOG2680@2759|Eukaryota,3Y9PA@5794|Apicomplexa,3KAHM@422676|Aconoidasida,3Z3R8@5863|Piroplasmida	422676|Aconoidasida	L	Belongs to the RuvB family	-	GO:0000123,GO:0000228,GO:0000491,GO:0000492,GO:0000785,GO:0000790,GO:0000791,GO:0000812,GO:0000976,GO:0000977,GO:0000979,GO:0000980,GO:0001012,GO:0001046,GO:0001047,GO:0001067,GO:0001158,GO:0003674,GO:0003676,GO:0003677,GO:0003678,GO:0003682,GO:0003690,GO:0003712,GO:0003714,GO:0003824,GO:0004003,GO:0004386,GO:0005488,GO:0005515,GO:0005575,GO:0005622,GO:0005623,GO:0005634,GO:0005654,GO:0005694,GO:…	3.6.4.12	ko:K11338	-	-	-	-	ko00000,ko01000,ko03036	-	-	-	TIP49
rna_BgWH_03g00394	5865.XP_001610106.1	4.5e-31	143.3	2FKNP@1|root,2TN4W@2759|Eukaryota,3YDZN@5794|Apicomplexa,3KC79@422676|Aconoidasida,3Z5GT@5863|Piroplasmida	422676|Aconoidasida	-	-	-	-	-	-	-	-	-	-	-	-	-	-	-
rna_BgWH_03g00443	5865.XP_001610056.1	1.7e-83	316.6	28QJ5@1|root,2QX7Y@2759|Eukaryota,3YEKH@5794|Apicomplexa,3KBY5@422676|Aconoidasida,3Z4XS@5863|Piroplasmida	422676|Aconoidasida	-	-	-	-	-	-	-	-	-	-	-	-	-	-	-
rna_BgWH_03g01175	5865.XP_001609407.1	3.6e-160	571.6	COG5061@1|root,KOG2608@2759|Eukaryota,3YA7R@5794|Apicomplexa,3KAZW@422676|Aconoidasida,3Z4VA@5863|Piroplasmida	422676|Aconoidasida	OU	Endoplasmic Reticulum Oxidoreductin 1 (ERO1)	-	-	-	ko:K10950	ko04141,ko05110,map04141,map05110	-	-	-	ko00000,ko00001,ko01000	-	-	-	ERO1
rna_BgWH_03g01156	5865.XP_001609379.1	1.3e-219	769.2	COG5182@1|root,KOG2330@2759|Eukaryota,3Y9QH@5794|Apicomplexa,3KA6E@422676|Aconoidasida,3Z4VP@5863|Piroplasmida	422676|Aconoidasida	A	proline-rich domain in spliceosome associated proteins	-	-	-	ko:K12829	ko03040,map03040	M00352	-	-	ko00000,ko00001,ko00002,ko03041	-	-	-	DUF382,PSP
rna_BgWH_03g00867	5865.XP_001609487.1	2.2e-66	259.2	COG0561@1|root,2RSY5@2759|Eukaryota,3YHYI@5794|Apicomplexa,3KC9W@422676|Aconoidasida,3Z5ZM@5863|Piroplasmida	422676|Aconoidasida	G	Haloacid dehalogenase-like hydrolase family member protein	-	-	-	-	-	-	-	-	-	-	-	-	Hydrolase_3
rna_BgWH_03g00160	5865.XP_001612167.1	1.6e-85	323.2	KOG2785@1|root,KOG2785@2759|Eukaryota,3YAKM@5794|Apicomplexa,3KAZ1@422676|Aconoidasida,3Z4Q0@5863|Piroplasmida	422676|Aconoidasida	S	C2H2 type zinc-finger (2 copies)	-	-	-	ko:K14816	-	-	-	-	ko00000,ko03009	-	-	-	zf-C2H2_2
rna_BgWH_03g00101	5865.XP_001612221.1	1.7e-90	340.1	COG0442@1|root,KOG2324@2759|Eukaryota,3YD36@5794|Apicomplexa,3KB1I@422676|Aconoidasida,3Z3W9@5863|Piroplasmida	422676|Aconoidasida	J	synthetase	-	-	6.1.1.15	ko:K01881	ko00970,map00970	M00359,M00360	R03661	RC00055,RC00523	ko00000,ko00001,ko00002,ko01000,ko01007,ko03016	-	-	-	HGTP_anticodon,tRNA-synt_2b
rna_BgWH_03g00493	5865.XP_001610727.1	8e-24	115.9	COG1958@1|root,KOG1783@2759|Eukaryota,3YAV7@5794|Apicomplexa,3KB7U@422676|Aconoidasida,3Z6AR@5863|Piroplasmida	422676|Aconoidasida	A	Small nuclear ribonucleoprotein	-	-	-	ko:K12625	ko03018,ko03040,map03018,map03040	M00354,M00396,M00397	-	-	ko00000,ko00001,ko00002,ko03019,ko03041	-	-	-	LSM
rna_BgWH_03g01160	5872.XP_004832244.1	6.7e-91	340.9	KOG0768@1|root,KOG0768@2759|Eukaryota,3YAWB@5794|Apicomplexa,3KB1B@422676|Aconoidasida,3Z4Y6@5863|Piroplasmida	422676|Aconoidasida	C	Belongs to the mitochondrial carrier (TC 2.A.29) family	-	-	-	ko:K15111	-	-	-	-	ko00000,ko02000	2.A.29.18	-	-	Mito_carr
rna_BgWH_03g00915	5865.XP_001611096.1	4.8e-120	437.6	COG0284@1|root,2S17W@2759|Eukaryota,3YBPU@5794|Apicomplexa,3KAVH@422676|Aconoidasida,3Z42U@5863|Piroplasmida	422676|Aconoidasida	F	Orotidine 5'-phosphate decarboxylase	-	-	4.1.1.23	ko:K01591	ko00240,ko01100,map00240,map01100	M00051	R00965	RC00409	ko00000,ko00001,ko00002,ko01000	-	-	-	OMPdecase
rna_BgWH_03g01100	5875.XP_763640.1	6.4e-172	612.5	COG0123@1|root,KOG1343@2759|Eukaryota,3Y9KR@5794|Apicomplexa,3KAH0@422676|Aconoidasida,3Z54K@5863|Piroplasmida	422676|Aconoidasida	B	Histone deacetylase	-	-	-	-	-	-	-	-	-	-	-	-	Hist_deacetyl
rna_BgWH_03g01137	5865.XP_001609398.1	1.4e-171	609.4	COG0526@1|root,KOG0190@2759|Eukaryota,3Y9N9@5794|Apicomplexa,3KBXR@422676|Aconoidasida,3Z4TQ@5863|Piroplasmida	422676|Aconoidasida	O	Protein disulfide isomerase	-	GO:0001666,GO:0003674,GO:0003756,GO:0003824,GO:0004656,GO:0005102,GO:0005178,GO:0005488,GO:0005515,GO:0005575,GO:0005576,GO:0005622,GO:0005623,GO:0005737,GO:0005783,GO:0005788,GO:0005793,GO:0005886,GO:0006082,GO:0006457,GO:0006464,GO:0006520,GO:0006575,GO:0006807,GO:0006950,GO:0007154,GO:0007165,GO:0007166,GO:0008150,GO:0008152,GO:0009628,GO:0009897,GO:0009966,GO:0009986,GO:0009987,GO:0010033,GO:…	5.3.4.1	ko:K01829,ko:K09580	ko04141,map04141	-	-	-	ko00000,ko00001,ko01000,ko03110,ko04131,ko04147	-	-	-	Thioredoxin,Thioredoxin_6
rna_BgWH_03g00314	5865.XP_001610189.1	2.2e-115	421.8	COG5246@1|root,KOG0227@2759|Eukaryota,3YA1W@5794|Apicomplexa,3KAQF@422676|Aconoidasida,3Z3TU@5863|Piroplasmida	422676|Aconoidasida	A	splicing factor 3a subunit 2	-	-	-	ko:K12826	ko03040,map03040	M00352	-	-	ko00000,ko00001,ko00002,ko03041	-	-	-	SF3A2,zf-met
rna_BgWH_03g00807	5875.XP_765589.1	2.1e-18	99.0	COG0694@1|root,KOG2358@2759|Eukaryota,3YEGK@5794|Apicomplexa,3KBIZ@422676|Aconoidasida,3Z621@5863|Piroplasmida	422676|Aconoidasida	O	NifU-like domain	-	-	-	-	-	-	-	-	-	-	-	-	NifU
rna_BgWH_03g01065	5865.XP_001609151.1	7.4e-110	404.1	KOG2662@1|root,KOG2662@2759|Eukaryota,3YBTG@5794|Apicomplexa,3KARD@422676|Aconoidasida,3Z4V0@5863|Piroplasmida	422676|Aconoidasida	P	Mg2 transporter	-	-	-	ko:K16075	-	-	-	-	ko00000,ko02000	1.A.35.5	-	-	CorA
rna_BgWH_03g00424	5865.XP_001610076.1	2.5e-178	632.1	COG0306@1|root,KOG2493@2759|Eukaryota,3Y9YP@5794|Apicomplexa,3KA9E@422676|Aconoidasida,3Z5AY@5863|Piroplasmida	422676|Aconoidasida	P	Sodium-phosphate symporter which plays a fundamental housekeeping role in phosphate transport	-	-	-	ko:K14640	-	-	-	-	ko00000,ko02000	2.A.20.2	-	-	PHO4
rna_BgWH_03g00803	5865.XP_001611030.1	1.5e-192	679.9	2D07V@1|root,2SD4W@2759|Eukaryota,3YCRM@5794|Apicomplexa,3KBKF@422676|Aconoidasida,3Z4A0@5863|Piroplasmida	422676|Aconoidasida	S	Encoded by	-	-	-	-	-	-	-	-	-	-	-	-	-
rna_BgWH_03g00657	5865.XP_001610900.1	1.5e-93	350.1	KOG2627@1|root,KOG2627@2759|Eukaryota,3YC9K@5794|Apicomplexa,3KBH6@422676|Aconoidasida,3Z534@5863|Piroplasmida	422676|Aconoidasida	S	Nuclear protein Es2	-	-	-	ko:K13118	-	-	-	-	ko00000,ko03041	-	-	-	Es2
rna_BgWH_03g00284	5865.XP_001610225.1	1.3e-65	256.9	COG1947@1|root,2QT9C@2759|Eukaryota,3YD79@5794|Apicomplexa,3KBWX@422676|Aconoidasida,3Z4MJ@5863|Piroplasmida	422676|Aconoidasida	G	4-diphosphocytidyl-2c-methyl-D-erythritol kinase	-	-	2.7.1.148	ko:K00919	ko00900,ko01100,ko01110,ko01130,map00900,map01100,map01110,map01130	M00096	R05634	RC00002,RC01439	ko00000,ko00001,ko00002,ko01000	-	-	-	-
rna_BgWH_03g00506	68886.XP_009689747.1	6.8e-92	346.7	2CYXR@1|root,2S74F@2759|Eukaryota,3YBPG@5794|Apicomplexa,3KB8M@422676|Aconoidasida,3Z51P@5863|Piroplasmida	422676|Aconoidasida	-	-	-	-	-	-	-	-	-	-	-	-	-	-	PhyH
rna_BgWH_03g00203	5872.XP_004828695.1	2.7e-268	931.8	COG1243@1|root,KOG2535@2759|Eukaryota,3Y9RF@5794|Apicomplexa,3KAEX@422676|Aconoidasida,3Z3WF@5863|Piroplasmida	422676|Aconoidasida	BK	Radical_SAM C-terminal domain	-	-	-	-	-	-	-	-	-	-	-	-	Radical_SAM,Radical_SAM_C
rna_BgWH_03g00361	5865.XP_001610138.1	8.2e-145	521.2	2FKMZ@1|root,2TN46@2759|Eukaryota,3YD16@5794|Apicomplexa,3KCFI@422676|Aconoidasida,3Z4BM@5863|Piroplasmida	422676|Aconoidasida	-	-	-	GO:0001775,GO:0001816,GO:0001906,GO:0001932,GO:0001934,GO:0002252,GO:0002263,GO:0002274,GO:0002275,GO:0002283,GO:0002366,GO:0002376,GO:0002443,GO:0002444,GO:0002446,GO:0002548,GO:0002790,GO:0003674,GO:0005102,GO:0005488,GO:0005507,GO:0005509,GO:0005515,GO:0005575,GO:0005576,GO:0005622,GO:0005623,GO:0005634,GO:0005737,GO:0005829,GO:0005856,GO:0005886,GO:0006355,GO:0006805,GO:0006810,GO:0006887,GO:…	-	-	-	-	-	-	-	-	-	-	-
rna_BgWH_03g00557	5865.XP_001610810.1	5.9e-96	357.1	COG1094@1|root,KOG3273@2759|Eukaryota,3YA3E@5794|Apicomplexa,3KAMZ@422676|Aconoidasida,3Z46W@5863|Piroplasmida	422676|Aconoidasida	O	KH domain	-	-	-	ko:K11884	-	-	-	-	ko00000,ko03009,ko03051	-	-	-	KH_1
rna_BgWH_03g00785	5865.XP_001611016.1	2.8e-148	532.3	COG0162@1|root,KOG2623@2759|Eukaryota,3YBQA@5794|Apicomplexa,3KASM@422676|Aconoidasida,3Z3MM@5863|Piroplasmida	422676|Aconoidasida	J	Belongs to the class-I aminoacyl-tRNA synthetase family	-	GO:0000049,GO:0000166,GO:0003674,GO:0003676,GO:0003723,GO:0003824,GO:0004812,GO:0004831,GO:0005488,GO:0005515,GO:0005524,GO:0005575,GO:0005622,GO:0005623,GO:0005737,GO:0006082,GO:0006139,GO:0006399,GO:0006412,GO:0006418,GO:0006437,GO:0006518,GO:0006520,GO:0006725,GO:0006807,GO:0008144,GO:0008150,GO:0008152,GO:0009058,GO:0009059,GO:0009987,GO:0010467,GO:0016070,GO:0016874,GO:0016875,GO:0017076,GO:…	6.1.1.1	ko:K01866	ko00970,map00970	M00359,M00360	R02918	RC00055,RC00523	ko00000,ko00001,ko00002,ko01000,ko01007,ko03016,ko03029	-	-	-	tRNA-synt_1b
rna_BgWH_03g01116	5872.XP_004832179.1	8.2e-50	204.1	2ESGE@1|root,2SV1M@2759|Eukaryota,3YBZN@5794|Apicomplexa,3KBGA@422676|Aconoidasida,3Z5I6@5863|Piroplasmida	422676|Aconoidasida	-	-	-	-	-	-	-	-	-	-	-	-	-	-	-
rna_BgWH_03g00413	5865.XP_001610088.1	0.0	1873.2	KOG1326@1|root,KOG1326@2759|Eukaryota,3Y9UB@5794|Apicomplexa,3KAE7@422676|Aconoidasida,3Z4CB@5863|Piroplasmida	422676|Aconoidasida	U	Protein kinase C conserved region 2 (CalB)	-	-	-	-	-	-	-	-	-	-	-	-	C2
rna_BgWH_03g00765	5872.XP_004833225.1	5.8e-29	134.4	COG0278@1|root,KOG0911@2759|Eukaryota,3YF2B@5794|Apicomplexa,3KB3J@422676|Aconoidasida,3Z5W3@5863|Piroplasmida	422676|Aconoidasida	O	Glutaredoxin	-	GO:0002026,GO:0003674,GO:0005080,GO:0005488,GO:0005515,GO:0005575,GO:0005622,GO:0005623,GO:0005634,GO:0005737,GO:0006790,GO:0006807,GO:0008016,GO:0008150,GO:0008152,GO:0009987,GO:0010467,GO:0010611,GO:0010614,GO:0014741,GO:0014743,GO:0016043,GO:0016226,GO:0019538,GO:0019899,GO:0019900,GO:0019901,GO:0022607,GO:0030016,GO:0030017,GO:0030018,GO:0030425,GO:0031163,GO:0031674,GO:0036477,GO:0042802,GO:…	-	-	-	-	-	-	-	-	-	-	Glutaredoxin
rna_BgWH_03g01106	5865.XP_001609368.1	4e-213	748.0	KOG2385@1|root,KOG2385@2759|Eukaryota,3Y9TJ@5794|Apicomplexa,3KAKA@422676|Aconoidasida,3Z50G@5863|Piroplasmida	422676|Aconoidasida	S	Protein of unknown function (DUF726)	-	-	-	-	-	-	-	-	-	-	-	-	DUF726
rna_BgWH_03g00283	5865.XP_001610226.1	1.5e-64	253.1	2CE75@1|root,2SSFA@2759|Eukaryota,3YBRF@5794|Apicomplexa,3KAY9@422676|Aconoidasida,3Z4XI@5863|Piroplasmida	422676|Aconoidasida	-	-	-	-	-	-	-	-	-	-	-	-	-	-	-
rna_BgWH_03g00623	5865.XP_001610865.1	8.8e-204	716.5	COG1499@1|root,KOG2613@2759|Eukaryota,3Y9IM@5794|Apicomplexa,3KBP8@422676|Aconoidasida,3Z4C1@5863|Piroplasmida	422676|Aconoidasida	J	Acts as an adapter for the XPO1 CRM1-mediated export of the 60S ribosomal subunit	-	-	-	ko:K07562	ko03008,ko03013,map03008,map03013	-	-	-	ko00000,ko00001,ko03009	-	-	-	NMD3
rna_BgWH_03g00636	5865.XP_001610878.1	2.1e-110	406.4	KOG1595@1|root,KOG1595@2759|Eukaryota,3YACC@5794|Apicomplexa,3KBNX@422676|Aconoidasida,3Z3TJ@5863|Piroplasmida	422676|Aconoidasida	K	zinc finger	-	GO:0000165,GO:0000981,GO:0001775,GO:0002376,GO:0002520,GO:0002521,GO:0002682,GO:0002694,GO:0003674,GO:0003676,GO:0003700,GO:0003723,GO:0003729,GO:0003730,GO:0005488,GO:0005575,GO:0005622,GO:0005623,GO:0005634,GO:0005737,GO:0005829,GO:0006139,GO:0006355,GO:0006357,GO:0006401,GO:0006402,GO:0006417,GO:0006464,GO:0006468,GO:0006725,GO:0006793,GO:0006796,GO:0006807,GO:0006950,GO:0007154,GO:0007165,GO:…	-	-	-	-	-	-	-	-	-	-	-
rna_BgWH_03g00453	5865.XP_001610045.1	2.5e-54	218.8	COG0558@1|root,KOG3240@2759|Eukaryota,3YGDD@5794|Apicomplexa,3KCDW@422676|Aconoidasida,3Z5D9@5863|Piroplasmida	422676|Aconoidasida	I	CDP-diacylglycerol-inositol 3-phosphatidyltransferase	-	-	2.7.8.11	ko:K00999	ko00562,ko00564,ko01100,ko04070,map00562,map00564,map01100,map04070	-	R01802	RC00002,RC00078,RC02795	ko00000,ko00001,ko01000	-	-	-	CDP-OH_P_transf
rna_BgWH_03g00345	5865.XP_001610156.1	4.2e-76	291.2	COG0526@1|root,KOG0191@2759|Eukaryota,3YAM6@5794|Apicomplexa,3KARS@422676|Aconoidasida,3Z5JX@5863|Piroplasmida	422676|Aconoidasida	O	cell redox homeostasis	-	GO:0003674,GO:0003756,GO:0003824,GO:0005575,GO:0005576,GO:0005615,GO:0005622,GO:0005623,GO:0005737,GO:0005783,GO:0005788,GO:0005789,GO:0005793,GO:0005829,GO:0006457,GO:0006464,GO:0006807,GO:0006810,GO:0006897,GO:0006909,GO:0006950,GO:0006986,GO:0007154,GO:0007165,GO:0008150,GO:0008152,GO:0009987,GO:0010033,GO:0012505,GO:0015036,GO:0015037,GO:0016020,GO:0016192,GO:0016491,GO:0016667,GO:0016853,GO:…	-	-	-	-	-	-	-	-	-	-	Thioredoxin
rna_BgWH_03g00630	5865.XP_001610873.1	7.3e-63	247.7	2CZ77@1|root,2S8VK@2759|Eukaryota,3YEK1@5794|Apicomplexa,3KBA8@422676|Aconoidasida,3Z4FW@5863|Piroplasmida	422676|Aconoidasida	-	-	-	-	-	-	-	-	-	-	-	-	-	-	Nse4_C
rna_BgWH_03g00904	5865.XP_001611107.1	7.6e-251	873.2	COG0465@1|root,KOG0734@2759|Eukaryota,3YBCF@5794|Apicomplexa,3KA6M@422676|Aconoidasida,3Z476@5863|Piroplasmida	422676|Aconoidasida	O	Cell division	-	GO:0003674,GO:0003824,GO:0004176,GO:0005488,GO:0005515,GO:0005575,GO:0005623,GO:0005886,GO:0006508,GO:0006807,GO:0008150,GO:0008152,GO:0008233,GO:0008237,GO:0009056,GO:0009057,GO:0016020,GO:0016462,GO:0016787,GO:0016817,GO:0016818,GO:0016887,GO:0017111,GO:0019538,GO:0030163,GO:0042623,GO:0042802,GO:0043170,GO:0044238,GO:0044464,GO:0070011,GO:0071704,GO:0071944,GO:0140096,GO:1901564,GO:1901565,GO:…	-	-	-	-	-	-	-	-	-	-	AAA,Peptidase_M41
rna_BgWH_03g00473	5865.XP_001610026.1	2.5e-63	248.4	2EMNJ@1|root,2SR9P@2759|Eukaryota,3YBN2@5794|Apicomplexa,3KB0C@422676|Aconoidasida,3Z5IJ@5863|Piroplasmida	422676|Aconoidasida	J	ribosomal protein l16	-	-	-	-	-	-	-	-	-	-	-	-	Ribosomal_L16
rna_BgWH_03g00012	5865.XP_001609558.1	4.9e-35	154.5	2BX53@1|root,2SWXQ@2759|Eukaryota,3YCFA@5794|Apicomplexa,3KCET@422676|Aconoidasida,3Z5Y2@5863|Piroplasmida	422676|Aconoidasida	-	-	-	-	-	-	-	-	-	-	-	-	-	-	-
rna_BgWH_03g00200	5865.XP_001612129.1	1.8e-34	152.5	COG5272@1|root,KOG0001@2759|Eukaryota,3YDU0@5794|Apicomplexa,3KCGU@422676|Aconoidasida,3Z5MP@5863|Piroplasmida	422676|Aconoidasida	O	Ubiquitin homologues	-	-	-	ko:K08770	ko03320,map03320	-	-	-	ko00000,ko00001,ko04121	-	-	-	ubiquitin
rna_BgWH_03g00721	5865.XP_001610960.1	5.8e-186	657.1	COG0334@1|root,KOG2250@2759|Eukaryota,3Y9S8@5794|Apicomplexa	5794|Apicomplexa	E	Belongs to the Glu Leu Phe Val dehydrogenases family	-	-	1.4.1.4	ko:K00262	ko00220,ko00250,ko00910,ko01100,map00220,map00250,map00910,map01100	-	R00248	RC00006,RC02799	ko00000,ko00001,ko01000	-	-	-	ELFV_dehydrog,ELFV_dehydrog_N
rna_BgWH_03g00348	5872.XP_004829218.1	8.7e-127	461.8	COG0652@1|root,KOG0885@2759|Eukaryota,3YA6A@5794|Apicomplexa,3KAQV@422676|Aconoidasida,3Z469@5863|Piroplasmida	422676|Aconoidasida	O	Peptidyl-prolyl cis-trans isomerase	-	-	5.2.1.8	ko:K12737	-	-	-	-	ko00000,ko01000,ko03041,ko03110	-	-	-	Pro_isomerase
rna_BgWH_03g00700	5872.XP_004833136.1	2.8e-105	390.6	COG5243@1|root,KOG0802@2759|Eukaryota,3Y9R5@5794|Apicomplexa,3KBV2@422676|Aconoidasida,3Z584@5863|Piroplasmida	422676|Aconoidasida	O	Zinc finger, C3HC4 type (RING finger)	-	-	2.3.2.27	ko:K10601	ko04120,ko04141,map04120,map04141	M00403	-	-	ko00000,ko00001,ko00002,ko01000,ko04121	-	-	-	zf-RING_2
rna_BgWH_03g00291	5865.XP_001610218.1	5.5e-104	384.8	28QJA@1|root,2QX83@2759|Eukaryota,3YEKN@5794|Apicomplexa,3KBYB@422676|Aconoidasida,3Z56R@5863|Piroplasmida	422676|Aconoidasida	-	-	-	-	-	-	-	-	-	-	-	-	-	-	MFS_1
rna_BgWH_03g01170	5865.XP_001609414.1	5.2e-57	227.6	2E2IC@1|root,2S9RV@2759|Eukaryota,3YARI@5794|Apicomplexa,3KAZ9@422676|Aconoidasida,3Z5YI@5863|Piroplasmida	422676|Aconoidasida	-	-	-	-	-	-	-	-	-	-	-	-	-	-	-
rna_BgWH_03g01154	5872.XP_004832225.1	7.3e-70	272.3	2ESGV@1|root,2SV1Z@2759|Eukaryota,3YC0W@5794|Apicomplexa,3KAXV@422676|Aconoidasida,3Z4GW@5863|Piroplasmida	422676|Aconoidasida	-	-	-	-	-	-	-	-	-	-	-	-	-	-	-
rna_BgWH_03g00749	5865.XP_001610982.1	1.9e-157	562.0	COG1678@1|root,KOG1567@2759|Eukaryota,3Y9X4@5794|Apicomplexa,3KA6W@422676|Aconoidasida,3Z4IV@5863|Piroplasmida	422676|Aconoidasida	F	reductase small	-	GO:0003674,GO:0003824,GO:0004748,GO:0005488,GO:0005506,GO:0005515,GO:0005575,GO:0005622,GO:0005623,GO:0005634,GO:0005635,GO:0005737,GO:0005829,GO:0005971,GO:0006139,GO:0006725,GO:0006753,GO:0006793,GO:0006796,GO:0006807,GO:0008150,GO:0008152,GO:0008199,GO:0009058,GO:0009117,GO:0009165,GO:0009262,GO:0009263,GO:0009987,GO:0012505,GO:0016043,GO:0016491,GO:0016725,GO:0016728,GO:0018130,GO:0019438,GO:…	1.17.4.1	ko:K10808	ko00230,ko00240,ko00480,ko00983,ko01100,ko04115,map00230,map00240,map00480,map00983,map01100,map04115	M00053	R02017,R02019,R02024,R08363,R08364,R11893	RC00613,RC01003	ko00000,ko00001,ko00002,ko01000,ko03400	-	-	-	Ribonuc_red_sm
rna_BgWH_03g01173	5865.XP_001609410.1	2.2e-132	478.4	COG0330@1|root,KOG3083@2759|Eukaryota,3YB7J@5794|Apicomplexa,3KA8W@422676|Aconoidasida,3Z591@5863|Piroplasmida	422676|Aconoidasida	O	Prohibitin	-	-	-	ko:K17080	-	-	-	-	ko00000,ko03029,ko04147	-	-	-	Band_7
rna_BgWH_03g00050	5865.XP_001612281.1	2.9e-162	578.6	COG0564@1|root,KOG1919@2759|Eukaryota,3YAQJ@5794|Apicomplexa,3KAXP@422676|Aconoidasida,3Z4S2@5863|Piroplasmida	422676|Aconoidasida	A	RNA pseudouridylate synthase	-	GO:0000154,GO:0000455,GO:0001522,GO:0003674,GO:0003824,GO:0005575,GO:0005622,GO:0005623,GO:0005737,GO:0005829,GO:0006139,GO:0006364,GO:0006396,GO:0006725,GO:0006807,GO:0008150,GO:0008152,GO:0009451,GO:0009982,GO:0009987,GO:0010467,GO:0016070,GO:0016072,GO:0016853,GO:0016866,GO:0022613,GO:0031118,GO:0034470,GO:0034641,GO:0034660,GO:0042254,GO:0043170,GO:0043412,GO:0044085,GO:0044237,GO:0044238,GO:…	5.4.99.28	ko:K15454	-	-	-	-	ko00000,ko01000,ko03016	-	-	-	PseudoU_synth_2
rna_BgWH_03g01134	5865.XP_001609401.1	6.7e-76	290.8	2C9S5@1|root,2QX2G@2759|Eukaryota,3YEGT@5794|Apicomplexa,3KBJK@422676|Aconoidasida,3Z49F@5863|Piroplasmida	422676|Aconoidasida	-	-	-	-	-	-	-	-	-	-	-	-	-	-	-
rna_BgWH_03g00092	5874.XP_952679.1	2.5e-154	553.5	COG5021@1|root,KOG0942@2759|Eukaryota,3Y9VX@5794|Apicomplexa,3KBNG@422676|Aconoidasida,3Z4PE@5863|Piroplasmida	422676|Aconoidasida	O	Domain Homologous to E6-AP Carboxyl Terminus with	-	GO:0000151,GO:0003674,GO:0003824,GO:0004842,GO:0005575,GO:0005622,GO:0005623,GO:0005737,GO:0005829,GO:0006355,GO:0006464,GO:0006508,GO:0006511,GO:0006807,GO:0006810,GO:0006811,GO:0007154,GO:0007165,GO:0007275,GO:0007399,GO:0007417,GO:0008150,GO:0008152,GO:0009056,GO:0009057,GO:0009889,GO:0009890,GO:0009892,GO:0009987,GO:0010468,GO:0010498,GO:0010556,GO:0010558,GO:0010605,GO:0010629,GO:0016032,GO:…	2.3.2.26	ko:K10589	ko04120,map04120	-	-	-	ko00000,ko00001,ko01000,ko04121	-	-	-	HECT
rna_BgWH_03g01181	5865.XP_001609424.1	1.7e-100	373.2	28Q8K@1|root,2QWXC@2759|Eukaryota,3YECQ@5794|Apicomplexa,3KB99@422676|Aconoidasida,3Z4A4@5863|Piroplasmida	422676|Aconoidasida	-	-	-	-	-	-	-	-	-	-	-	-	-	-	-
rna_BgWH_03g00431	5865.XP_001610068.1	2e-265	921.8	COG0513@1|root,KOG0343@2759|Eukaryota,3Y9HY@5794|Apicomplexa,3KAK4@422676|Aconoidasida,3Z514@5863|Piroplasmida	422676|Aconoidasida	A	(RNA) helicase	-	-	3.6.4.13	ko:K14776	-	-	-	-	ko00000,ko01000,ko03009	-	-	-	DEAD,DUF4217,Helicase_C
rna_BgWH_03g01015	5865.XP_001609105.1	2e-22	112.5	KOG3336@1|root,KOG3336@2759|Eukaryota,3YAUR@5794|Apicomplexa,3KC8G@422676|Aconoidasida,3Z5WE@5863|Piroplasmida	422676|Aconoidasida	S	PRELI-like family	-	-	-	-	-	-	-	-	-	-	-	-	PRELI
rna_BgWH_03g00068	5865.XP_001612263.1	8.1e-152	544.3	2CNQ8@1|root,2QXES@2759|Eukaryota,3YERR@5794|Apicomplexa,3KC9S@422676|Aconoidasida,3Z5GE@5863|Piroplasmida	422676|Aconoidasida	-	-	-	-	-	-	-	-	-	-	-	-	-	-	-
rna_BgWH_03g01219	5865.XP_001609552.1	1.1e-138	500.4	29HFA@1|root,2RQMX@2759|Eukaryota,3YD32@5794|Apicomplexa,3KAZX@422676|Aconoidasida,3Z5A6@5863|Piroplasmida	422676|Aconoidasida	S	Putative serine esterase (DUF676)	-	-	-	-	-	-	-	-	-	-	-	-	DUF676
rna_BgWH_03g00267	5865.XP_001610243.1	0.0	1080.9	COG0532@1|root,KOG1705@1|root,KOG1144@2759|Eukaryota,KOG1705@2759|Eukaryota,3Y9I4@5794|Apicomplexa,3KA71@422676|Aconoidasida,3Z4YW@5863|Piroplasmida	422676|Aconoidasida	J	Translation initiation factor if-2	-	-	-	ko:K03243,ko:K12834	ko03013,ko03040,map03013,map03040	M00352	-	-	ko00000,ko00001,ko00002,ko03012,ko03041	-	-	-	GTP_EFTU,GTP_EFTU_D2,IF-2
rna_BgWH_03g00883	5865.XP_001611126.1	5.8e-83	314.7	COG5347@1|root,KOG0706@2759|Eukaryota,3YATM@5794|Apicomplexa,3KAZA@422676|Aconoidasida,3Z6TE@5863|Piroplasmida	422676|Aconoidasida	T	Putative GTP-ase activating proteins for the small GTPase, ARF	-	-	-	ko:K12493	ko04144,map04144	-	-	-	ko00000,ko00001,ko04131	-	-	-	ArfGap
rna_BgWH_03g00747	5865.XP_001610979.1	2.2e-51	208.8	KOG3368@1|root,KOG3368@2759|Eukaryota,3YCPZ@5794|Apicomplexa,3KCDV@422676|Aconoidasida,3Z5V8@5863|Piroplasmida	422676|Aconoidasida	S	Sybindin-like family	-	-	-	ko:K20300	-	-	-	-	ko00000,ko04131	-	-	-	Sybindin
rna_BgWH_03g00444	5865.XP_001610055.1	1.3e-110	407.1	COG2016@1|root,KOG2522@2759|Eukaryota,3YAUE@5794|Apicomplexa,3KCTT@422676|Aconoidasida	422676|Aconoidasida	J	Translation initiation factor SUI1	-	-	-	ko:K15027	-	-	-	-	ko00000,ko03012	-	-	-	SUI1
rna_BgWH_03g00249	5872.XP_004828736.1	9e-146	523.1	COG1310@1|root,KOG1555@2759|Eukaryota,3Y9VG@5794|Apicomplexa,3KA8Q@422676|Aconoidasida,3Z52G@5863|Piroplasmida	422676|Aconoidasida	O	Proteasome regulatory subunit	-	-	-	ko:K03030	ko03050,ko05169,map03050,map05169	M00341	-	-	ko00000,ko00001,ko00002,ko01002,ko03051,ko04121	-	-	-	JAB,MitMem_reg
rna_BgWH_03g00741	5865.XP_001610972.1	1.1e-52	212.6	COG2163@1|root,KOG3421@2759|Eukaryota,3YAK2@5794|Apicomplexa,3KAWX@422676|Aconoidasida,3Z5TY@5863|Piroplasmida	422676|Aconoidasida	J	ribosomal protein L14	-	-	-	ko:K02875	ko03010,map03010	M00177,M00179	-	-	br01610,ko00000,ko00001,ko00002,ko03011	-	-	-	Ribosomal_L14e
rna_BgWH_03g01196	5865.XP_001609438.1	0.0	1455.3	COG0474@1|root,KOG0209@2759|Eukaryota,3Y9SZ@5794|Apicomplexa,3KBYC@422676|Aconoidasida,3Z3KQ@5863|Piroplasmida	422676|Aconoidasida	P	haloacid dehalogenase-like hydrolase	-	-	-	ko:K14950	-	-	-	-	ko00000,ko01000	3.A.3.10	-	-	E1-E2_ATPase,Hydrolase
rna_BgWH_03g00269	5865.XP_001610242.1	5.8e-71	275.0	COG1590@1|root,KOG1228@2759|Eukaryota,3YHRP@5794|Apicomplexa	5794|Apicomplexa	S	Methyltransferase TYW3	-	-	2.1.1.282	ko:K15450	-	-	-	-	ko00000,ko01000,ko03016	-	-	-	TYW3
rna_BgWH_03g00552	5865.XP_001610817.1	3.2e-106	391.3	COG5041@1|root,KOG3092@2759|Eukaryota,3YA4K@5794|Apicomplexa,3KC5U@422676|Aconoidasida,3Z3XU@5863|Piroplasmida	422676|Aconoidasida	H	Plays a complex role in regulating the basal catalytic activity of the alpha subunit	-	GO:0001775,GO:0001932,GO:0001934,GO:0002009,GO:0002252,GO:0002263,GO:0002274,GO:0002275,GO:0002283,GO:0002366,GO:0002376,GO:0002443,GO:0002444,GO:0002446,GO:0003158,GO:0003159,GO:0003674,GO:0003682,GO:0003824,GO:0004672,GO:0004674,GO:0005102,GO:0005488,GO:0005515,GO:0005575,GO:0005576,GO:0005622,GO:0005623,GO:0005634,GO:0005654,GO:0005737,GO:0005829,GO:0005956,GO:0006464,GO:0006468,GO:0006793,GO:…	-	ko:K03115	ko03008,ko04064,ko04137,ko04139,ko04310,ko04520,ko04712,ko05162,ko05168,ko05169,map03008,map04064,map04137,map04139,map04310,map04520,map04712,map05162,map05168,map05169	-	-	-	ko00000,ko00001,ko03009	-	-	-	CK_II_beta
rna_BgWH_03g01136	5865.XP_001609399.1	8e-81	307.0	KOG1591@1|root,KOG1591@2759|Eukaryota,3YBKU@5794|Apicomplexa,3KBBG@422676|Aconoidasida,3Z59U@5863|Piroplasmida	422676|Aconoidasida	E	Prolyl 4-hydroxylase alpha subunit homologues.	-	-	1.14.11.2	ko:K00472	ko00330,ko01100,map00330,map01100	-	R01252	RC00478	ko00000,ko00001,ko01000	-	-	-	2OG-FeII_Oxy_3
rna_BgWH_03g00756	5865.XP_001610989.1	5.9e-133	481.1	COG5184@1|root,KOG1426@2759|Eukaryota,3YBDF@5794|Apicomplexa,3KA73@422676|Aconoidasida,3Z3MH@5863|Piroplasmida	422676|Aconoidasida	DZ	Regulator of chromosome condensation (RCC1) repeat	-	-	-	-	-	-	-	-	-	-	-	-	RCC1,RCC1_2
rna_BgWH_03g00311	5865.XP_001610192.1	2.2e-61	243.4	COG5078@1|root,KOG0427@2759|Eukaryota,3YBMJ@5794|Apicomplexa,3KATB@422676|Aconoidasida,3Z5I0@5863|Piroplasmida	422676|Aconoidasida	O	Belongs to the ubiquitin-conjugating enzyme family	-	-	2.3.2.25	ko:K10688	ko04120,map04120	-	-	-	ko00000,ko00001,ko01000,ko04121	-	-	-	UQ_con
rna_BgWH_03g01128	5865.XP_001609347.1	0.0	2166.7	KOG0985@1|root,KOG0985@2759|Eukaryota,3Y9TZ@5794|Apicomplexa,3KBZC@422676|Aconoidasida,3Z4QA@5863|Piroplasmida	422676|Aconoidasida	U	Clathrin is the major protein of the polyhedral coat of coated pits and vesicles	-	GO:0000278,GO:0003674,GO:0005488,GO:0005515,GO:0005575,GO:0005622,GO:0005623,GO:0005737,GO:0005819,GO:0005856,GO:0005886,GO:0006109,GO:0006810,GO:0006897,GO:0006898,GO:0006996,GO:0007030,GO:0007049,GO:0008022,GO:0008092,GO:0008150,GO:0009889,GO:0009890,GO:0009892,GO:0009987,GO:0010256,GO:0010556,GO:0010558,GO:0010605,GO:0012506,GO:0015630,GO:0016020,GO:0016043,GO:0016192,GO:0019222,GO:0030117,GO:…	-	ko:K04646	ko04142,ko04144,ko04721,ko04961,ko05016,ko05100,map04142,map04144,map04721,map04961,map05016,map05100	-	-	-	ko00000,ko00001,ko04131,ko04147	-	-	-	Clathrin,Clathrin_H_link,Clathrin_propel
rna_BgWH_03g01169	5865.XP_001609415.1	6.5e-228	797.7	KOG4197@1|root,KOG4197@2759|Eukaryota,3Y9RI@5794|Apicomplexa,3KBQW@422676|Aconoidasida,3Z4DH@5863|Piroplasmida	422676|Aconoidasida	S	Pentacotripeptide-repeat region of PRORP	-	-	-	-	-	-	-	-	-	-	-	-	PPR,PPR_2,PPR_3
rna_BgWH_03g00030	5865.XP_001612300.1	1.7e-129	468.8	COG0090@1|root,KOG2309@2759|Eukaryota,3Y9JC@5794|Apicomplexa,3KA9Q@422676|Aconoidasida,3Z4HB@5863|Piroplasmida	422676|Aconoidasida	J	ribosomal protein	-	-	-	ko:K02938	ko03010,map03010	M00177	-	-	br01610,ko00000,ko00001,ko00002,ko03011	-	-	-	Ribosomal_L2,Ribosomal_L2_C
rna_BgWH_03g00079	5872.XP_004829439.1	1.3e-37	163.3	COG5539@1|root,KOG2606@2759|Eukaryota,3YAQC@5794|Apicomplexa,3KBHV@422676|Aconoidasida,3Z62V@5863|Piroplasmida	422676|Aconoidasida	OT	OTU-like cysteine protease	-	-	3.4.19.12	ko:K18342	-	-	-	-	ko00000,ko01000,ko04121	-	-	-	OTU
rna_BgWH_03g01080	497964.CfE428DRAFT_3685	2.2e-06	60.1	COG0071@1|root,COG0071@2|Bacteria,46T3G@74201|Verrucomicrobia	74201|Verrucomicrobia	O	Belongs to the small heat shock protein (HSP20) family	ibpA	-	-	ko:K13993	ko04141,map04141	-	-	-	ko00000,ko00001,ko03110	-	-	-	HSP20
rna_BgWH_03g00815	5865.XP_001611043.1	1e-161	577.0	2BZJV@1|root,2SRUQ@2759|Eukaryota,3YBRI@5794|Apicomplexa,3KAR2@422676|Aconoidasida,3Z3ZM@5863|Piroplasmida	422676|Aconoidasida	S	Apical membrane antigen 1	AMA-1	GO:0005575,GO:0016020	-	ko:K13845	ko05144,ko05145,map05144,map05145	-	-	-	ko00000,ko00001	-	-	-	AMA-1
rna_BgWH_03g01167	5865.XP_001609417.1	2.1e-123	448.7	COG2136@1|root,KOG2780@2759|Eukaryota,3Y9ZW@5794|Apicomplexa,3KAQT@422676|Aconoidasida,3Z52T@5863|Piroplasmida	422676|Aconoidasida	A	RNA processing factor	-	-	-	ko:K14846	-	-	-	-	ko00000,ko03009	-	-	-	Brix
rna_BgWH_03g01216	5865.XP_001609549.1	1.4e-76	292.4	COG0652@1|root,KOG0884@2759|Eukaryota,3Y9YV@5794|Apicomplexa,3KBPN@422676|Aconoidasida,3Z4IS@5863|Piroplasmida	422676|Aconoidasida	O	PPIases accelerate the folding of proteins. It catalyzes the cis-trans isomerization of proline imidic peptide bonds in oligopeptides	-	-	5.2.1.8	ko:K12734	-	-	-	-	ko00000,ko01000,ko03041,ko03110	-	-	-	Pro_isomerase
rna_BgWH_03g00176	5865.XP_001612152.1	0.0	1704.9	KOG0379@1|root,KOG1845@1|root,KOG0379@2759|Eukaryota,KOG1845@2759|Eukaryota,3Y9YQ@5794|Apicomplexa,3KA9T@422676|Aconoidasida,3Z6TP@5863|Piroplasmida	422676|Aconoidasida	D	Histidine kinase-like ATPases	-	-	-	-	-	-	-	-	-	-	-	-	HATPase_c_3,Kelch_4,Kelch_5
rna_BgWH_03g00865	5874.XP_953686.1	2.5e-41	175.6	2EQW2@1|root,2STTP@2759|Eukaryota,3YBY4@5794|Apicomplexa,3KAYW@422676|Aconoidasida,3Z5KK@5863|Piroplasmida	422676|Aconoidasida	S	N-terminal domain of CBF1 interacting co-repressor CIR	-	-	-	-	-	-	-	-	-	-	-	-	Cir_N
rna_BgWH_03g00751	5865.XP_001610983.1	6.4e-246	856.3	COG5256@1|root,KOG0052@2759|Eukaryota,3Y9PB@5794|Apicomplexa,3KBQI@422676|Aconoidasida,3Z3KU@5863|Piroplasmida	422676|Aconoidasida	J	This protein promotes the GTP-dependent binding of aminoacyl-tRNA to the A-site of ribosomes during protein biosynthesis	-	GO:0000166,GO:0000322,GO:0000323,GO:0000324,GO:0000329,GO:0001882,GO:0001883,GO:0001932,GO:0001933,GO:0003674,GO:0003676,GO:0003723,GO:0003746,GO:0003779,GO:0003824,GO:0003924,GO:0005488,GO:0005515,GO:0005525,GO:0005575,GO:0005622,GO:0005623,GO:0005737,GO:0005739,GO:0005773,GO:0005774,GO:0005840,GO:0005853,GO:0006403,GO:0006405,GO:0006409,GO:0006412,GO:0006414,GO:0006469,GO:0006518,GO:0006611,GO:…	-	ko:K03231	ko03013,ko05134,map03013,map05134	-	-	-	ko00000,ko00001,ko03012,ko03016,ko03019,ko04131,ko04147	-	-	-	GTP_EFTU,GTP_EFTU_D2,GTP_EFTU_D3
rna_BgWH_03g00275	5865.XP_001610235.1	7.8e-131	474.2	COG0016@1|root,KOG2783@2759|Eukaryota,3YBH4@5794|Apicomplexa,3KAQX@422676|Aconoidasida,3Z4GU@5863|Piroplasmida	422676|Aconoidasida	J	synthetase	-	-	6.1.1.20	ko:K01889	ko00970,map00970	M00359,M00360	R03660	RC00055,RC00523	ko00000,ko00001,ko00002,ko01000,ko01007,ko03016	-	-	-	FDX-ACB,tRNA-synt_2d
rna_BgWH_03g01176	5865.XP_001609406.1	1.8e-50	205.7	COG5596@1|root,KOG3225@2759|Eukaryota,3YBR0@5794|Apicomplexa,3KAX9@422676|Aconoidasida,3Z5V2@5863|Piroplasmida	422676|Aconoidasida	U	Mitochondrial import inner membrane translocase subunit	-	-	-	ko:K17790	-	-	-	-	ko00000,ko02000,ko03029	3.A.8.1	-	-	Tim17
rna_BgWH_03g00257	5872.XP_004828727.1	1.8e-126	459.1	KOG0580@1|root,KOG0580@2759|Eukaryota,3YA6N@5794|Apicomplexa,3KAFM@422676|Aconoidasida,3Z505@5863|Piroplasmida	422676|Aconoidasida	D	Belongs to the protein kinase superfamily	-	GO:0000075,GO:0000077,GO:0000086,GO:0000226,GO:0000228,GO:0000278,GO:0000775,GO:0000779,GO:0000780,GO:0000793,GO:0000794,GO:0000922,GO:0001889,GO:0003674,GO:0003824,GO:0004672,GO:0004674,GO:0004712,GO:0005488,GO:0005515,GO:0005575,GO:0005622,GO:0005623,GO:0005634,GO:0005654,GO:0005694,GO:0005737,GO:0005813,GO:0005815,GO:0005819,GO:0005829,GO:0005856,GO:0005875,GO:0006325,GO:0006464,GO:0006468,GO:…	-	-	-	-	-	-	-	-	-	-	Pkinase
rna_BgWH_03g00494	5865.XP_001610728.1	6.4e-107	394.0	COG0462@1|root,KOG1448@2759|Eukaryota,3Y9IE@5794|Apicomplexa,3KANX@422676|Aconoidasida,3Z446@5863|Piroplasmida	422676|Aconoidasida	F	Phosphoribosyl synthetase-associated domain	-	-	2.7.6.1	ko:K00948	ko00030,ko00230,ko01100,ko01110,ko01120,ko01130,ko01200,ko01230,map00030,map00230,map01100,map01110,map01120,map01130,map01200,map01230	M00005	R01049	RC00002,RC00078	ko00000,ko00001,ko00002,ko01000	-	-	-	Pribosyl_synth,Pribosyltran_N
rna_BgWH_03g00197	5865.XP_001612132.1	6.4e-163	581.6	KOG1826@1|root,KOG1826@2759|Eukaryota,3YA9M@5794|Apicomplexa,3KA8H@422676|Aconoidasida,3Z52K@5863|Piroplasmida	422676|Aconoidasida	V	Protein kinase domain containing protein	-	GO:0000049,GO:0000075,GO:0000077,GO:0000302,GO:0001101,GO:0001300,GO:0001932,GO:0001933,GO:0003674,GO:0003676,GO:0003723,GO:0003725,GO:0003824,GO:0004672,GO:0004674,GO:0004694,GO:0005488,GO:0005515,GO:0005575,GO:0005622,GO:0005623,GO:0005737,GO:0005829,GO:0005840,GO:0005844,GO:0006417,GO:0006446,GO:0006464,GO:0006468,GO:0006469,GO:0006793,GO:0006796,GO:0006807,GO:0006950,GO:0006974,GO:0006979,GO:…	2.7.11.1	ko:K20872	-	-	-	-	ko00000,ko01000,ko01001,ko01009,ko03036	-	-	-	Pkinase
rna_BgWH_03g00497	5865.XP_001610732.1	3.3e-55	221.9	COG0563@1|root,KOG3078@2759|Eukaryota,3YBIG@5794|Apicomplexa,3KCI8@422676|Aconoidasida,3Z6MC@5863|Piroplasmida	422676|Aconoidasida	F	Belongs to the adenylate kinase family	-	-	2.7.4.3	ko:K00939	ko00230,ko00730,ko01100,ko01110,ko01130,map00230,map00730,map01100,map01110,map01130	M00049	R00127,R01547,R11319	RC00002	ko00000,ko00001,ko00002,ko01000,ko04147	-	-	-	ADK
rna_BgWH_03g00829	5865.XP_001609459.1	8.3e-86	324.3	KOG2893@1|root,KOG2893@2759|Eukaryota,3YAJY@5794|Apicomplexa,3KC8X@422676|Aconoidasida,3Z5FW@5863|Piroplasmida	422676|Aconoidasida	S	zinc finger	-	-	-	-	-	-	-	-	-	-	-	-	-
rna_BgWH_03g00044	5865.XP_001612288.1	3.9e-153	548.5	28QH9@1|root,2QX64@2759|Eukaryota,3YEJ8@5794|Apicomplexa,3KBUB@422676|Aconoidasida,3Z4IH@5863|Piroplasmida	422676|Aconoidasida	-	-	-	-	-	-	-	-	-	-	-	-	-	-	-
rna_BgWH_03g00358	5865.XP_001610141.1	2e-108	398.7	COG5041@1|root,KOG3092@2759|Eukaryota,3YA5S@5794|Apicomplexa,3KARQ@422676|Aconoidasida,3Z5CF@5863|Piroplasmida	422676|Aconoidasida	DKT	Plays a complex role in regulating the basal catalytic activity of the alpha subunit	-	-	-	ko:K03115	ko03008,ko04064,ko04137,ko04139,ko04310,ko04520,ko04712,ko05162,ko05168,ko05169,map03008,map04064,map04137,map04139,map04310,map04520,map04712,map05162,map05168,map05169	-	-	-	ko00000,ko00001,ko03009	-	-	-	CK_II_beta
rna_BgWH_03g00341	5865.XP_001610160.1	2.5e-100	372.1	KOG0760@1|root,KOG0760@2759|Eukaryota,3YAJR@5794|Apicomplexa,3KAZB@422676|Aconoidasida,3Z4MN@5863|Piroplasmida	422676|Aconoidasida	C	Belongs to the mitochondrial carrier (TC 2.A.29) family	-	-	-	ko:K15113	-	-	-	-	ko00000,ko02000,ko03029	2.A.29.5	-	-	Mito_carr
rna_BgWH_03g00414	5872.XP_004829097.1	1.8e-91	342.4	2D17P@1|root,2SH0V@2759|Eukaryota,3YI7T@5794|Apicomplexa,3KF8P@422676|Aconoidasida,3Z4T0@5863|Piroplasmida	422676|Aconoidasida	H	CDK-activating kinase assembly factor MAT1	-	-	-	ko:K10842	ko03022,ko03420,map03022,map03420	M00290	-	-	ko00000,ko00001,ko00002,ko03021,ko03400	-	-	-	MAT1
rna_BgWH_03g00410	5865.XP_001610091.1	1.6e-86	325.9	2E9UM@1|root,2SG56@2759|Eukaryota,3YAXK@5794|Apicomplexa,3KBSK@422676|Aconoidasida,3Z5HN@5863|Piroplasmida	422676|Aconoidasida	S	Ras family	-	-	-	-	-	-	-	-	-	-	-	-	Ras
rna_BgWH_03g00942	5865.XP_001611063.1	0.0	1327.4	28JAF@1|root,2QRPA@2759|Eukaryota,3YI2J@5794|Apicomplexa,3KF5S@422676|Aconoidasida,3Z4FG@5863|Piroplasmida	422676|Aconoidasida	S	structural constituent of cell wall	-	-	-	-	-	-	-	-	-	-	-	-	-
rna_BgWH_03g00412	5865.XP_001610089.1	0.0	1390.9	COG0474@1|root,KOG0202@2759|Eukaryota,3Y9KA@5794|Apicomplexa,3KBK4@422676|Aconoidasida,3Z43P@5863|Piroplasmida	422676|Aconoidasida	P	Belongs to the cation transport ATPase (P-type) (TC 3.A.3) family	-	GO:0000166,GO:0003674,GO:0003824,GO:0005215,GO:0005388,GO:0005488,GO:0005509,GO:0005524,GO:0005575,GO:0005622,GO:0005623,GO:0005737,GO:0005783,GO:0005789,GO:0005793,GO:0006810,GO:0006811,GO:0006812,GO:0006816,GO:0006937,GO:0006942,GO:0008144,GO:0008150,GO:0008324,GO:0012505,GO:0014724,GO:0014819,GO:0015075,GO:0015085,GO:0015318,GO:0015399,GO:0015405,GO:0015662,GO:0016020,GO:0016021,GO:0016462,GO:…	3.6.3.8	ko:K01537	-	-	-	-	ko00000,ko01000	3.A.3.2	-	-	Cation_ATPase,Cation_ATPase_C,Cation_ATPase_N,E1-E2_ATPase,Hydrolase
rna_BgWH_03g00318	68886.XP_009690660.1	3.1e-32	145.6	28QKX@1|root,2QX9Q@2759|Eukaryota,3YEMY@5794|Apicomplexa,3KC9I@422676|Aconoidasida,3Z5HE@5863|Piroplasmida	422676|Aconoidasida	-	-	-	-	-	-	-	-	-	-	-	-	-	-	-
rna_BgWH_03g00034	5865.XP_001612296.1	2.4e-143	515.4	KOG3296@1|root,KOG3296@2759|Eukaryota,3Y9ZH@5794|Apicomplexa,3KAGV@422676|Aconoidasida,3Z3TT@5863|Piroplasmida	422676|Aconoidasida	U	Eukaryotic porin	-	-	-	ko:K11518	ko05014,map05014	-	-	-	ko00000,ko00001,ko02000,ko03029	3.A.8.1	-	-	Porin_3
rna_BgWH_03g00600	5872.XP_004833418.1	1.6e-69	269.6	2FKXK@1|root,2TNE0@2759|Eukaryota,3YE8I@5794|Apicomplexa,3KB3F@422676|Aconoidasida,3Z5TH@5863|Piroplasmida	422676|Aconoidasida	S	Tetratricopeptide repeat	-	-	-	-	-	-	-	-	-	-	-	-	TPR_10,TPR_12,TPR_8
rna_BgWH_03g00906	5865.XP_001611105.1	0.0	1115.9	COG0187@1|root,KOG0355@2759|Eukaryota,3YB8J@5794|Apicomplexa,3KBXU@422676|Aconoidasida,3Z55X@5863|Piroplasmida	422676|Aconoidasida	B	Control of topological states of DNA by transient breakage and subsequent rejoining of DNA strands. Topoisomerase II makes double-strand breaks	-	GO:0000819,GO:0003674,GO:0003824,GO:0003916,GO:0003918,GO:0005575,GO:0005622,GO:0005623,GO:0005737,GO:0005829,GO:0006139,GO:0006259,GO:0006265,GO:0006276,GO:0006725,GO:0006807,GO:0006996,GO:0007049,GO:0007059,GO:0007062,GO:0008094,GO:0008150,GO:0008152,GO:0009295,GO:0009987,GO:0016043,GO:0016462,GO:0016787,GO:0016817,GO:0016818,GO:0016853,GO:0016887,GO:0017111,GO:0022402,GO:0030541,GO:0034641,GO:…	5.99.1.3	ko:K02470	-	-	-	-	ko00000,ko01000,ko03032,ko03400	-	-	-	DNA_gyraseB,DNA_gyraseB_C,HATPase_c,Toprim
rna_BgWH_03g00299	5872.XP_004829309.1	1.6e-46	193.0	COG0452@1|root,COG5491@1|root,KOG0672@2759|Eukaryota,KOG3230@2759|Eukaryota,3YADY@5794|Apicomplexa,3KC8P@422676|Aconoidasida,3Z5R3@5863|Piroplasmida	422676|Aconoidasida	DP	Flavoprotein	-	GO:0003674,GO:0003824,GO:0004633,GO:0005488,GO:0005515,GO:0005575,GO:0005622,GO:0005623,GO:0005737,GO:0005829,GO:0006139,GO:0006163,GO:0006164,GO:0006725,GO:0006732,GO:0006753,GO:0006793,GO:0006796,GO:0006807,GO:0008150,GO:0008152,GO:0009058,GO:0009108,GO:0009117,GO:0009150,GO:0009152,GO:0009165,GO:0009259,GO:0009260,GO:0009987,GO:0015936,GO:0015937,GO:0016829,GO:0016830,GO:0016831,GO:0018130,GO:…	4.1.1.36	ko:K01598	ko00770,ko01100,map00770,map01100	M00120	R03269	RC00822	ko00000,ko00001,ko00002,ko01000	-	-	-	Flavoprotein
rna_BgWH_03g00783	5865.XP_001611014.1	9.2e-143	514.2	2CXIR@1|root,2RXW9@2759|Eukaryota,3YCDW@5794|Apicomplexa,3KBEU@422676|Aconoidasida,3Z4G1@5863|Piroplasmida	422676|Aconoidasida	-	-	-	-	-	-	-	-	-	-	-	-	-	-	-
rna_BgWH_03g00577	5865.XP_001610788.1	7.1e-131	473.4	COG0638@1|root,KOG0173@2759|Eukaryota,3YA1X@5794|Apicomplexa,3KA8U@422676|Aconoidasida,3Z4CQ@5863|Piroplasmida	422676|Aconoidasida	O	The proteasome is a multicatalytic proteinase complex which is characterized by its ability to cleave peptides with Arg, Phe, Tyr, Leu, and Glu adjacent to the leaving group at neutral or slightly basic pH	-	GO:0000502,GO:0003674,GO:0003824,GO:0004175,GO:0005575,GO:0005622,GO:0005623,GO:0005634,GO:0005737,GO:0005783,GO:0005789,GO:0005829,GO:0005839,GO:0006508,GO:0006511,GO:0006807,GO:0008150,GO:0008152,GO:0008233,GO:0009056,GO:0009057,GO:0009987,GO:0010498,GO:0010499,GO:0012505,GO:0016020,GO:0016787,GO:0019538,GO:0019774,GO:0019941,GO:0030163,GO:0031597,GO:0031984,GO:0032991,GO:0034515,GO:0042175,GO:…	3.4.25.1	ko:K02739	ko03050,map03050	M00340	-	-	ko00000,ko00001,ko00002,ko01000,ko01002,ko03051	-	-	-	Proteasome
rna_BgWH_03g00302	5865.XP_001610205.1	9.4e-229	800.4	KOG0319@1|root,KOG0319@2759|Eukaryota,3YAHB@5794|Apicomplexa,3KB15@422676|Aconoidasida,3Z4G9@5863|Piroplasmida	422676|Aconoidasida	A	Utp13 specific WD40 associated domain	-	-	-	-	-	-	-	-	-	-	-	-	Utp13,WD40
rna_BgWH_03g00733	5865.XP_001610970.1	1.8e-168	599.0	COG0045@1|root,KOG2799@2759|Eukaryota,3Y9Y3@5794|Apicomplexa,3KC4H@422676|Aconoidasida,3Z55Y@5863|Piroplasmida	422676|Aconoidasida	C	beta subunit	-	-	6.2.1.4,6.2.1.5	ko:K01900	ko00020,ko00640,ko01100,ko01110,ko01120,ko01130,ko01200,map00020,map00640,map01100,map01110,map01120,map01130,map01200	M00009,M00011	R00432,R00727	RC00004,RC00014	ko00000,ko00001,ko00002,ko01000,ko04147	-	-	-	ATP-grasp_2,Ligase_CoA
rna_BgWH_03g00225	5872.XP_004829338.1	1.3e-179	636.3	KOG0032@1|root,KOG0032@2759|Eukaryota,3Y9VH@5794|Apicomplexa,3KBYH@422676|Aconoidasida,3Z4IU@5863|Piroplasmida	422676|Aconoidasida	T	Calcium-dependent protein kinase	-	GO:0000165,GO:0000187,GO:0001817,GO:0001932,GO:0001934,GO:0002218,GO:0002221,GO:0002224,GO:0002237,GO:0002253,GO:0002376,GO:0002682,GO:0002684,GO:0002757,GO:0002758,GO:0002764,GO:0003674,GO:0003824,GO:0004672,GO:0004674,GO:0004683,GO:0005488,GO:0005515,GO:0005516,GO:0005575,GO:0005622,GO:0005623,GO:0005634,GO:0005654,GO:0005737,GO:0005813,GO:0005815,GO:0005829,GO:0005856,GO:0006082,GO:0006464,GO:…	-	-	-	-	-	-	-	-	-	-	EF-hand_8,Pkinase
rna_BgWH_03g00625	5865.XP_001610868.1	5e-88	331.6	2C68I@1|root,2TN5V@2759|Eukaryota,3YE0E@5794|Apicomplexa,3KC98@422676|Aconoidasida,3Z5IG@5863|Piroplasmida	422676|Aconoidasida	-	-	-	-	-	-	-	-	-	-	-	-	-	-	-
rna_BgWH_03g00256	5865.XP_001610258.1	8.6e-92	343.2	2EMHZ@1|root,2SR66@2759|Eukaryota,3YBRH@5794|Apicomplexa,3KBM2@422676|Aconoidasida,3Z5GQ@5863|Piroplasmida	422676|Aconoidasida	-	-	-	GO:0003674,GO:0003824,GO:0003998,GO:0016787,GO:0016817,GO:0016818	-	-	-	-	-	-	-	-	-	-	-
rna_BgWH_03g01111	5865.XP_001609364.1	2.2e-59	236.5	COG0590@1|root,KOG2771@2759|Eukaryota,3YB4V@5794|Apicomplexa,3KAZ7@422676|Aconoidasida,3Z4Z4@5863|Piroplasmida	422676|Aconoidasida	A	MafB19-like deaminase	-	-	-	ko:K15442	-	-	-	-	ko00000,ko03016	-	-	-	dCMP_cyt_deam_1
rna_BgWH_03g01201	5865.XP_001609443.1	9e-282	976.5	COG0733@1|root,KOG3660@2759|Eukaryota,3YBJ7@5794|Apicomplexa,3KAFK@422676|Aconoidasida,3Z4HM@5863|Piroplasmida	422676|Aconoidasida	T	Sodium:neurotransmitter symporter family	-	-	-	-	-	-	-	-	-	-	-	-	SNF
rna_BgWH_03g00866	5865.XP_001609494.1	2.5e-131	475.3	KOG2061@1|root,KOG2061@2759|Eukaryota,3YATP@5794|Apicomplexa,3KB6X@422676|Aconoidasida,3Z4MS@5863|Piroplasmida	422676|Aconoidasida	S	Programmed cell death protein 2, C-terminal putative domain	-	-	-	ko:K14801	-	-	-	-	ko00000,ko03009	-	-	-	PDCD2_C
rna_BgWH_03g00658	5865.XP_001610901.1	1.3e-150	539.7	COG5277@1|root,KOG0676@2759|Eukaryota,3Y9MS@5794|Apicomplexa,3KACI@422676|Aconoidasida,3Z3QD@5863|Piroplasmida	422676|Aconoidasida	Z	Belongs to the actin family	-	-	-	-	-	-	-	-	-	-	-	-	Actin
rna_BgWH_03g00529	5865.XP_001610836.1	1.1e-80	306.6	2CZ0V@1|root,2S7PC@2759|Eukaryota,3YAS5@5794|Apicomplexa,3KFIJ@422676|Aconoidasida,3Z4CI@5863|Piroplasmida	422676|Aconoidasida	K	C2C2 Zinc finger	-	GO:0000428,GO:0005575,GO:0005622,GO:0005623,GO:0005634,GO:0005654,GO:0005667,GO:0005669,GO:0005730,GO:0006139,GO:0006259,GO:0006281,GO:0006283,GO:0006289,GO:0006351,GO:0006354,GO:0006366,GO:0006368,GO:0006725,GO:0006807,GO:0006950,GO:0006974,GO:0008150,GO:0008152,GO:0009058,GO:0009059,GO:0009987,GO:0010467,GO:0016070,GO:0016591,GO:0018130,GO:0019438,GO:0030880,GO:0031974,GO:0031981,GO:0032774,GO:…	-	-	-	-	-	-	-	-	-	-	TFIIS_C
rna_BgWH_03g01084	5865.XP_001609332.1	1.4e-56	226.5	2F0EU@1|root,2T1KK@2759|Eukaryota,3YCBT@5794|Apicomplexa,3KBGT@422676|Aconoidasida,3Z5PT@5863|Piroplasmida	422676|Aconoidasida	-	-	-	-	-	-	-	-	-	-	-	-	-	-	-
rna_BgWH_03g00518	5865.XP_001610756.1	3.4e-51	208.0	2D5ME@1|root,2SYYW@2759|Eukaryota,3YHPT@5794|Apicomplexa,3KF5K@422676|Aconoidasida,3Z5ED@5863|Piroplasmida	422676|Aconoidasida	A	snRNP Sm proteins	-	-	-	-	-	-	-	-	-	-	-	-	LSM
rna_BgWH_03g01161	5865.XP_001609387.1	2.4e-73	282.7	2EKEK@1|root,2SQBR@2759|Eukaryota,3YBK0@5794|Apicomplexa,3KATD@422676|Aconoidasida,3Z4ZC@5863|Piroplasmida	422676|Aconoidasida	S	Ribosome-binding factor A	-	-	-	-	-	-	-	-	-	-	-	-	RBFA
rna_BgWH_03g01055	5872.XP_004832104.1	0.0	1541.2	COG5184@1|root,KOG1426@2759|Eukaryota,3Y9Q4@5794|Apicomplexa,3KC1Y@422676|Aconoidasida,3Z4WH@5863|Piroplasmida	422676|Aconoidasida	O	Regulator of chromosome condensation RCC1 domain containing protein	-	-	3.6.4.13	ko:K12811	ko03040,map03040	-	-	-	ko00000,ko00001,ko01000,ko03041	-	-	-	RCC1,RCC1_2
rna_BgWH_03g00589	5865.XP_001610777.1	0.0	1762.7	COG0474@1|root,KOG0208@2759|Eukaryota,3YB73@5794|Apicomplexa,3KAAU@422676|Aconoidasida,3Z55S@5863|Piroplasmida	422676|Aconoidasida	P	P-type ATPase	-	-	-	ko:K14951	-	-	-	-	ko00000,ko01000	3.A.3.10	-	-	E1-E2_ATPase,Hydrolase
rna_BgWH_03g00417	5865.XP_001610085.1	0.0	1496.5	COG4581@1|root,KOG0948@2759|Eukaryota,3Y9KZ@5794|Apicomplexa,3KABP@422676|Aconoidasida,3Z440@5863|Piroplasmida	422676|Aconoidasida	A	helicase	-	-	3.6.4.13	ko:K12598	ko03018,map03018	M00393	-	-	ko00000,ko00001,ko00002,ko01000,ko03009,ko03016,ko03019,ko03041	-	-	-	DEAD,DSHCT,Helicase_C,rRNA_proc-arch
rna_BgWH_03g00467	5865.XP_001610032.1	3.2e-35	155.2	2BVQF@1|root,2TN3Z@2759|Eukaryota,3YDYX@5794|Apicomplexa,3KDMM@422676|Aconoidasida,3Z65A@5863|Piroplasmida	422676|Aconoidasida	-	-	-	-	-	-	-	-	-	-	-	-	-	-	-
rna_BgWH_03g00332	5865.XP_001610168.1	3.3e-45	189.5	KOG0800@1|root,KOG0800@2759|Eukaryota,3YCF8@5794|Apicomplexa,3KCQH@422676|Aconoidasida,3Z6CU@5863|Piroplasmida	422676|Aconoidasida	O	RING-like zinc finger	-	GO:0000209,GO:0003674,GO:0003824,GO:0004842,GO:0005575,GO:0005623,GO:0005886,GO:0006464,GO:0006508,GO:0006511,GO:0006807,GO:0007275,GO:0008150,GO:0008152,GO:0009056,GO:0009057,GO:0009987,GO:0010498,GO:0016020,GO:0016567,GO:0016740,GO:0019538,GO:0019787,GO:0019941,GO:0022622,GO:0030163,GO:0032446,GO:0032501,GO:0032502,GO:0036211,GO:0043161,GO:0043170,GO:0043412,GO:0043632,GO:0044237,GO:0044238,GO:…	2.3.2.27	ko:K16271	-	-	-	-	ko00000,ko01000,ko04121	-	-	-	zf-RING_2
rna_BgWH_03g00017	5865.XP_001609564.1	0.0	1085.1	COG0550@1|root,KOG1957@2759|Eukaryota	2759|Eukaryota	L	DNA topoisomerase type I activity	TOP3B	GO:0000793,GO:0003674,GO:0003676,GO:0003677,GO:0003723,GO:0003729,GO:0003824,GO:0003916,GO:0003917,GO:0005488,GO:0005575,GO:0005622,GO:0005623,GO:0005634,GO:0005694,GO:0006139,GO:0006259,GO:0006265,GO:0006725,GO:0006807,GO:0006996,GO:0007059,GO:0008150,GO:0008152,GO:0009987,GO:0016043,GO:0016853,GO:0034641,GO:0043170,GO:0043226,GO:0043227,GO:0043228,GO:0043229,GO:0043231,GO:0043232,GO:0044087,GO:…	5.99.1.2	ko:K03165,ko:K08466	ko03440,ko03460,map03440,map03460	M00414	-	-	ko00000,ko00001,ko00002,ko01000,ko03032,ko03400,ko04030	-	-	-	Topoisom_bac,Toprim
rna_BgWH_03g00541	5865.XP_001610825.1	2.7e-222	778.9	2E1VS@1|root,2S95H@2759|Eukaryota,3YAVM@5794|Apicomplexa,3KBKI@422676|Aconoidasida,3Z4RR@5863|Piroplasmida	422676|Aconoidasida	A	KH domain	-	-	-	-	-	-	-	-	-	-	-	-	KH_1
rna_BgWH_03g01180	5865.XP_001609423.1	1.9e-98	366.3	28QIF@1|root,2QX79@2759|Eukaryota,3YEK2@5794|Apicomplexa,3KBWQ@422676|Aconoidasida,3Z4M2@5863|Piroplasmida	422676|Aconoidasida	-	-	-	-	-	-	-	-	-	-	-	-	-	-	-
rna_BgWH_03g00726	5865.XP_001610964.1	2.8e-108	399.1	COG1736@1|root,KOG2648@2759|Eukaryota,3YCGR@5794|Apicomplexa,3KCW7@422676|Aconoidasida,3Z6ER@5863|Piroplasmida	422676|Aconoidasida	J	Putative diphthamide synthesis protein	-	-	-	ko:K17866	-	-	-	-	ko00000,ko03012	-	-	-	Diphthamide_syn
rna_BgWH_03g01017	5865.XP_001609106.1	2.1e-27	128.3	COG5216@1|root,KOG2923@2759|Eukaryota,3YC52@5794|Apicomplexa,3KBHR@422676|Aconoidasida,3Z63W@5863|Piroplasmida	422676|Aconoidasida	S	CSL zinc finger	-	GO:0002791,GO:0002792,GO:0005575,GO:0005622,GO:0005623,GO:0005634,GO:0005654,GO:0005737,GO:0005829,GO:0006417,GO:0006448,GO:0006464,GO:0006807,GO:0008150,GO:0008152,GO:0009058,GO:0009889,GO:0009987,GO:0010468,GO:0010556,GO:0010608,GO:0017182,GO:0017183,GO:0018193,GO:0018202,GO:0019222,GO:0019538,GO:0031323,GO:0031326,GO:0031974,GO:0031981,GO:0032268,GO:0032879,GO:0032880,GO:0034248,GO:0036211,GO:…	-	ko:K15455	-	-	-	-	ko00000,ko03012,ko03016	-	-	-	zf-CSL
rna_BgWH_03g00119	5865.XP_001612202.1	1.6e-122	446.4	2EMBS@1|root,2SR1E@2759|Eukaryota,3YANK@5794|Apicomplexa,3KB3P@422676|Aconoidasida,3Z5AB@5863|Piroplasmida	422676|Aconoidasida	S	Nuf2 family	-	-	-	-	-	-	-	-	-	-	-	-	Nuf2
rna_BgWH_03g00355	5865.XP_001610144.1	8e-33	147.1	2FKWR@1|root,2TND5@2759|Eukaryota,3YE7Q@5794|Apicomplexa,3KCQZ@422676|Aconoidasida,3Z676@5863|Piroplasmida	422676|Aconoidasida	S	Ribonuclease H2 non-catalytic subunit (Ylr154p-like)	-	-	-	-	-	-	-	-	-	-	-	-	RNase_H2_suC
rna_BgWH_03g00597	5874.XP_953845.1	4e-37	163.3	KOG1194@1|root,KOG4167@2759|Eukaryota,3YAUZ@5794|Apicomplexa,3KCCM@422676|Aconoidasida,3Z5RP@5863|Piroplasmida	422676|Aconoidasida	K	SANT SWI3, ADA2, N-CoR and TFIIIB'' DNA-binding domains	-	GO:0003674,GO:0005488,GO:0005575,GO:0005622,GO:0005623,GO:0005634,GO:0005654,GO:0005737,GO:0006355,GO:0007346,GO:0008150,GO:0008284,GO:0009889,GO:0009890,GO:0009892,GO:0010389,GO:0010468,GO:0010556,GO:0010558,GO:0010564,GO:0010605,GO:0010629,GO:0010971,GO:0019219,GO:0019222,GO:0031323,GO:0031324,GO:0031326,GO:0031327,GO:0031974,GO:0031981,GO:0042127,GO:0043226,GO:0043227,GO:0043229,GO:0043231,GO:…	-	-	-	-	-	-	-	-	-	-	-
rna_BgWH_03g00498	5865.XP_001610733.1	3.8e-83	314.3	KOG0121@1|root,KOG0121@2759|Eukaryota,3YAEC@5794|Apicomplexa,3KB0G@422676|Aconoidasida,3Z59J@5863|Piroplasmida	422676|Aconoidasida	A	Nuclear cap-binding protein subunit 2	-	GO:0000184,GO:0000339,GO:0000340,GO:0000375,GO:0000377,GO:0000398,GO:0000956,GO:0003674,GO:0003676,GO:0003723,GO:0003729,GO:0005488,GO:0005575,GO:0005622,GO:0005623,GO:0005634,GO:0005654,GO:0005737,GO:0005829,GO:0005845,GO:0005846,GO:0006139,GO:0006351,GO:0006353,GO:0006354,GO:0006366,GO:0006368,GO:0006369,GO:0006370,GO:0006379,GO:0006396,GO:0006397,GO:0006401,GO:0006402,GO:0006403,GO:0006405,GO:…	-	ko:K12883	ko03013,ko03015,ko03040,map03013,map03015,map03040	M00399	-	-	ko00000,ko00001,ko00002,ko03019,ko03041	-	-	-	RRM_1
rna_BgWH_03g00090	5865.XP_001612232.1	2.2e-88	332.4	2E5X8@1|root,2SCP2@2759|Eukaryota,3YB57@5794|Apicomplexa,3KC2R@422676|Aconoidasida,3Z439@5863|Piroplasmida	422676|Aconoidasida	S	Encoded by	-	-	-	-	-	-	-	-	-	-	-	-	-
rna_BgWH_03g00648	5865.XP_001610892.1	8.8e-82	311.2	2FKN7@1|root,2TN4E@2759|Eukaryota,3YDZB@5794|Apicomplexa,3KBZD@422676|Aconoidasida,3Z4GS@5863|Piroplasmida	422676|Aconoidasida	-	-	-	-	-	-	-	-	-	-	-	-	-	-	-
rna_BgWH_03g00147	5865.XP_001612174.1	7.8e-77	293.1	COG2139@1|root,KOG1732@2759|Eukaryota,3YA8K@5794|Apicomplexa,3KAZD@422676|Aconoidasida,3Z3SH@5863|Piroplasmida	422676|Aconoidasida	J	ribosomal protein	-	-	-	ko:K02889	ko03010,map03010	M00177,M00179	-	-	br01610,ko00000,ko00001,ko00002,ko03011	-	-	-	Ribosomal_L21e
rna_BgWH_03g00111	5865.XP_001612210.1	2.2e-127	462.2	COG5277@1|root,KOG0676@2759|Eukaryota,3Y9P2@5794|Apicomplexa,3KC36@422676|Aconoidasida,3Z3ZI@5863|Piroplasmida	422676|Aconoidasida	Z	Belongs to the actin family	-	-	-	-	-	-	-	-	-	-	-	-	Actin
rna_BgWH_03g00820	5865.XP_001611037.1	1.2e-76	292.4	KOG3414@1|root,KOG3414@2759|Eukaryota,3YA1U@5794|Apicomplexa,3KBJY@422676|Aconoidasida,3Z4MQ@5863|Piroplasmida	422676|Aconoidasida	AD	Mitosis protein DIM1	-	-	-	ko:K12859	ko03040,map03040	M00354	-	-	ko00000,ko00001,ko00002,ko03041	-	-	-	DIM1
rna_BgWH_03g00095	5865.XP_001612227.1	0.0	1396.7	2E8KF@1|root,2SF2C@2759|Eukaryota,3YEB6@5794|Apicomplexa,3KB5S@422676|Aconoidasida,3Z51Y@5863|Piroplasmida	422676|Aconoidasida	-	-	-	-	-	-	-	-	-	-	-	-	-	-	-
rna_BgWH_03g00252	5865.XP_001610263.1	1.2e-294	1018.8	COG3569@1|root,KOG0981@2759|Eukaryota,3Y9NX@5794|Apicomplexa,3KA7Q@422676|Aconoidasida,3Z46A@5863|Piroplasmida	422676|Aconoidasida	L	DNA topoisomerase	-	GO:0000166,GO:0000228,GO:0000932,GO:0000976,GO:0000977,GO:0000978,GO:0000987,GO:0001012,GO:0001067,GO:0001650,GO:0003674,GO:0003676,GO:0003677,GO:0003682,GO:0003690,GO:0003697,GO:0003824,GO:0003916,GO:0003917,GO:0004672,GO:0004674,GO:0005488,GO:0005515,GO:0005524,GO:0005575,GO:0005622,GO:0005623,GO:0005634,GO:0005654,GO:0005657,GO:0005694,GO:0005730,GO:0005737,GO:0006139,GO:0006259,GO:0006260,GO:…	5.99.1.2	ko:K03163	-	-	-	-	ko00000,ko01000,ko03032	-	-	-	Topo_C_assoc,Topoisom_I,Topoisom_I_N
rna_BgWH_03g00128	5865.XP_001612194.1	9.2e-155	553.5	COG0020@1|root,2QPJ7@2759|Eukaryota,3YBDS@5794|Apicomplexa,3KBTI@422676|Aconoidasida,3Z3VU@5863|Piroplasmida	422676|Aconoidasida	G	1-deoxy-D-xylulose 5-phosphate reductoisomerase	-	-	1.1.1.267	ko:K00099	ko00900,ko01100,ko01110,ko01130,map00900,map01100,map01110,map01130	M00096	R05688	RC01452	ko00000,ko00001,ko00002,ko01000	-	-	-	DXPR_C,DXP_redisom_C,DXP_reductoisom
rna_BgWH_03g00510	5865.XP_001610747.1	3.1e-86	325.1	2CP24@1|root,2QZG6@2759|Eukaryota,3YGE2@5794|Apicomplexa,3KBSZ@422676|Aconoidasida,3Z5AI@5863|Piroplasmida	422676|Aconoidasida	-	-	-	-	-	-	-	-	-	-	-	-	-	-	-
rna_BgWH_03g00106	5865.XP_001612216.1	2.2e-122	446.4	COG1448@1|root,KOG1412@2759|Eukaryota,3YI34@5794|Apicomplexa,3KF6B@422676|Aconoidasida,3Z6TQ@5863|Piroplasmida	422676|Aconoidasida	E	Aminotransferase class I and II	-	GO:0003674,GO:0003824,GO:0004069,GO:0005575,GO:0005622,GO:0005623,GO:0005737,GO:0005777,GO:0005829,GO:0006082,GO:0006103,GO:0006107,GO:0006520,GO:0006528,GO:0006529,GO:0006531,GO:0006532,GO:0006536,GO:0006807,GO:0008150,GO:0008152,GO:0008483,GO:0008652,GO:0009056,GO:0009058,GO:0009064,GO:0009066,GO:0009067,GO:0009987,GO:0016053,GO:0016054,GO:0016740,GO:0016769,GO:0019266,GO:0019752,GO:0032787,GO:…	2.6.1.1	ko:K14454	ko00220,ko00250,ko00270,ko00330,ko00350,ko00360,ko00400,ko00710,ko00950,ko00960,ko01100,ko01110,ko01120,ko01130,ko01200,ko01210,ko01230,map00220,map00250,map00270,map00330,map00350,map00360,map00400,map00710,map00950,map00960,map01100,map01110,map01120,map01130,map01200,map01210,map01230	M00170,M00171	R00355,R00694,R00734,R00896,R02433,R02619,R05052	RC00006	ko00000,ko00001,ko00002,ko01000,ko01007,ko04131,ko04147	-	-	-	Aminotran_1_2
rna_BgWH_03g00058	5865.XP_001612272.1	2.5e-132	478.4	KOG1471@1|root,KOG1471@2759|Eukaryota,3YAJC@5794|Apicomplexa,3KBJZ@422676|Aconoidasida,3Z43H@5863|Piroplasmida	422676|Aconoidasida	I	CRAL/TRIO, N-terminal domain	-	-	-	-	-	-	-	-	-	-	-	-	CRAL_TRIO,CRAL_TRIO_N
rna_BgWH_03g01126	5865.XP_001609349.1	2.8e-259	901.4	COG0513@1|root,KOG0335@2759|Eukaryota,3Y9KE@5794|Apicomplexa,3KAH9@422676|Aconoidasida,3Z4VF@5863|Piroplasmida	422676|Aconoidasida	A	Belongs to the DEAD box helicase family	-	-	3.6.4.13	ko:K11594	ko04622,ko05161,ko05203,map04622,map05161,map05203	-	-	-	ko00000,ko00001,ko01000,ko03019,ko03036,ko03041	-	-	-	DEAD,Helicase_C
rna_BgWH_03g00060	5865.XP_001612270.1	7.9e-74	283.5	KOG3996@1|root,KOG3996@2759|Eukaryota,3YBQ7@5794|Apicomplexa,3KAVS@422676|Aconoidasida,3Z3Z1@5863|Piroplasmida	422676|Aconoidasida	CO	Links covalently the heme group to the apoprotein of cytochrome c	-	-	4.4.1.17	ko:K01764	ko00860,map00860	-	R02480	RC00727,RC02130	ko00000,ko00001,ko01000	-	-	-	Cyto_heme_lyase
rna_BgWH_03g00581	5865.XP_001610784.1	2.2e-12	79.3	2FKUY@1|root,2TNBB@2759|Eukaryota,3YE5U@5794|Apicomplexa,3KCFU@422676|Aconoidasida,3Z5TU@5863|Piroplasmida	422676|Aconoidasida	-	-	-	-	-	-	-	-	-	-	-	-	-	-	-
rna_BgWH_03g00774	5865.XP_001611005.1	2.5e-202	711.8	COG1498@1|root,KOG2573@2759|Eukaryota,3Y9U3@5794|Apicomplexa,3KAEQ@422676|Aconoidasida,3Z553@5863|Piroplasmida	422676|Aconoidasida	AJ	NOSIC (NUC001) domain	-	-	-	ko:K14564	ko03008,map03008	-	-	-	ko00000,ko00001,ko03009	-	-	-	NOP5NT,Nop
rna_BgWH_03g00616	5865.XP_001610857.1	7.7e-181	640.6	COG0369@1|root,KOG1159@2759|Eukaryota,3YAG4@5794|Apicomplexa,3KDDU@422676|Aconoidasida,3Z3U7@5863|Piroplasmida	422676|Aconoidasida	C	domain containing protein	-	-	-	-	-	-	-	-	-	-	-	-	FAD_binding_1,Flavodoxin_1
rna_BgWH_03g00373	5865.XP_001610127.1	1.4e-185	656.0	COG5100@1|root,KOG2834@2759|Eukaryota,3Y9I1@5794|Apicomplexa,3KAC7@422676|Aconoidasida,3Z4FV@5863|Piroplasmida	422676|Aconoidasida	UY	NPL4 family, putative zinc binding region	-	-	-	ko:K14015	ko04141,map04141	M00400,M00403	-	-	ko00000,ko00001,ko00002	-	-	-	NPL4,UN_NPL4,zf-NPL4
rna_BgWH_03g00948	5865.XP_001611057.1	5e-237	828.2	COG0124@1|root,KOG1035@2759|Eukaryota,3YI2I@5794|Apicomplexa,3KF5R@422676|Aconoidasida,3Z6TD@5863|Piroplasmida	422676|Aconoidasida	J	Protein tyrosine kinase	-	-	-	-	-	-	-	-	-	-	-	-	Pkinase
rna_BgWH_03g00293	5865.XP_001610216.1	1.7e-146	526.2	2CVW6@1|root,2S4HI@2759|Eukaryota,3YAG1@5794|Apicomplexa,3KAV1@422676|Aconoidasida,3Z4R8@5863|Piroplasmida	422676|Aconoidasida	S	PX domain	-	-	-	-	-	-	-	-	-	-	-	-	PX,WD40
rna_BgWH_03g00125	5865.XP_001612197.1	1.9e-283	982.2	2D99R@1|root,2S5D8@2759|Eukaryota,3YD58@5794|Apicomplexa,3KBJS@422676|Aconoidasida,3Z53F@5863|Piroplasmida	422676|Aconoidasida	-	-	-	-	-	-	-	-	-	-	-	-	-	-	-
rna_BgWH_03g00367	5865.XP_001610132.1	2.3e-71	276.2	2CNPX@1|root,2QXDT@2759|Eukaryota,3YD9I@5794|Apicomplexa,3KBFW@422676|Aconoidasida,3Z5H4@5863|Piroplasmida	422676|Aconoidasida	-	-	-	-	-	-	-	-	-	-	-	-	-	-	-
rna_BgWH_03g00712	5865.XP_001610951.1	9.9e-35	153.3	KOG3375@1|root,KOG3375@2759|Eukaryota,3YCR2@5794|Apicomplexa,3KCE3@422676|Aconoidasida,3Z63E@5863|Piroplasmida	422676|Aconoidasida	S	Casein kinase substrate phosphoprotein PP28	-	-	-	-	-	-	-	-	-	-	-	-	PP28
rna_BgWH_03g00950	5865.XP_001611055.1	1.5e-151	543.5	KOG2656@1|root,KOG2656@2759|Eukaryota,3YAPA@5794|Apicomplexa,3KC5H@422676|Aconoidasida,3Z3P9@5863|Piroplasmida	422676|Aconoidasida	BK	SANT/Myb-like domain of DAMP1	-	-	-	ko:K11324	-	-	-	-	ko00000,ko03036	-	-	-	SANT_DAMP1_like
rna_BgWH_03g00276	5865.XP_001610233.1	4.7e-103	382.5	2E0E4@1|root,2S7UT@2759|Eukaryota,3YBAJ@5794|Apicomplexa,3KBV0@422676|Aconoidasida,3Z4DQ@5863|Piroplasmida	422676|Aconoidasida	S	Mac perforin domain	-	-	-	-	-	-	-	-	-	-	-	-	MACPF
rna_BgWH_03g01117	5865.XP_001609359.1	0.0	1662.1	KOG1064@1|root,KOG1064@2759|Eukaryota,3YB4X@5794|Apicomplexa,3KB5Z@422676|Aconoidasida,3Z4S3@5863|Piroplasmida	422676|Aconoidasida	S	RAVE protein 1 C terminal	-	-	-	-	-	-	-	-	-	-	-	-	Rav1p_C
rna_BgWH_03g00559	5865.XP_001610809.1	1.1e-43	183.3	2ER74@1|root,2SU23@2759|Eukaryota,3YAXA@5794|Apicomplexa,3KCQI@422676|Aconoidasida,3Z62T@5863|Piroplasmida	422676|Aconoidasida	K	Component of the Mediator complex, a coactivator involved in the regulated transcription of nearly all RNA polymerase II-dependent genes. Mediator functions as a bridge to convey information from gene-specific regulatory proteins to the basal RNA polymerase II transcription machinery	-	-	-	ko:K15148	-	-	-	-	ko00000,ko03021	-	-	-	Med7
rna_BgWH_03g00102	5872.XP_004828578.1	3.8e-29	136.0	2E7C6@1|root,2SDYR@2759|Eukaryota,3YCDR@5794|Apicomplexa,3KB86@422676|Aconoidasida,3Z5NA@5863|Piroplasmida	422676|Aconoidasida	S	Histone RNA hairpin-binding protein RNA-binding domain	-	-	-	ko:K18710	-	-	-	-	ko00000,ko03019	-	-	-	SLBP_RNA_bind
rna_BgWH_03g00576	5865.XP_001610789.1	9.3e-61	240.4	COG0689@1|root,KOG1069@2759|Eukaryota,3YCPI@5794|Apicomplexa,3KBZB@422676|Aconoidasida,3Z461@5863|Piroplasmida	422676|Aconoidasida	L	polyadenylation-dependent snoRNA 3'-end processing	-	-	-	-	-	-	-	-	-	-	-	-	-
rna_BgWH_03g00113	5872.XP_004828609.1	5.4e-233	814.3	COG0464@1|root,KOG0730@2759|Eukaryota,3Y9NU@5794|Apicomplexa,3KA83@422676|Aconoidasida,3Z3MB@5863|Piroplasmida	422676|Aconoidasida	L	AAA family	-	GO:0000166,GO:0000502,GO:0000731,GO:0002020,GO:0002082,GO:0003674,GO:0003824,GO:0005102,GO:0005488,GO:0005515,GO:0005524,GO:0005575,GO:0005622,GO:0005623,GO:0005634,GO:0005654,GO:0005694,GO:0005737,GO:0005783,GO:0005789,GO:0005811,GO:0005829,GO:0006139,GO:0006140,GO:0006163,GO:0006259,GO:0006281,GO:0006301,GO:0006302,GO:0006464,GO:0006486,GO:0006487,GO:0006508,GO:0006511,GO:0006515,GO:0006725,GO:…	-	-	-	-	-	-	-	-	-	-	AAA
rna_BgWH_03g00189	5865.XP_001612139.1	5e-210	737.6	2EK5D@1|root,2SQ4M@2759|Eukaryota,3YBI2@5794|Apicomplexa,3KAKB@422676|Aconoidasida,3Z4G8@5863|Piroplasmida	422676|Aconoidasida	S	Colon cancer-associated protein Mic1-like	-	-	-	-	-	-	-	-	-	-	-	-	Mic1
rna_BgWH_03g00690	5865.XP_001610930.1	2.3e-116	425.6	2BVR6@1|root,2SMAP@2759|Eukaryota,3YB5R@5794|Apicomplexa,3KAMY@422676|Aconoidasida,3Z5A0@5863|Piroplasmida	422676|Aconoidasida	J	Belongs to the bacterial ribosomal protein bS18 family	-	-	-	-	-	-	-	-	-	-	-	-	Ribosomal_S18
rna_BgWH_03g00562	5865.XP_001610803.1	1e-157	563.5	COG5623@1|root,KOG2749@2759|Eukaryota,3YA2Y@5794|Apicomplexa,3KC48@422676|Aconoidasida,3Z4P9@5863|Piroplasmida	422676|Aconoidasida	A	N-terminal beta-sandwich domain of polyadenylation factor	-	-	2.7.1.78	ko:K14399	ko03015,map03015	-	-	-	ko00000,ko00001,ko01000,ko03019	-	-	-	CLP1_N,CLP1_P
rna_BgWH_03g01189	5872.XP_004832319.1	4e-73	283.5	COG1948@1|root,KOG2379@2759|Eukaryota,3YBTX@5794|Apicomplexa,3KC0T@422676|Aconoidasida,3Z57F@5863|Piroplasmida	422676|Aconoidasida	L	ERCC4 domain	-	-	-	ko:K08991	ko03440,ko03460,map03440,map03460	-	-	-	ko00000,ko00001,ko01000,ko03400	-	-	-	ERCC4
rna_BgWH_03g01108	5865.XP_001609366.1	9.9e-108	396.7	2EKFN@1|root,2SQCJ@2759|Eukaryota,3YBK4@5794|Apicomplexa,3KAU8@422676|Aconoidasida,3Z47U@5863|Piroplasmida	422676|Aconoidasida	S	SHNi-TPR	-	-	-	-	-	-	-	-	-	-	-	-	SHNi-TPR,TPR_8
rna_BgWH_03g00938	5865.XP_001611068.1	6.6e-102	376.7	COG0605@1|root,KOG0876@2759|Eukaryota,3YA45@5794|Apicomplexa,3KA7Z@422676|Aconoidasida,3Z4TG@5863|Piroplasmida	422676|Aconoidasida	Q	radicals which are normally produced within the cells and which are toxic to biological systems	SODB	-	1.15.1.1	ko:K04564	ko04013,ko04068,ko04146,ko04211,ko04212,ko04213,ko05016,map04013,map04068,map04146,map04211,map04212,map04213,map05016	-	-	-	ko00000,ko00001,ko01000	-	-	-	Sod_Fe_C,Sod_Fe_N
rna_BgWH_03g00036	5865.XP_001612294.1	0.0	2287.7	KOG1217@1|root,KOG1217@2759|Eukaryota,3YAHT@5794|Apicomplexa,3KC1R@422676|Aconoidasida,3Z4KD@5863|Piroplasmida	422676|Aconoidasida	T	EGF domain, unclasssified subfamily	-	-	-	-	-	-	-	-	-	-	-	-	Ephrin_rec_like
rna_BgWH_03g00429	5865.XP_001610070.1	2.2e-209	735.7	COG0514@1|root,KOG0351@2759|Eukaryota,3Y9V6@5794|Apicomplexa,3KFG1@422676|Aconoidasida,3Z4UA@5863|Piroplasmida	422676|Aconoidasida	L	Belongs to the helicase family. RecQ subfamily	-	GO:0003674,GO:0003676,GO:0003677,GO:0003678,GO:0003824,GO:0004003,GO:0004386,GO:0005488,GO:0005575,GO:0005622,GO:0005623,GO:0005657,GO:0005694,GO:0005737,GO:0006139,GO:0006259,GO:0006281,GO:0006310,GO:0006725,GO:0006807,GO:0006950,GO:0006974,GO:0006996,GO:0008026,GO:0008094,GO:0008150,GO:0008152,GO:0008270,GO:0009295,GO:0009378,GO:0009987,GO:0016043,GO:0016462,GO:0016787,GO:0016817,GO:0016818,GO:…	3.6.4.12	ko:K10901	ko03440,ko03460,map03440,map03460	M00295,M00414	-	-	ko00000,ko00001,ko00002,ko01000,ko03032,ko03400	-	-	-	DEAD,Helicase_C,RecQ_Zn_bind
rna_BgWH_03g00818	5865.XP_001611039.1	1.2e-103	384.0	2ETSM@1|root,2SW25@2759|Eukaryota,3YCR6@5794|Apicomplexa,3KCD2@422676|Aconoidasida,3Z5H5@5863|Piroplasmida	422676|Aconoidasida	S	Encoded by	-	-	-	-	-	-	-	-	-	-	-	-	-
rna_BgWH_03g00319	68886.XP_009690659.1	1.2e-119	436.4	COG1094@1|root,KOG2874@2759|Eukaryota,3YABI@5794|Apicomplexa,3KADU@422676|Aconoidasida,3Z4MY@5863|Piroplasmida	422676|Aconoidasida	A	Required for 40S ribosome biogenesis. Involved in nucleolar processing of pre-18S ribosomal RNA and ribosome assembly	-	-	-	ko:K06961	-	-	-	-	ko00000,ko03009	-	-	-	KH_1
rna_BgWH_03g00139	5865.XP_001612184.1	3e-45	188.7	KOG1415@1|root,KOG1415@2759|Eukaryota,3YAP1@5794|Apicomplexa,3KCN0@422676|Aconoidasida	422676|Aconoidasida	O	Ubiquitin carboxyl-terminal hydrolase	-	-	3.4.19.12	ko:K05609	-	-	-	-	ko00000,ko01000,ko01002,ko04121	-	-	-	Peptidase_C12
rna_BgWH_03g00056	5865.XP_001612274.1	1.1e-141	509.6	COG0202@1|root,KOG1521@2759|Eukaryota,3Y9YD@5794|Apicomplexa,3KA4C@422676|Aconoidasida,3Z4HT@5863|Piroplasmida	422676|Aconoidasida	K	DNA-directed RNA	-	-	-	ko:K03027	ko00230,ko00240,ko01100,ko03020,ko04623,ko05169,map00230,map00240,map01100,map03020,map04623,map05169	M00181,M00182	R00435,R00441,R00442,R00443	RC02795	br01611,ko00000,ko00001,ko00002,ko03021	-	-	-	RNA_pol_A_bac,RNA_pol_L
rna_BgWH_03g01186	5865.XP_001609429.1	7.5e-37	159.5	COG1958@1|root,KOG1774@2759|Eukaryota,3YAMD@5794|Apicomplexa,3KB1E@422676|Aconoidasida,3Z5YZ@5863|Piroplasmida	422676|Aconoidasida	A	Small nuclear ribonucleoprotein	-	-	-	ko:K11097	ko03040,map03040	M00351,M00352,M00354,M00355,M00398	-	-	ko00000,ko00001,ko00002,ko03032,ko03041	-	-	-	LSM
rna_BgWH_03g00426	5865.XP_001610074.1	2e-186	659.8	29JQC@1|root,2RSYV@2759|Eukaryota,3YEKU@5794|Apicomplexa,3KBYV@422676|Aconoidasida,3Z3US@5863|Piroplasmida	422676|Aconoidasida	-	-	-	-	-	-	-	-	-	-	-	-	-	-	HSA
rna_BgWH_03g00826	5865.XP_001609456.1	5.5e-84	317.4	KOG0092@1|root,KOG0092@2759|Eukaryota,3YA16@5794|Apicomplexa,3KAQ2@422676|Aconoidasida,3Z5KF@5863|Piroplasmida	422676|Aconoidasida	U	Ras of Complex, Roc, domain of DAPkinase	-	GO:0000166,GO:0001505,GO:0001882,GO:0001883,GO:0003674,GO:0003824,GO:0003924,GO:0005488,GO:0005525,GO:0005575,GO:0005622,GO:0005623,GO:0005737,GO:0005768,GO:0005769,GO:0005829,GO:0005886,GO:0006464,GO:0006629,GO:0006644,GO:0006650,GO:0006661,GO:0006793,GO:0006796,GO:0006807,GO:0006810,GO:0006897,GO:0006898,GO:0006950,GO:0007154,GO:0007165,GO:0007166,GO:0007267,GO:0007596,GO:0007599,GO:0008021,GO:…	-	ko:K07889	ko04014,ko04144,ko04145,ko04962,ko05146,ko05152,map04014,map04144,map04145,map04962,map05146,map05152	-	-	-	ko00000,ko00001,ko04031,ko04131,ko04147	-	-	-	Ras
rna_BgWH_03g00945	5865.XP_001611062.1	1.6e-68	266.9	2E489@1|root,2SB69@2759|Eukaryota,3YAT9@5794|Apicomplexa,3KC9Y@422676|Aconoidasida,3Z5DY@5863|Piroplasmida	422676|Aconoidasida	-	-	-	-	-	-	-	-	-	-	-	-	-	-	-
rna_BgWH_03g00047	5865.XP_001612284.1	2.5e-249	868.2	KOG2180@1|root,KOG2180@2759|Eukaryota,3YEN9@5794|Apicomplexa,3KC0I@422676|Aconoidasida,3Z3X4@5863|Piroplasmida	422676|Aconoidasida	U	Vps53-like, N-terminal	-	-	-	ko:K20299	-	-	-	-	ko00000,ko04131	-	-	-	Vps53_N
rna_BgWH_03g00346	5865.XP_001610155.1	7.4e-153	547.7	2FKMY@1|root,2TN45@2759|Eukaryota,3YDZ3@5794|Apicomplexa,3KDDP@422676|Aconoidasida,3Z4BD@5863|Piroplasmida	422676|Aconoidasida	-	-	-	-	-	-	-	-	-	-	-	-	-	-	-
rna_BgWH_03g00896	5865.XP_001611113.1	1e-52	213.8	28Q6G@1|root,2QWV9@2759|Eukaryota,3YD38@5794|Apicomplexa,3KCNQ@422676|Aconoidasida,3Z68I@5863|Piroplasmida	422676|Aconoidasida	-	-	-	-	-	-	-	-	-	-	-	-	-	-	-
rna_BgWH_03g01159	5875.XP_763452.1	9.6e-143	513.1	COG0470@1|root,KOG0991@2759|Eukaryota,3Y9RC@5794|Apicomplexa,3KBKY@422676|Aconoidasida,3Z4PY@5863|Piroplasmida	422676|Aconoidasida	L	replication factor	-	GO:0000819,GO:0005575,GO:0005622,GO:0005623,GO:0005634,GO:0005657,GO:0005663,GO:0005694,GO:0005737,GO:0005829,GO:0006139,GO:0006259,GO:0006260,GO:0006261,GO:0006271,GO:0006272,GO:0006281,GO:0006298,GO:0006725,GO:0006807,GO:0006950,GO:0006974,GO:0006996,GO:0007049,GO:0007059,GO:0007062,GO:0008150,GO:0008152,GO:0009058,GO:0009059,GO:0009987,GO:0016043,GO:0016070,GO:0022402,GO:0022616,GO:0031389,GO:…	-	ko:K10755	ko03030,ko03420,ko03430,map03030,map03420,map03430	M00289,M00295	-	-	ko00000,ko00001,ko00002,ko03032,ko03036,ko03400	-	-	-	AAA,Rep_fac_C
rna_BgWH_03g00563	5872.XP_004833486.1	6.4e-33	146.7	2C39X@1|root,2SSSR@2759|Eukaryota,3YC2A@5794|Apicomplexa,3KCR2@422676|Aconoidasida,3Z62Q@5863|Piroplasmida	422676|Aconoidasida	-	-	-	-	-	-	-	-	-	-	-	-	-	-	-
rna_BgWH_03g00705	5865.XP_001610945.1	9e-155	553.1	KOG0659@1|root,KOG0659@2759|Eukaryota,3Y9XD@5794|Apicomplexa,3KBW1@422676|Aconoidasida,3Z3Z5@5863|Piroplasmida	422676|Aconoidasida	DKL	Protein tyrosine kinase	-	-	2.7.11.22,2.7.11.23	ko:K02202	ko03022,ko03420,ko04110,map03022,map03420,map04110	M00290	-	-	ko00000,ko00001,ko00002,ko01000,ko01001,ko03019,ko03021,ko03400	-	-	-	Pkinase
rna_BgWH_03g00752	5865.XP_001610985.1	2.3e-142	512.7	COG0008@1|root,KOG1149@2759|Eukaryota,3YBHJ@5794|Apicomplexa,3KAKT@422676|Aconoidasida,3Z4N4@5863|Piroplasmida	422676|Aconoidasida	J	Belongs to the class-I aminoacyl-tRNA synthetase family	-	GO:0003674,GO:0003824,GO:0004812,GO:0004819,GO:0005575,GO:0005622,GO:0005623,GO:0005737,GO:0005829,GO:0006082,GO:0006139,GO:0006399,GO:0006412,GO:0006418,GO:0006425,GO:0006518,GO:0006520,GO:0006725,GO:0006807,GO:0008150,GO:0008152,GO:0009058,GO:0009059,GO:0009987,GO:0010467,GO:0016070,GO:0016874,GO:0016875,GO:0019538,GO:0019752,GO:0034641,GO:0034645,GO:0034660,GO:0043038,GO:0043039,GO:0043043,GO:…	6.1.1.17	ko:K01885	ko00860,ko00970,ko01100,ko01110,ko01120,map00860,map00970,map01100,map01110,map01120	M00121,M00359,M00360	R05578	RC00055,RC00523	ko00000,ko00001,ko00002,ko01000,ko01007,ko02048,ko03016	-	-	-	tRNA-synt_1c
rna_BgWH_03g00088	5874.XP_951984.1	1.6e-68	266.5	KOG2444@1|root,KOG2444@2759|Eukaryota,3YAVK@5794|Apicomplexa,3KBEX@422676|Aconoidasida,3Z61X@5863|Piroplasmida	422676|Aconoidasida	S	WD40 repeats	-	-	-	-	-	-	-	-	-	-	-	-	ANAPC4_WD40,WD40
rna_BgWH_03g00685	5865.XP_001610926.1	0.0	1300.8	COG1241@1|root,KOG0481@2759|Eukaryota,3Y9PZ@5794|Apicomplexa,3KA9I@422676|Aconoidasida,3Z3QW@5863|Piroplasmida	422676|Aconoidasida	L	Belongs to the MCM family	-	-	3.6.4.12	ko:K02209	ko03030,ko04110,ko04111,ko04113,map03030,map04110,map04111,map04113	M00285	-	-	ko00000,ko00001,ko00002,ko01000,ko03032,ko03036	-	-	-	MCM,MCM_OB
rna_BgWH_03g01194	5865.XP_001609436.1	0.0	1656.0	2E6P4@1|root,2SDC8@2759|Eukaryota,3YB2E@5794|Apicomplexa,3KBS1@422676|Aconoidasida,3Z4GG@5863|Piroplasmida	422676|Aconoidasida	B	Exportin 1-like protein	-	-	-	-	-	-	-	-	-	-	-	-	Xpo1
rna_BgWH_03g00201	5865.XP_001612128.1	3.8e-237	827.8	COG0699@1|root,KOG0446@2759|Eukaryota,3Y9RS@5794|Apicomplexa,3KA97@422676|Aconoidasida,3Z3VD@5863|Piroplasmida	422676|Aconoidasida	U	Belongs to the TRAFAC class dynamin-like GTPase superfamily. Dynamin Fzo YdjA family	-	GO:0000266,GO:0001664,GO:0002029,GO:0002031,GO:0003373,GO:0003374,GO:0003674,GO:0003824,GO:0003924,GO:0005102,GO:0005488,GO:0005515,GO:0005575,GO:0005622,GO:0005623,GO:0005737,GO:0005739,GO:0005740,GO:0005794,GO:0005886,GO:0006810,GO:0006897,GO:0006898,GO:0006996,GO:0007005,GO:0008017,GO:0008021,GO:0008022,GO:0008092,GO:0008150,GO:0008152,GO:0008277,GO:0009966,GO:0009968,GO:0009987,GO:0010033,GO:…	3.6.5.5	ko:K17065	ko04139,ko04214,ko04217,ko04621,ko04668,map04139,map04214,map04217,map04621,map04668	-	-	-	ko00000,ko00001,ko01000,ko03029,ko04131,ko04147	-	-	-	Dynamin_M,Dynamin_N,GED
rna_BgWH_03g00385	5865.XP_001610116.1	1.3e-112	412.5	COG1100@1|root,KOG0087@2759|Eukaryota,3Y9IK@5794|Apicomplexa,3KAI3@422676|Aconoidasida,3Z5CK@5863|Piroplasmida	422676|Aconoidasida	U	GTP-binding protein	-	GO:0000166,GO:0000323,GO:0001775,GO:0001882,GO:0001883,GO:0002252,GO:0002263,GO:0002274,GO:0002275,GO:0002283,GO:0002366,GO:0002376,GO:0002443,GO:0002444,GO:0002446,GO:0003674,GO:0003824,GO:0003924,GO:0005488,GO:0005515,GO:0005525,GO:0005575,GO:0005622,GO:0005623,GO:0005737,GO:0005764,GO:0005768,GO:0005769,GO:0005770,GO:0005773,GO:0005783,GO:0005791,GO:0005794,GO:0005795,GO:0005798,GO:0005829,GO:…	-	ko:K07976	-	-	-	-	ko00000,ko04031	-	-	-	Ras
rna_BgWH_03g00049	5865.XP_001612282.1	2.5e-164	585.5	2EQMB@1|root,2STKN@2759|Eukaryota,3YBZQ@5794|Apicomplexa,3KBJH@422676|Aconoidasida,3Z3S8@5863|Piroplasmida	422676|Aconoidasida	O	DWNN	-	-	-	-	-	-	-	-	-	-	-	-	DWNN
rna_BgWH_03g00279	5865.XP_001610230.1	1.1e-99	371.3	28NBU@1|root,2QUX8@2759|Eukaryota,3YE45@5794|Apicomplexa,3KAP9@422676|Aconoidasida,3Z4P3@5863|Piroplasmida	422676|Aconoidasida	S	AP2 domain	-	-	-	-	-	-	-	-	-	-	-	-	AP2
rna_BgWH_03g00312	5865.XP_001610191.1	6e-137	494.2	COG1208@1|root,KOG1322@2759|Eukaryota,3Y9UN@5794|Apicomplexa,3KABB@422676|Aconoidasida,3Z4EJ@5863|Piroplasmida	422676|Aconoidasida	M	GDP-mannose pyrophosphorylase	-	GO:0005575,GO:0005622,GO:0005623,GO:0005737,GO:0009501,GO:0009507,GO:0009536,GO:0043226,GO:0043227,GO:0043229,GO:0043231,GO:0044424,GO:0044444,GO:0044464	2.7.7.13	ko:K00966	ko00051,ko00520,ko01100,ko01110,map00051,map00520,map01100,map01110	M00114,M00361,M00362	R00885	RC00002	ko00000,ko00001,ko00002,ko01000	-	-	-	Hexapep,NTP_transferase
rna_BgWH_03g00933	5865.XP_001611075.1	4.8e-148	531.2	COG1362@1|root,KOG2596@2759|Eukaryota,3Y9Q9@5794|Apicomplexa,3KAB7@422676|Aconoidasida,3Z52V@5863|Piroplasmida	422676|Aconoidasida	E	Belongs to the peptidase M18 family	-	-	3.4.11.21	ko:K01267	-	-	-	-	ko00000,ko01000,ko01002,ko04131	-	-	-	Peptidase_M18
rna_BgWH_03g00309	5865.XP_001610195.1	1.6e-152	545.8	2EUAY@1|root,2SWHC@2759|Eukaryota,3YCEC@5794|Apicomplexa,3KA9P@422676|Aconoidasida,3Z4C0@5863|Piroplasmida	422676|Aconoidasida	-	-	-	-	-	-	-	-	-	-	-	-	-	-	-
rna_BgWH_03g00943	5865.XP_001611060.1	7.8e-98	364.4	COG0477@1|root,KOG1330@2759|Eukaryota,3Y9PI@5794|Apicomplexa,3KAPB@422676|Aconoidasida,3Z41W@5863|Piroplasmida	422676|Aconoidasida	G	Encoded by	-	-	-	-	-	-	-	-	-	-	-	-	MFS_1
rna_BgWH_03g00686	5865.XP_001610927.1	0.0	1075.1	COG1231@1|root,KOG0029@2759|Eukaryota,3YBCU@5794|Apicomplexa,3KA8D@422676|Aconoidasida,3Z4KR@5863|Piroplasmida	422676|Aconoidasida	Q	amine oxidase	-	GO:0001505,GO:0003674,GO:0003824,GO:0005575,GO:0005622,GO:0005623,GO:0005737,GO:0005739,GO:0005740,GO:0005741,GO:0006576,GO:0006584,GO:0006725,GO:0006807,GO:0007154,GO:0007165,GO:0007166,GO:0008131,GO:0008150,GO:0008152,GO:0009056,GO:0009308,GO:0009712,GO:0009987,GO:0010033,GO:0016020,GO:0016491,GO:0016638,GO:0016641,GO:0017144,GO:0018958,GO:0019221,GO:0019336,GO:0019439,GO:0019614,GO:0019867,GO:…	-	-	-	-	-	-	-	-	-	-	Amino_oxidase
rna_BgWH_03g00316	5872.XP_004829269.1	8e-231	807.4	COG0025@1|root,KOG1965@2759|Eukaryota,3YB6Z@5794|Apicomplexa,3KETE@422676|Aconoidasida,3Z46G@5863|Piroplasmida	422676|Aconoidasida	P	Sodium hydrogen exchanger	-	-	-	-	-	-	-	-	-	-	-	-	Na_H_Exchanger
rna_BgWH_03g00730	5865.XP_001610967.1	1.3e-231	809.7	COG1161@1|root,KOG1424@2759|Eukaryota,3YA21@5794|Apicomplexa,3KAK0@422676|Aconoidasida,3Z558@5863|Piroplasmida	422676|Aconoidasida	S	Ferrous iron transport protein B	-	-	-	ko:K14539	ko03008,map03008	-	-	-	ko00000,ko00001,ko01000,ko03009	-	-	-	MMR_HSR1
rna_BgWH_03g00045	5865.XP_001612287.1	1.5e-195	689.5	COG1293@1|root,2S3BZ@2759|Eukaryota,3YBU9@5794|Apicomplexa,3KBBT@422676|Aconoidasida,3Z4BV@5863|Piroplasmida	422676|Aconoidasida	K	Domain of unknown function (DUF814)	-	-	-	-	-	-	-	-	-	-	-	-	DUF814
rna_BgWH_03g00270	5865.XP_001610241.1	3.1e-264	917.9	KOG0032@1|root,KOG0032@2759|Eukaryota,3YFVG@5794|Apicomplexa,3KBPZ@422676|Aconoidasida,3Z3X1@5863|Piroplasmida	422676|Aconoidasida	T	Protein tyrosine kinase	-	-	-	-	-	-	-	-	-	-	-	-	Pkinase
rna_BgWH_03g01215	5872.XP_004832351.1	3.5e-139	501.9	KOG0739@1|root,KOG0739@2759|Eukaryota,3Y9IH@5794|Apicomplexa,3KA7T@422676|Aconoidasida,3Z5DI@5863|Piroplasmida	422676|Aconoidasida	O	Belongs to the AAA ATPase family	-	GO:0000166,GO:0000502,GO:0000731,GO:0002020,GO:0002082,GO:0003674,GO:0003824,GO:0005102,GO:0005488,GO:0005515,GO:0005524,GO:0005575,GO:0005622,GO:0005623,GO:0005634,GO:0005654,GO:0005694,GO:0005737,GO:0005783,GO:0005789,GO:0005811,GO:0005829,GO:0006139,GO:0006140,GO:0006163,GO:0006259,GO:0006281,GO:0006301,GO:0006302,GO:0006464,GO:0006486,GO:0006487,GO:0006508,GO:0006511,GO:0006515,GO:0006725,GO:…	-	ko:K12196	ko04144,ko04217,map04144,map04217	M00412	-	-	ko00000,ko00001,ko00002,ko04131	-	-	-	AAA,MIT,Vps4_C
rna_BgWH_03g00688	13735.ENSPSIP00000015113	1.3e-08	67.4	COG0484@1|root,KOG0714@2759|Eukaryota,38BTN@33154|Opisthokonta,3BCDV@33208|Metazoa,3CTA3@33213|Bilateria,486SF@7711|Chordata,494V0@7742|Vertebrata,4CEKK@8459|Testudines	33208|Metazoa	O	subfamily B member 4	DNAJB4	GO:0001671,GO:0002682,GO:0002684,GO:0003674,GO:0005488,GO:0005515,GO:0005575,GO:0005622,GO:0005623,GO:0005634,GO:0005654,GO:0005737,GO:0005829,GO:0005886,GO:0006457,GO:0006950,GO:0006986,GO:0008047,GO:0008134,GO:0008150,GO:0008593,GO:0009266,GO:0009408,GO:0009628,GO:0009966,GO:0009968,GO:0009987,GO:0010033,GO:0010646,GO:0010648,GO:0016020,GO:0023051,GO:0023057,GO:0030234,GO:0031647,GO:0031974,GO:…	-	ko:K09507,ko:K09510,ko:K09511	ko04141,ko05164,map04141,map05164	-	-	-	ko00000,ko00001,ko03110	-	-	-	DnaJ,DnaJ_C
rna_BgWH_03g00812	5872.XP_004833108.1	2e-96	359.8	2DEHB@1|root,2S5QA@2759|Eukaryota,3YBJJ@5794|Apicomplexa	5794|Apicomplexa	A	Domain of unknown function (DUF1768)	-	-	-	-	-	-	-	-	-	-	-	-	DUF1768,FHA,RRM_1
rna_BgWH_03g01041	5865.XP_001609129.1	2.7e-219	769.2	KOG1005@1|root,KOG1005@2759|Eukaryota,3YI1P@5794|Apicomplexa,3KBKC@422676|Aconoidasida,3Z4FM@5863|Piroplasmida	422676|Aconoidasida	BL	Telomerase ribonucleoprotein complex - RNA binding domain	-	-	2.7.7.49	ko:K11126	ko05165,ko05166,ko05200,ko05225,ko05226,map05165,map05166,map05200,map05225,map05226	-	-	-	ko00000,ko00001,ko01000,ko03032	-	-	-	RVT_1,Telomerase_RBD
rna_BgWH_03g00548	5865.XP_001610820.1	3.9e-117	427.9	KOG4205@1|root,KOG4205@2759|Eukaryota,3YAED@5794|Apicomplexa,3KC69@422676|Aconoidasida,3Z4U6@5863|Piroplasmida	422676|Aconoidasida	A	Pfam:RRM_6	-	GO:0000375,GO:0000377,GO:0000398,GO:0003674,GO:0003676,GO:0003677,GO:0003723,GO:0005488,GO:0005575,GO:0005622,GO:0005623,GO:0005634,GO:0005654,GO:0005737,GO:0005829,GO:0006139,GO:0006351,GO:0006355,GO:0006366,GO:0006396,GO:0006397,GO:0006401,GO:0006417,GO:0006725,GO:0006807,GO:0007623,GO:0008150,GO:0008152,GO:0008380,GO:0009056,GO:0009057,GO:0009058,GO:0009059,GO:0009299,GO:0009889,GO:0009891,GO:…	-	ko:K14411	ko03015,map03015	-	-	-	ko00000,ko00001,ko03019	-	-	-	RRM_1
rna_BgWH_03g00905	5865.XP_001611106.1	8.1e-71	274.2	2C9SB@1|root,2QXCD@2759|Eukaryota,3YEPX@5794|Apicomplexa,3KC80@422676|Aconoidasida,3Z5KQ@5863|Piroplasmida	422676|Aconoidasida	-	-	-	-	2.7.1.50	ko:K00878	ko00730,ko01100,map00730,map01100	M00127	R04448	RC00002,RC00017	ko00000,ko00001,ko00002,ko01000	-	-	-	HK
rna_BgWH_03g00392	5865.XP_001610108.1	0.0	1575.5	COG1241@1|root,KOG0477@2759|Eukaryota,3Y9RE@5794|Apicomplexa,3KBVF@422676|Aconoidasida,3Z5DG@5863|Piroplasmida	422676|Aconoidasida	L	DNA replication licensing factor	-	-	3.6.4.12	ko:K02540	ko03030,ko04110,ko04111,ko04113,map03030,map04110,map04111,map04113	M00285	-	-	ko00000,ko00001,ko00002,ko01000,ko03032,ko03036	-	-	-	MCM,MCM_N,MCM_OB
rna_BgWH_03g01121	5865.XP_001609355.1	3.2e-193	681.8	COG1474@1|root,KOG1514@2759|Eukaryota,3YAEQ@5794|Apicomplexa,3KAJ8@422676|Aconoidasida,3Z4VT@5863|Piroplasmida	422676|Aconoidasida	L	Origin recognition complex	-	-	-	ko:K02603	ko04110,ko04111,ko04113,map04110,map04111,map04113	M00284	-	-	ko00000,ko00001,ko00002,ko03032,ko03036	-	-	-	AAA,AAA_22
rna_BgWH_03g00718	5865.XP_001610957.1	4e-127	461.8	KOG1339@1|root,KOG1339@2759|Eukaryota,3Y9ZT@5794|Apicomplexa,3KBXB@422676|Aconoidasida,3Z3Z9@5863|Piroplasmida	422676|Aconoidasida	O	Belongs to the peptidase A1 family	-	GO:0005575,GO:0005622,GO:0005623,GO:0005737,GO:0005773,GO:0043226,GO:0043227,GO:0043229,GO:0043231,GO:0044424,GO:0044444,GO:0044464	3.4.23.1	ko:K06002	ko04974,map04974	-	-	-	ko00000,ko00001,ko01000,ko01002	-	-	-	Asp
rna_BgWH_03g00347	5865.XP_001610154.1	2.6e-125	454.9	COG0592@1|root,KOG1636@2759|Eukaryota,3YBJ3@5794|Apicomplexa,3KABZ@422676|Aconoidasida,3Z3MD@5863|Piroplasmida	422676|Aconoidasida	L	This protein is an auxiliary protein of DNA polymerase delta and is involved in the control of eukaryotic DNA replication by increasing the polymerase's processibility during elongation of the leading strand	-	GO:0000075,GO:0000077,GO:0000082,GO:0000083,GO:0000228,GO:0000278,GO:0000700,GO:0000701,GO:0000723,GO:0000731,GO:0003674,GO:0003676,GO:0003677,GO:0003682,GO:0003684,GO:0003690,GO:0003824,GO:0005102,GO:0005488,GO:0005515,GO:0005575,GO:0005622,GO:0005623,GO:0005634,GO:0005654,GO:0005657,GO:0005663,GO:0005694,GO:0005813,GO:0005815,GO:0005856,GO:0006139,GO:0006259,GO:0006260,GO:0006261,GO:0006271,GO:…	-	ko:K04802	ko03030,ko03410,ko03420,ko03430,ko04110,ko04530,ko05161,ko05166,map03030,map03410,map03420,map03430,map04110,map04530,map05161,map05166	M00295	-	-	ko00000,ko00001,ko00002,ko03032,ko03400	-	-	-	PCNA_C,PCNA_N
rna_BgWH_03g00465	5875.XP_763690.1	1.7e-17	97.4	2FKRY@1|root,2TN88@2759|Eukaryota,3YE2M@5794|Apicomplexa,3KBH9@422676|Aconoidasida,3Z5VA@5863|Piroplasmida	422676|Aconoidasida	-	-	-	-	-	-	-	-	-	-	-	-	-	-	-
rna_BgWH_03g00500	5865.XP_001610735.1	4.6e-43	182.6	2E235@1|root,2S9BZ@2759|Eukaryota,3YAKP@5794|Apicomplexa,3KBVI@422676|Aconoidasida,3Z579@5863|Piroplasmida	422676|Aconoidasida	S	Encoded by	-	-	-	ko:K12190	ko04144,map04144	M00410	-	-	ko00000,ko00001,ko00002,ko04131,ko04147	-	-	-	EAP30
rna_BgWH_03g01088	5865.XP_001609336.1	4.9e-206	724.9	COG0323@1|root,KOG1978@2759|Eukaryota,3YAV3@5794|Apicomplexa,3KDFB@422676|Aconoidasida,3Z4GD@5863|Piroplasmida	422676|Aconoidasida	L	DNA mismatch repair protein	-	GO:0002200,GO:0002376,GO:0002377,GO:0002440,GO:0002520,GO:0002566,GO:0003674,GO:0003676,GO:0003677,GO:0003690,GO:0003824,GO:0004518,GO:0004519,GO:0005488,GO:0005575,GO:0005622,GO:0005623,GO:0005634,GO:0005654,GO:0005737,GO:0005829,GO:0005856,GO:0005886,GO:0006139,GO:0006259,GO:0006281,GO:0006298,GO:0006725,GO:0006807,GO:0006950,GO:0006974,GO:0007275,GO:0008150,GO:0008152,GO:0009987,GO:0015630,GO:…	-	ko:K10858	ko03430,ko03460,map03430,map03460	M00295	-	-	ko00000,ko00001,ko00002,ko03400	-	-	-	DNA_mis_repair,HATPase_c_3,MutL_C
rna_BgWH_03g00763	5865.XP_001610992.1	6.3e-56	223.8	COG5596@1|root,KOG3324@2759|Eukaryota,3YAJE@5794|Apicomplexa,3KB1N@422676|Aconoidasida,3Z4VC@5863|Piroplasmida	422676|Aconoidasida	U	Mitochondrial import inner membrane	-	-	-	ko:K17794	ko04212,map04212	-	-	-	ko00000,ko00001,ko02000,ko03029	3.A.8.1	-	-	Tim17
rna_BgWH_03g00608	5865.XP_001610849.1	1e-102	380.6	28Q8I@1|root,2QWXA@2759|Eukaryota,3YECN@5794|Apicomplexa,3KC6D@422676|Aconoidasida,3Z4YZ@5863|Piroplasmida	422676|Aconoidasida	-	-	-	-	-	-	-	-	-	-	-	-	-	-	-
rna_BgWH_03g00768	5865.XP_001610997.1	1.3e-148	533.5	KOG3117@1|root,KOG3117@2759|Eukaryota,3YAGJ@5794|Apicomplexa,3KB6P@422676|Aconoidasida,3Z45C@5863|Piroplasmida	422676|Aconoidasida	A	Sas10 C-terminal domain	-	-	-	ko:K14767	-	-	-	-	ko00000,ko03009	-	-	-	Sas10,Sas10_Utp3
rna_BgWH_03g00409	5865.XP_001610092.1	4.4e-117	427.9	COG5414@1|root,KOG4011@2759|Eukaryota,3YAKG@5794|Apicomplexa,3KF5C@422676|Aconoidasida,3Z473@5863|Piroplasmida	422676|Aconoidasida	K	TAFII55 protein conserved region	-	-	-	-	-	-	-	-	-	-	-	-	TAFII55_N
rna_BgWH_03g00716	5865.XP_001610955.1	1.2e-67	263.5	COG5057@1|root,KOG2867@2759|Eukaryota,3YA87@5794|Apicomplexa,3KB2T@422676|Aconoidasida,3Z5GS@5863|Piroplasmida	422676|Aconoidasida	DT	PPIases accelerate the folding of proteins. It catalyzes the cis-trans isomerization of proline imidic peptide bonds in oligopeptides	-	GO:0000159,GO:0000166,GO:0000413,GO:0003674,GO:0003755,GO:0003824,GO:0005102,GO:0005488,GO:0005515,GO:0005524,GO:0005575,GO:0005622,GO:0005623,GO:0005634,GO:0005654,GO:0005737,GO:0006464,GO:0006807,GO:0008047,GO:0008144,GO:0008150,GO:0008152,GO:0008160,GO:0008287,GO:0009892,GO:0009893,GO:0009987,GO:0010562,GO:0010563,GO:0010604,GO:0010605,GO:0010921,GO:0010922,GO:0010923,GO:0010941,GO:0010942,GO:…	-	ko:K17605	ko04931,map04931	-	-	-	ko00000,ko00001,ko01009	-	-	-	PTPA
rna_BgWH_03g00428	5865.XP_001610071.1	9e-218	762.7	COG0130@1|root,KOG2529@2759|Eukaryota,3Y9HX@5794|Apicomplexa,3KAFQ@422676|Aconoidasida,3Z4B8@5863|Piroplasmida	422676|Aconoidasida	J	rRNA pseudouridine synthase	-	GO:0000154,GO:0000495,GO:0001522,GO:0003674,GO:0003824,GO:0006139,GO:0006364,GO:0006396,GO:0006725,GO:0006807,GO:0008150,GO:0008152,GO:0009451,GO:0009982,GO:0009987,GO:0010467,GO:0016070,GO:0016071,GO:0016072,GO:0016073,GO:0016074,GO:0016556,GO:0016853,GO:0016866,GO:0022613,GO:0031118,GO:0031120,GO:0031123,GO:0031126,GO:0033979,GO:0034470,GO:0034641,GO:0034660,GO:0034964,GO:0040031,GO:0042254,GO:…	-	ko:K11131	ko03008,map03008	M00425	-	-	ko00000,ko00001,ko00002,ko01000,ko03009,ko03032	-	-	-	DKCLD,PUA,TruB_C_2,TruB_N
rna_BgWH_03g00890	5865.XP_001611119.1	4.7e-166	591.3	2EP4F@1|root,2SSDI@2759|Eukaryota,3YBQN@5794|Apicomplexa,3KBFN@422676|Aconoidasida,3Z3KN@5863|Piroplasmida	422676|Aconoidasida	-	-	-	-	-	-	-	-	-	-	-	-	-	-	-
rna_BgWH_03g01037	5872.XP_004832081.1	1.2e-34	152.5	KOG3293@1|root,KOG3293@2759|Eukaryota,3YASV@5794|Apicomplexa,3KBA5@422676|Aconoidasida,3Z5ZZ@5863|Piroplasmida	422676|Aconoidasida	A	U6 snrna-associated	-	-	-	ko:K12623	ko03018,ko03040,map03018,map03040	M00354,M00396,M00397	-	-	ko00000,ko00001,ko00002,ko03019,ko03041	-	-	-	LSM
rna_BgWH_03g00640	5865.XP_001610882.1	0.0	2456.8	COG0086@1|root,KOG0262@2759|Eukaryota,3Y9IB@5794|Apicomplexa,3KA8I@422676|Aconoidasida,3Z3VA@5863|Piroplasmida	422676|Aconoidasida	K	DNA-dependent RNA polymerase catalyzes the transcription of DNA into RNA using the four ribonucleoside triphosphates as substrates	-	-	2.7.7.6	ko:K02999	ko00230,ko00240,ko01100,ko03020,map00230,map00240,map01100,map03020	M00182	R00435,R00441,R00442,R00443	RC02795	br01611,ko00000,ko00001,ko00002,ko01000,ko03021	-	-	-	RNA_pol_Rpb1_1,RNA_pol_Rpb1_2,RNA_pol_Rpb1_3,RNA_pol_Rpb1_4,RNA_pol_Rpb1_5
rna_BgWH_03g01026	5865.XP_001609113.1	1.1e-30	140.6	KOG3054@1|root,KOG3054@2759|Eukaryota,3YAN0@5794|Apicomplexa,3KBHB@422676|Aconoidasida,3Z59I@5863|Piroplasmida	422676|Aconoidasida	S	DDRGK	-	-	-	-	-	-	-	-	-	-	-	-	DDRGK
rna_BgWH_03g00868	5865.XP_001609495.1	8.6e-52	211.1	COG0561@1|root,2S1YA@2759|Eukaryota,3YDYF@5794|Apicomplexa,3KC3P@422676|Aconoidasida,3Z44J@5863|Piroplasmida	422676|Aconoidasida	S	haloacid dehalogenase-like hydrolase	-	-	-	-	-	-	-	-	-	-	-	-	Hydrolase_3
rna_BgWH_03g00218	5872.XP_004829326.1	3.4e-155	555.4	KOG0212@1|root,KOG0212@2759|Eukaryota,3YBQT@5794|Apicomplexa,3KB21@422676|Aconoidasida,3Z59N@5863|Piroplasmida	422676|Aconoidasida	S	Vacuolar protein 14 C-terminal Fig4p binding	-	-	-	ko:K15305	ko05166,ko05203,map05166,map05203	-	-	-	ko00000,ko00001	-	-	-	Vac14_Fab1_bd,Vac14_Fig4_bd
rna_BgWH_03g00852	5865.XP_001609484.1	6.5e-135	487.6	2E2QU@1|root,2S9XS@2759|Eukaryota,3YAMQ@5794|Apicomplexa,3KBAF@422676|Aconoidasida,3Z4D4@5863|Piroplasmida	422676|Aconoidasida	J	Transcription initiation factor iie, alpha subunit	-	-	-	-	-	-	-	-	-	-	-	-	TFIIE_alpha
rna_BgWH_03g00555	5865.XP_001610812.1	2.9e-29	134.0	KOG3480@1|root,KOG3480@2759|Eukaryota,3YC3H@5794|Apicomplexa,3KB6R@422676|Aconoidasida,3Z69W@5863|Piroplasmida	422676|Aconoidasida	U	Mitochondrial import inner membrane translocase subunit tim10	-	-	-	ko:K17778	-	-	-	-	ko00000,ko02000,ko03029	3.A.8.1	-	-	zf-Tim10_DDP
rna_BgWH_03g00935	5865.XP_001611073.1	1.2e-116	426.4	KOG2626@1|root,KOG2626@2759|Eukaryota,3YBW9@5794|Apicomplexa,3KFIP@422676|Aconoidasida,3Z6SW@5863|Piroplasmida	422676|Aconoidasida	BK	euchromatin binding	-	-	-	ko:K14964	ko04934,map04934	-	-	-	ko00000,ko00001,ko03036	-	-	-	-
rna_BgWH_03g00858	1114922.CIFAM_07_01190	1.2e-08	67.8	COG0561@1|root,COG0561@2|Bacteria,1Q5HK@1224|Proteobacteria,1RQ8H@1236|Gammaproteobacteria,3WVH9@544|Citrobacter	1236|Gammaproteobacteria	S	Sucrose-6F-phosphate phosphohydrolase	supH	GO:0000287,GO:0003674,GO:0003824,GO:0005488,GO:0006793,GO:0006796,GO:0008150,GO:0008152,GO:0009987,GO:0016311,GO:0016787,GO:0016788,GO:0016791,GO:0019203,GO:0042578,GO:0043167,GO:0043169,GO:0044237,GO:0046872,GO:0050308	3.1.3.102,3.1.3.104,3.1.3.23	ko:K07757,ko:K20861	ko00740,ko01100,ko01110,map00740,map01100,map01110	M00125	R00548,R00804,R07280	RC00017	ko00000,ko00001,ko00002,ko01000	-	-	iECO103_1326.ECO103_0866,iLF82_1304.LF82_2649,iNRG857_1313.NRG857_03685	Hydrolase_3
rna_BgWH_03g00040	5872.XP_004833623.1	1.5e-48	199.5	COG5241@1|root,KOG2841@2759|Eukaryota,3YAIK@5794|Apicomplexa,3KB45@422676|Aconoidasida,3Z5TS@5863|Piroplasmida	422676|Aconoidasida	L	DNA repair protein	-	GO:0000003,GO:0000109,GO:0000110,GO:0000228,GO:0000710,GO:0000722,GO:0000723,GO:0000726,GO:0000781,GO:0000784,GO:0001325,GO:0003674,GO:0003676,GO:0003677,GO:0003684,GO:0003697,GO:0005488,GO:0005515,GO:0005575,GO:0005622,GO:0005623,GO:0005634,GO:0005654,GO:0005694,GO:0005737,GO:0005829,GO:0006139,GO:0006259,GO:0006281,GO:0006283,GO:0006289,GO:0006293,GO:0006295,GO:0006296,GO:0006298,GO:0006302,GO:…	-	ko:K10849	ko01524,ko03420,ko03460,map01524,map03420,map03460	-	-	-	ko00000,ko00001,ko03400	-	-	-	Rad10
rna_BgWH_03g00137	5865.XP_001612186.1	1.4e-123	450.3	28NHQ@1|root,2QV38@2759|Eukaryota,3YAQF@5794|Apicomplexa,3KAYP@422676|Aconoidasida,3Z5AZ@5863|Piroplasmida	422676|Aconoidasida	S	ENTH domain	-	-	-	-	-	-	-	-	-	-	-	-	ENTH
rna_BgWH_03g01222	5865.XP_001609556.1	8.3e-140	504.2	COG1084@1|root,KOG1490@2759|Eukaryota,3YE6H@5794|Apicomplexa,3KAVA@422676|Aconoidasida,3Z42J@5863|Piroplasmida	422676|Aconoidasida	S	Nucleolar GTP-binding protein 1 (NOG1)	-	-	-	-	-	-	-	-	-	-	-	-	MMR_HSR1,NOG1
rna_BgWH_03g00797	5865.XP_001611027.1	3.1e-280	971.5	KOG0169@1|root,KOG0169@2759|Eukaryota,KOG1264@2759|Eukaryota,3YA57@5794|Apicomplexa,3KAZT@422676|Aconoidasida,3Z3ZH@5863|Piroplasmida	422676|Aconoidasida	I	phospholipase C	-	GO:0001101,GO:0003674,GO:0003824,GO:0004435,GO:0004620,GO:0004629,GO:0005488,GO:0005509,GO:0005543,GO:0005544,GO:0005546,GO:0005575,GO:0005622,GO:0005623,GO:0005634,GO:0005737,GO:0005739,GO:0005740,GO:0005829,GO:0006109,GO:0006873,GO:0006874,GO:0006875,GO:0006950,GO:0007154,GO:0007165,GO:0007186,GO:0007200,GO:0007204,GO:0008081,GO:0008150,GO:0008289,GO:0009628,GO:0009719,GO:0009725,GO:0009889,GO:…	3.1.4.11	ko:K05857	ko00562,ko01100,ko04020,ko04070,ko04919,ko04933,map00562,map01100,map04020,map04070,map04919,map04933	M00130	R03332,R03435,R10952	RC00017,RC00425	ko00000,ko00001,ko00002,ko01000,ko04131	-	-	-	C2,Mcp5_PH,PI-PLC-X,PI-PLC-Y
rna_BgWH_03g00107	5865.XP_001612214.1	9.2e-64	250.0	COG0652@1|root,KOG0865@2759|Eukaryota,3YI33@5794|Apicomplexa,3KC9H@422676|Aconoidasida,3Z5H2@5863|Piroplasmida	422676|Aconoidasida	O	PPIases accelerate the folding of proteins. It catalyzes the cis-trans isomerization of proline imidic peptide bonds in oligopeptides	-	-	5.2.1.8	ko:K01802	-	-	-	-	ko00000,ko01000	-	-	-	Pro_isomerase
rna_BgWH_03g00825	5874.XP_954148.1	5e-42	177.9	28TR5@1|root,2R0FM@2759|Eukaryota,3YC31@5794|Apicomplexa,3KBAW@422676|Aconoidasida	422676|Aconoidasida	J	Elongation factor P (EF-P) OB domain	-	-	-	-	-	-	-	-	-	-	-	-	EFP,EFP_N
rna_BgWH_03g00778	5872.XP_004833240.1	5.9e-286	989.9	COG0326@1|root,KOG0019@2759|Eukaryota,3YB8C@5794|Apicomplexa,3KACK@422676|Aconoidasida,3Z51V@5863|Piroplasmida	422676|Aconoidasida	L	Histidine kinase-like ATPases	-	GO:0003674,GO:0003824,GO:0005488,GO:0005515,GO:0005575,GO:0005622,GO:0005623,GO:0005737,GO:0005829,GO:0006457,GO:0006950,GO:0006974,GO:0008150,GO:0009266,GO:0009408,GO:0009628,GO:0009987,GO:0016462,GO:0016787,GO:0016817,GO:0016818,GO:0016887,GO:0017111,GO:0033554,GO:0042623,GO:0042802,GO:0044424,GO:0044444,GO:0044464,GO:0050896,GO:0051716	-	ko:K09488	-	-	-	-	ko00000,ko03110	-	-	-	HATPase_c_3,HSP90
rna_BgWH_03g00325	5865.XP_001610176.1	9e-112	410.6	29HC4@1|root,2RQIP@2759|Eukaryota,3YBZH@5794|Apicomplexa,3KAUQ@422676|Aconoidasida,3Z5CH@5863|Piroplasmida	422676|Aconoidasida	H	transferase	-	-	2.3.2.8	ko:K21419	-	-	R03862	RC00055,RC00064	ko00000,ko01000	-	-	-	Leu_Phe_trans
rna_BgWH_03g00063	5865.XP_001612267.1	2.4e-66	258.8	KOG1882@1|root,KOG1882@2759|Eukaryota,3YAN8@5794|Apicomplexa,3KAZE@422676|Aconoidasida,3Z5N6@5863|Piroplasmida	422676|Aconoidasida	T	Forkhead associated domain	-	-	-	ko:K13108	-	-	-	-	ko00000,ko03041	-	-	-	FHA
rna_BgWH_03g00661	5875.XP_766307.1	4.6e-41	175.6	COG5080@1|root,KOG3103@2759|Eukaryota,3YA8Y@5794|Apicomplexa,3KBBK@422676|Aconoidasida,3Z42I@5863|Piroplasmida	422676|Aconoidasida	U	vesicle-mediated transport	-	-	-	ko:K20363	-	-	-	-	ko00000,ko04131	-	-	-	Yip1
rna_BgWH_03g01124	5865.XP_001609353.1	4.8e-112	412.5	COG0009@1|root,KOG3051@2759|Eukaryota,3YAGQ@5794|Apicomplexa,3KATU@422676|Aconoidasida,3Z5KS@5863|Piroplasmida	422676|Aconoidasida	J	Telomere recombination	-	-	-	-	-	-	-	-	-	-	-	-	SUA5,Sua5_yciO_yrdC
rna_BgWH_03g00142	5865.XP_001612180.1	6e-120	437.2	COG1358@1|root,KOG3166@2759|Eukaryota,3Y9ST@5794|Apicomplexa,3KAI6@422676|Aconoidasida,3Z5A2@5863|Piroplasmida	422676|Aconoidasida	J	60S ribosomal protein l7-a	-	GO:0000470,GO:0000491,GO:0000492,GO:0003674,GO:0003676,GO:0003723,GO:0005488,GO:0005575,GO:0005622,GO:0005623,GO:0005732,GO:0005737,GO:0005829,GO:0005840,GO:0006139,GO:0006364,GO:0006396,GO:0006412,GO:0006518,GO:0006725,GO:0006807,GO:0008150,GO:0008152,GO:0009058,GO:0009059,GO:0009987,GO:0010467,GO:0015934,GO:0016043,GO:0016070,GO:0016072,GO:0019538,GO:0022607,GO:0022613,GO:0022618,GO:0022625,GO:…	-	ko:K02936	ko03010,map03010	M00177,M00179	-	-	br01610,ko00000,ko00001,ko00002,ko03009,ko03011	-	-	-	Ribosomal_L7Ae
rna_BgWH_03g00527	5865.XP_001610837.1	7.3e-66	257.3	2D00A@1|root,2SCAY@2759|Eukaryota,3YAX0@5794|Apicomplexa,3KCBF@422676|Aconoidasida,3Z5X6@5863|Piroplasmida	422676|Aconoidasida	S	Gar1/Naf1 RNA binding region	-	-	-	-	-	-	-	-	-	-	-	-	Gar1
rna_BgWH_03g00071	5865.XP_001612260.1	2e-53	216.5	KOG1595@1|root,KOG1595@2759|Eukaryota,3YABY@5794|Apicomplexa,3KC8D@422676|Aconoidasida,3Z5QZ@5863|Piroplasmida	422676|Aconoidasida	S	zinc finger	-	-	-	-	-	-	-	-	-	-	-	-	-
rna_BgWH_03g00266	5865.XP_001610244.1	3.6e-43	182.6	KOG0800@1|root,KOG0800@2759|Eukaryota,3YAX3@5794|Apicomplexa,3KBAS@422676|Aconoidasida,3Z42G@5863|Piroplasmida	422676|Aconoidasida	O	Ring finger domain	-	-	-	-	-	-	-	-	-	-	-	-	zf-RING_2
rna_BgWH_03g01213	5872.XP_004832348.1	6e-33	147.5	2DCG3@1|root,2S5JZ@2759|Eukaryota,3YADT@5794|Apicomplexa,3KB9X@422676|Aconoidasida,3Z6AV@5863|Piroplasmida	422676|Aconoidasida	-	-	-	-	-	-	-	-	-	-	-	-	-	-	-
rna_BgWH_03g01083	5872.XP_004832117.1	1e-17	96.7	28R1W@1|root,2QXQX@2759|Eukaryota,3YDCR@5794|Apicomplexa,3KCVK@422676|Aconoidasida,3Z6R6@5863|Piroplasmida	422676|Aconoidasida	-	-	-	-	-	-	-	-	-	-	-	-	-	-	-
rna_BgWH_03g00909	5865.XP_001611102.1	1.1e-112	412.9	2EIDA@1|root,2SNU1@2759|Eukaryota,3YBF4@5794|Apicomplexa,3KAIM@422676|Aconoidasida,3Z3T7@5863|Piroplasmida	422676|Aconoidasida	J	ribosomal protein	-	-	-	ko:K02892	ko03010,map03010	M00178,M00179	-	-	br01610,ko00000,ko00001,ko00002,ko03011	-	-	-	Ribosomal_L23
rna_BgWH_03g00646	5865.XP_001610889.1	8e-102	377.1	KOG1685@1|root,KOG1685@2759|Eukaryota,3YARC@5794|Apicomplexa,3KBEI@422676|Aconoidasida,3Z50R@5863|Piroplasmida	422676|Aconoidasida	S	Ribosomal protein L1p/L10e family	-	-	-	ko:K14775	-	-	-	-	ko00000,ko03009	-	-	-	Ribosomal_L1
rna_BgWH_03g00152	5865.XP_001612170.1	1.9e-211	742.3	COG1599@1|root,KOG0851@2759|Eukaryota,3YA5E@5794|Apicomplexa,3KABJ@422676|Aconoidasida,3Z5CG@5863|Piroplasmida	422676|Aconoidasida	L	replication	-	GO:0000082,GO:0000228,GO:0000278,GO:0000723,GO:0000724,GO:0000725,GO:0000731,GO:0003674,GO:0003676,GO:0003677,GO:0003684,GO:0003697,GO:0005488,GO:0005575,GO:0005622,GO:0005623,GO:0005634,GO:0005654,GO:0005657,GO:0005662,GO:0005694,GO:0006139,GO:0006259,GO:0006260,GO:0006261,GO:0006281,GO:0006283,GO:0006284,GO:0006289,GO:0006293,GO:0006294,GO:0006296,GO:0006297,GO:0006298,GO:0006301,GO:0006302,GO:…	-	ko:K07466	ko03030,ko03420,ko03430,ko03440,ko03460,map03030,map03420,map03430,map03440,map03460	M00288	-	-	ko00000,ko00001,ko00002,ko03000,ko03032,ko03400	-	-	-	REPA_OB_2,Rep_fac-A_C,tRNA_anti-codon
rna_BgWH_03g00875	5865.XP_001609504.1	2.1e-118	431.8	COG0652@1|root,KOG0865@2759|Eukaryota,3YBGI@5794|Apicomplexa,3KBRI@422676|Aconoidasida,3Z4JG@5863|Piroplasmida	422676|Aconoidasida	O	PPIases accelerate the folding of proteins. It catalyzes the cis-trans isomerization of proline imidic peptide bonds in oligopeptides	-	-	5.2.1.8	ko:K01802	-	-	-	-	ko00000,ko01000	-	-	-	Pro_isomerase
rna_BgWH_03g00287	68886.XP_009690751.1	5.1e-99	367.5	COG1601@1|root,KOG2768@2759|Eukaryota,3YA1R@5794|Apicomplexa,3KAAC@422676|Aconoidasida,3Z402@5863|Piroplasmida	422676|Aconoidasida	J	Eukaryotic translation initiation factor 2	-	-	-	ko:K03238	ko03013,map03013	-	-	-	ko00000,ko00001,ko01009,ko03012	-	-	-	eIF-5_eIF-2B
rna_BgWH_03g00260	5872.XP_004828724.1	1.4e-55	223.0	COG0198@1|root,KOG1708@2759|Eukaryota,3YBXD@5794|Apicomplexa,3KAV7@422676|Aconoidasida,3Z5HZ@5863|Piroplasmida	422676|Aconoidasida	J	Belongs to the universal ribosomal protein uL24 family	-	GO:0005575,GO:0005622,GO:0005623,GO:0005737,GO:0005829,GO:0005840,GO:0006412,GO:0006518,GO:0006807,GO:0008150,GO:0008152,GO:0009058,GO:0009059,GO:0009987,GO:0010467,GO:0015934,GO:0019538,GO:0022625,GO:0022626,GO:0032991,GO:0034641,GO:0034645,GO:0043043,GO:0043170,GO:0043226,GO:0043228,GO:0043229,GO:0043232,GO:0043603,GO:0043604,GO:0044237,GO:0044238,GO:0044249,GO:0044260,GO:0044267,GO:0044271,GO:…	-	ko:K02895	ko03010,map03010	M00178,M00179	-	-	br01610,ko00000,ko00001,ko00002,ko03011	-	-	-	KOW,ribosomal_L24
rna_BgWH_03g00387	5865.XP_001610114.1	2.9e-52	212.2	2E4E2@1|root,2SBAV@2759|Eukaryota,3YAR4@5794|Apicomplexa,3KB4Y@422676|Aconoidasida,3Z5NX@5863|Piroplasmida	422676|Aconoidasida	-	-	-	-	-	-	-	-	-	-	-	-	-	-	-
rna_BgWH_03g01075	5865.XP_001609325.1	0.0	1144.8	COG0363@1|root,COG0364@1|root,KOG0563@2759|Eukaryota,KOG3147@2759|Eukaryota,3Y9VR@5794|Apicomplexa,3KAGU@422676|Aconoidasida,3Z4EV@5863|Piroplasmida	422676|Aconoidasida	G	Glucosamine-6-phosphate isomerases/6-phosphogluconolactonase	-	GO:0000166,GO:0002262,GO:0002376,GO:0002520,GO:0003674,GO:0003824,GO:0004345,GO:0005488,GO:0005515,GO:0005536,GO:0005575,GO:0005622,GO:0005623,GO:0005737,GO:0005829,GO:0005886,GO:0005975,GO:0005996,GO:0006066,GO:0006081,GO:0006098,GO:0006139,GO:0006518,GO:0006575,GO:0006629,GO:0006694,GO:0006695,GO:0006725,GO:0006732,GO:0006733,GO:0006739,GO:0006740,GO:0006749,GO:0006753,GO:0006790,GO:0006793,GO:…	1.1.1.363,1.1.1.49,3.1.1.31	ko:K00036,ko:K01057	ko00030,ko00480,ko01100,ko01110,ko01120,ko01130,ko01200,ko05230,map00030,map00480,map01100,map01110,map01120,map01130,map01200,map05230	M00004,M00006,M00008	R00835,R02035,R02736,R10907	RC00001,RC00066,RC00537	ko00000,ko00001,ko00002,ko01000,ko04147	-	-	-	G6PD_C,G6PD_N,Glucosamine_iso
rna_BgWH_03g00781	5865.XP_001611012.1	3.4e-231	808.1	COG0323@1|root,KOG1979@2759|Eukaryota,3YA3I@5794|Apicomplexa,3KAHX@422676|Aconoidasida,3Z49E@5863|Piroplasmida	422676|Aconoidasida	L	DNA mismatch repair	-	GO:0002200,GO:0002376,GO:0002377,GO:0002440,GO:0002520,GO:0002566,GO:0003674,GO:0003676,GO:0003677,GO:0003690,GO:0003824,GO:0004518,GO:0004519,GO:0005488,GO:0005575,GO:0005622,GO:0005623,GO:0005634,GO:0005654,GO:0005737,GO:0005829,GO:0005856,GO:0005886,GO:0006139,GO:0006259,GO:0006281,GO:0006298,GO:0006725,GO:0006807,GO:0006950,GO:0006974,GO:0007275,GO:0008150,GO:0008152,GO:0009987,GO:0015630,GO:…	-	ko:K08734	ko01524,ko03430,ko03460,ko05200,ko05210,ko05213,ko05226,map01524,map03430,map03460,map05200,map05210,map05213,map05226	M00295	-	-	ko00000,ko00001,ko00002,ko03400	-	-	-	DNA_mis_repair,HATPase_c_3,Mlh1_C
rna_BgWH_03g00599	5865.XP_001610765.1	2.8e-80	305.4	2DB55@1|root,2TN7W@2759|Eukaryota,3YE29@5794|Apicomplexa,3KBQ7@422676|Aconoidasida,3Z5IQ@5863|Piroplasmida	422676|Aconoidasida	S	Elongation factor P, C-terminal	-	-	-	-	-	-	-	-	-	-	-	-	EFP_N,Elong-fact-P_C
rna_BgWH_03g00701	5865.XP_001610941.1	1.1e-99	370.2	COG0081@1|root,KOG1569@2759|Eukaryota,3YBQ5@5794|Apicomplexa,3KCFC@422676|Aconoidasida,3Z62N@5863|Piroplasmida	422676|Aconoidasida	J	Ribosomal protein L1	-	-	-	-	-	-	-	-	-	-	-	-	Ribosomal_L1
rna_BgWH_03g00054	5865.XP_001612276.1	1e-153	550.1	COG5071@1|root,KOG1498@2759|Eukaryota,3YA6X@5794|Apicomplexa,3KAII@422676|Aconoidasida,3Z4RX@5863|Piroplasmida	422676|Aconoidasida	O	26S proteasome	-	GO:0000338,GO:0005575,GO:0005622,GO:0005623,GO:0005634,GO:0005654,GO:0005737,GO:0005829,GO:0006464,GO:0006508,GO:0006807,GO:0008021,GO:0008150,GO:0008152,GO:0008180,GO:0009987,GO:0012505,GO:0016604,GO:0016607,GO:0019538,GO:0030054,GO:0030133,GO:0031410,GO:0031974,GO:0031981,GO:0031982,GO:0032991,GO:0036211,GO:0043170,GO:0043226,GO:0043227,GO:0043229,GO:0043231,GO:0043233,GO:0043412,GO:0044237,GO:…	-	ko:K03035	ko03050,ko05169,map03050,map05169	M00341	-	-	ko00000,ko00001,ko00002,ko03051	-	-	-	PCI
rna_BgWH_03g00796	5865.XP_001611026.1	0.0	2312.7	COG5022@1|root,KOG0266@1|root,KOG0160@2759|Eukaryota,KOG0266@2759|Eukaryota,3Y9JZ@5794|Apicomplexa,3KAC2@422676|Aconoidasida,3Z3U3@5863|Piroplasmida	422676|Aconoidasida	Z	Belongs to the TRAFAC class myosin-kinesin ATPase superfamily. Myosin family	-	GO:0000146,GO:0000166,GO:0000278,GO:0000281,GO:0000302,GO:0000910,GO:0001891,GO:0001931,GO:0003674,GO:0003774,GO:0003779,GO:0003824,GO:0005488,GO:0005515,GO:0005524,GO:0005575,GO:0005622,GO:0005623,GO:0005737,GO:0005826,GO:0005829,GO:0005856,GO:0005886,GO:0005938,GO:0006928,GO:0006935,GO:0006950,GO:0006970,GO:0006971,GO:0006979,GO:0006996,GO:0007010,GO:0007015,GO:0007033,GO:0007049,GO:0007154,GO:…	-	ko:K10357	-	-	-	-	ko00000,ko03019,ko03029,ko04131,ko04812	-	-	-	IQ,Myosin_N,Myosin_head,WD40
rna_BgWH_03g00097	5865.XP_001612225.1	1.3e-149	536.2	COG5127@1|root,KOG2909@2759|Eukaryota,3Y9ZP@5794|Apicomplexa,3KBVB@422676|Aconoidasida,3Z41P@5863|Piroplasmida	422676|Aconoidasida	C	Subunit of the peripheral V1 complex of vacuolar ATPase. Subunit C is necessary for the assembly of the catalytic sector of the enzyme and is likely to have a specific function in its catalytic activity. V-ATPase is responsible for acidifying a variety of intracellular compartments in eukaryotic cells	-	-	-	ko:K02148	ko00190,ko01100,ko04145,ko04150,ko04721,ko04966,ko05110,ko05120,ko05323,map00190,map01100,map04145,map04150,map04721,map04966,map05110,map05120,map05323	M00160	-	-	ko00000,ko00001,ko00002	3.A.2.2	-	-	V-ATPase_C
rna_BgWH_03g01035	5865.XP_001609122.1	1.3e-126	459.5	COG0087@1|root,KOG3141@2759|Eukaryota,3YBGG@5794|Apicomplexa,3KBU9@422676|Aconoidasida,3Z3X9@5863|Piroplasmida	422676|Aconoidasida	J	ribosomal protein L3	-	-	-	-	-	-	-	-	-	-	-	-	Ribosomal_L3
rna_BgWH_03g00233	5865.XP_001610273.1	1.4e-43	183.7	COG5054@1|root,KOG3355@2759|Eukaryota,3YANV@5794|Apicomplexa,3KB78@422676|Aconoidasida,3Z5VW@5863|Piroplasmida	422676|Aconoidasida	C	Sulfhydryl oxidase	-	GO:0000166,GO:0001889,GO:0001910,GO:0001911,GO:0002237,GO:0002682,GO:0002683,GO:0002697,GO:0002698,GO:0002703,GO:0002704,GO:0002706,GO:0002707,GO:0002715,GO:0002716,GO:0003674,GO:0003824,GO:0005488,GO:0005575,GO:0005576,GO:0005615,GO:0005622,GO:0005623,GO:0005737,GO:0005739,GO:0005829,GO:0007275,GO:0008150,GO:0008152,GO:0009605,GO:0009607,GO:0009617,GO:0009636,GO:0009719,GO:0009889,GO:0009891,GO:…	1.8.3.2	ko:K17783	-	-	-	-	ko00000,ko01000,ko03029	-	-	-	Evr1_Alr
rna_BgWH_03g00887	5865.XP_001611122.1	1.6e-248	865.9	2E6VW@1|root,2SDII@2759|Eukaryota,3YCNT@5794|Apicomplexa,3KBIP@422676|Aconoidasida,3Z4XR@5863|Piroplasmida	422676|Aconoidasida	S	Expressed protein	-	-	-	-	-	-	-	-	-	-	-	-	PqiA
rna_BgWH_03g00250	5865.XP_001610265.1	8.2e-197	693.7	COG5253@1|root,KOG0229@2759|Eukaryota,3YA1H@5794|Apicomplexa,3KBR0@422676|Aconoidasida,3Z58T@5863|Piroplasmida	422676|Aconoidasida	T	1-phosphatidylinositol-4-phosphate 5-kinase	-	GO:0003674,GO:0003824,GO:0005488,GO:0005515,GO:0005575,GO:0005622,GO:0005623,GO:0005634,GO:0005654,GO:0005737,GO:0005773,GO:0005776,GO:0005829,GO:0006629,GO:0006644,GO:0006650,GO:0006661,GO:0006793,GO:0006796,GO:0007154,GO:0007165,GO:0007166,GO:0008150,GO:0008152,GO:0008610,GO:0008654,GO:0009058,GO:0009893,GO:0009894,GO:0009896,GO:0009966,GO:0009987,GO:0010506,GO:0010508,GO:0010638,GO:0010646,GO:…	2.7.1.149,2.7.1.68	ko:K00889,ko:K00920	ko00562,ko01100,ko04011,ko04070,ko04072,ko04139,ko04144,ko04666,ko04810,ko05231,map00562,map01100,map04011,map04070,map04072,map04139,map04144,map04666,map04810,map05231	M00130	R03469,R05803	RC00002,RC00078	ko00000,ko00001,ko00002,ko01000,ko04131	-	-	-	PIP5K
rna_BgWH_03g01139	5865.XP_001609396.1	4e-51	208.4	COG0020@1|root,KOG1602@2759|Eukaryota,3YANT@5794|Apicomplexa,3KAY4@422676|Aconoidasida,3Z5R6@5863|Piroplasmida	422676|Aconoidasida	I	Adds multiple copies of isopentenyl pyrophosphate (IPP) to farnesyl pyrophosphate (FPP) to produce dehydrodolichyl diphosphate (Dedol-PP), a precursor of dolichol which is utilized as a sugar carrier in protein glycosylation in the endoplasmic reticulum (ER)	-	-	2.5.1.87	ko:K11778	ko00900,ko01110,map00900,map01110	-	R05556	RC00279,RC02839	ko00000,ko00001,ko01000,ko01006	-	-	-	Prenyltransf
rna_BgWH_03g00476	5872.XP_004830367.1	7.7e-37	160.6	2E3VE@1|root,2SAVA@2759|Eukaryota,3YHA9@5794|Apicomplexa,3KBDZ@422676|Aconoidasida,3Z6DY@5863|Piroplasmida	422676|Aconoidasida	-	-	-	-	-	-	-	-	-	-	-	-	-	-	-
rna_BgWH_03g00066	5865.XP_001612265.1	5.5e-118	431.4	2C70Z@1|root,2T4JM@2759|Eukaryota,3YDAG@5794|Apicomplexa,3KCGT@422676|Aconoidasida,3Z56H@5863|Piroplasmida	422676|Aconoidasida	-	-	-	-	-	-	-	-	-	-	-	-	-	-	-
rna_BgWH_03g00491	5865.XP_001610725.1	2.1e-72	278.9	2E0V6@1|root,2S88N@2759|Eukaryota,3YATH@5794|Apicomplexa,3KCB0@422676|Aconoidasida,3Z5WN@5863|Piroplasmida	422676|Aconoidasida	S	Pleckstrin homology domain.	-	-	-	-	-	-	-	-	-	-	-	-	PH
rna_BgWH_03g00041	5865.XP_001612290.1	2.1e-39	169.5	2EU26@1|root,2SWA4@2759|Eukaryota,3YCG2@5794|Apicomplexa,3KCCJ@422676|Aconoidasida,3Z5M8@5863|Piroplasmida	422676|Aconoidasida	-	-	-	-	-	-	-	-	-	-	-	-	-	-	-
rna_BgWH_03g00183	5865.XP_001612146.1	1e-45	191.0	2ASAB@1|root,2RZPE@2759|Eukaryota,3YC4Q@5794|Apicomplexa,3KC4B@422676|Aconoidasida,3Z4HQ@5863|Piroplasmida	422676|Aconoidasida	S	Phosphoglycerate mutase family	-	-	-	-	-	-	-	-	-	-	-	-	-
rna_BgWH_03g00353	5865.XP_001610146.1	1.1e-129	470.3	COG5142@1|root,KOG2372@2759|Eukaryota,3YAUB@5794|Apicomplexa,3KBWI@422676|Aconoidasida,3Z4F4@5863|Piroplasmida	422676|Aconoidasida	L	domain in TBC and LysM domain containing proteins	-	-	-	-	-	-	-	-	-	-	-	-	TLD
rna_BgWH_03g00835	5865.XP_001609465.1	4.4e-32	144.1	2EVDN@1|root,2SXDJ@2759|Eukaryota,3YCKR@5794|Apicomplexa,3KBIG@422676|Aconoidasida,3Z61V@5863|Piroplasmida	422676|Aconoidasida	-	-	-	-	-	-	-	-	-	-	-	-	-	-	-
rna_BgWH_03g01209	5872.XP_004832344.1	4.3e-112	411.4	KOG0752@1|root,KOG0752@2759|Eukaryota,3YBFY@5794|Apicomplexa,3KAIW@422676|Aconoidasida,3Z3WT@5863|Piroplasmida	422676|Aconoidasida	C	Belongs to the mitochondrial carrier (TC 2.A.29) family	-	-	-	ko:K05863	ko04020,ko04022,ko04217,ko04218,ko05012,ko05016,ko05166,map04020,map04022,map04217,map04218,map05012,map05016,map05166	-	-	-	ko00000,ko00001,ko02000,ko03029	2.A.29.1	-	-	Mito_carr
rna_BgWH_03g01143	5865.XP_001609393.1	5.5e-29	135.2	COG4642@1|root,KOG0231@2759|Eukaryota,3YI1T@5794|Apicomplexa,3KF4Y@422676|Aconoidasida,3Z6T4@5863|Piroplasmida	422676|Aconoidasida	S	Possible plasma membrane-binding motif in junctophilins, PIP-5-kinases and protein kinases.	-	-	-	-	-	-	-	-	-	-	-	-	MORN
rna_BgWH_03g01079	5865.XP_001609329.1	3.6e-214	750.7	COG0012@1|root,KOG1491@2759|Eukaryota,3Y9V2@5794|Apicomplexa	5794|Apicomplexa	J	GTP binding protein	-	-	-	ko:K06942	-	-	-	-	ko00000,ko03009	-	-	-	MMR_HSR1,MMR_HSR1_C
rna_BgWH_03g00919	5865.XP_001611092.1	6.4e-110	404.4	COG0697@1|root,KOG1580@2759|Eukaryota,3YA1B@5794|Apicomplexa,3KAS9@422676|Aconoidasida,3Z41S@5863|Piroplasmida	422676|Aconoidasida	P	UAA transporter family	-	-	-	ko:K15275	-	-	-	-	ko00000,ko02000	2.A.7.11.1,2.A.7.11.4	-	-	UAA
rna_BgWH_03g00306	68886.XP_009690673.1	1.9e-72	281.2	KOG2219@1|root,KOG2219@2759|Eukaryota,3YBM6@5794|Apicomplexa,3KAWQ@422676|Aconoidasida,3Z3YH@5863|Piroplasmida	422676|Aconoidasida	S	Uncharacterised conserved protein	-	-	-	ko:K19513	-	-	-	-	ko00000,ko03029,ko04131	-	-	-	FPL
rna_BgWH_03g00638	5865.XP_001610880.1	9.6e-75	287.0	COG0237@1|root,KOG3220@2759|Eukaryota,3YBY6@5794|Apicomplexa,3KB2F@422676|Aconoidasida,3Z5RE@5863|Piroplasmida	422676|Aconoidasida	H	Dephospho-CoA kinase	-	-	2.7.1.24	ko:K00859	ko00770,ko01100,map00770,map01100	M00120	R00130	RC00002,RC00078	ko00000,ko00001,ko00002,ko01000	-	-	-	CoaE
rna_BgWH_03g00901	5865.XP_001611109.1	9e-106	390.6	COG0081@1|root,COG2319@1|root,KOG0284@2759|Eukaryota,KOG1569@2759|Eukaryota,3YAYG@5794|Apicomplexa,3KC31@422676|Aconoidasida,3Z50N@5863|Piroplasmida	422676|Aconoidasida	A	domain containing protein	-	-	-	-	-	-	-	-	-	-	-	-	ANAPC4_WD40,WD40
rna_BgWH_03g00349	5865.XP_001610150.1	6.5e-188	663.7	COG1498@1|root,KOG2574@2759|Eukaryota,3YA2E@5794|Apicomplexa,3KA95@422676|Aconoidasida,3Z4SV@5863|Piroplasmida	422676|Aconoidasida	A	U4 U6 snRNP-associated protein	-	-	-	ko:K12844	ko03040,map03040	M00354	-	-	ko00000,ko00001,ko00002,ko03041	-	-	-	Nop,Prp31_C
rna_BgWH_03g00505	5865.XP_001610741.1	8.4e-177	626.3	COG0022@1|root,KOG0525@2759|Eukaryota,3YBCQ@5794|Apicomplexa,3KBMH@422676|Aconoidasida,3Z3VE@5863|Piroplasmida	422676|Aconoidasida	C	Transketolase, pyrimidine binding domain	-	GO:0003674,GO:0003824,GO:0003863,GO:0005575,GO:0005622,GO:0005623,GO:0005737,GO:0005739,GO:0005759,GO:0005947,GO:0006082,GO:0006520,GO:0006807,GO:0008150,GO:0008152,GO:0009056,GO:0009063,GO:0009081,GO:0009083,GO:0009987,GO:0016054,GO:0016491,GO:0016624,GO:0016903,GO:0019752,GO:0030062,GO:0031974,GO:0032991,GO:0043226,GO:0043227,GO:0043229,GO:0043231,GO:0043233,GO:0043436,GO:0044237,GO:0044238,GO:…	1.2.4.4	ko:K00167	ko00280,ko00640,ko01100,ko01110,ko01130,map00280,map00640,map01100,map01110,map01130	M00036	R07599,R07600,R07601,R07602,R07603,R07604,R10996,R10997	RC00027,RC00627,RC02743,RC02883,RC02949,RC02953	br01601,ko00000,ko00001,ko00002,ko01000	-	-	-	Transket_pyr,Transketolase_C
rna_BgWH_03g00326	5865.XP_001610175.1	6.3e-53	213.8	28QCX@1|root,2QX1P@2759|Eukaryota,3YD4P@5794|Apicomplexa,3KBI3@422676|Aconoidasida,3Z5KN@5863|Piroplasmida	422676|Aconoidasida	-	-	-	-	-	-	-	-	-	-	-	-	-	-	-
rna_BgWH_03g01064	68886.XP_009691378.1	1.6e-18	99.8	COG4888@1|root,KOG3214@2759|Eukaryota,3YC11@5794|Apicomplexa,3KBE6@422676|Aconoidasida,3Z6BR@5863|Piroplasmida	422676|Aconoidasida	K	Transcription elongation factor implicated in the maintenance of proper chromatin structure in actively transcribed regions	-	GO:0000993,GO:0001098,GO:0001099,GO:0003674,GO:0005488,GO:0005515,GO:0005575,GO:0005622,GO:0005623,GO:0005634,GO:0005654,GO:0006139,GO:0006325,GO:0006338,GO:0006351,GO:0006354,GO:0006355,GO:0006366,GO:0006368,GO:0006725,GO:0006807,GO:0006996,GO:0008023,GO:0008150,GO:0008152,GO:0009058,GO:0009059,GO:0009889,GO:0009891,GO:0009893,GO:0009987,GO:0010467,GO:0010468,GO:0010556,GO:0010557,GO:0010604,GO:…	-	-	-	-	-	-	-	-	-	-	Elf1
rna_BgWH_03g00085	5865.XP_001612237.1	1.1e-203	716.5	COG5265@1|root,KOG0056@2759|Eukaryota,3YBCC@5794|Apicomplexa,3KAFN@422676|Aconoidasida,3Z4Q7@5863|Piroplasmida	422676|Aconoidasida	Q	ABC transporter	-	-	-	ko:K05661	ko02010,map02010	-	-	-	ko00000,ko00001,ko02000	3.A.1.210	-	-	ABC_membrane,ABC_tran
rna_BgWH_03g00108	5865.XP_001612213.1	3.1e-57	227.6	KOG2104@1|root,KOG2104@2759|Eukaryota,3YAWT@5794|Apicomplexa,3KC7Z@422676|Aconoidasida,3Z5WR@5863|Piroplasmida	422676|Aconoidasida	U	nuclear transport factor	-	GO:0003674,GO:0005488,GO:0005515,GO:0005575,GO:0005622,GO:0005623,GO:0005634,GO:0005635,GO:0006606,GO:0006810,GO:0006886,GO:0006913,GO:0008104,GO:0008150,GO:0008536,GO:0012505,GO:0015031,GO:0015833,GO:0017016,GO:0017038,GO:0019899,GO:0031267,GO:0031967,GO:0031975,GO:0033036,GO:0033365,GO:0034504,GO:0034613,GO:0042886,GO:0043226,GO:0043227,GO:0043229,GO:0043231,GO:0044422,GO:0044424,GO:0044428,GO:…	-	-	-	-	-	-	-	-	-	-	NTF2
rna_BgWH_03g00955	68886.XP_009689965.1	1.4e-19	103.2	KOG4055@1|root,KOG4055@2759|Eukaryota,3YB3V@5794|Apicomplexa,3KCHN@422676|Aconoidasida,3Z65T@5863|Piroplasmida	422676|Aconoidasida	S	Protein of unknown function (DUF1168)	-	-	-	-	-	-	-	-	-	-	-	-	DUF1168
rna_BgWH_03g00606	5865.XP_001610846.1	1e-235	823.5	KOG1267@1|root,KOG1267@2759|Eukaryota,3YCC8@5794|Apicomplexa,3KB8W@422676|Aconoidasida,3Z4R2@5863|Piroplasmida	422676|Aconoidasida	S	mTERF	-	-	-	-	-	-	-	-	-	-	-	-	IF3_N,mTERF
rna_BgWH_03g00795	5865.XP_001611025.1	1.9e-160	572.4	KOG0264@1|root,KOG0264@2759|Eukaryota,3YBKM@5794|Apicomplexa,3KANC@422676|Aconoidasida,3Z4BA@5863|Piroplasmida	422676|Aconoidasida	B	Chromatin assembly factor	-	-	-	ko:K10752	ko04218,map04218	-	-	-	ko00000,ko00001,ko03036	-	-	-	CAF1C_H4-bd,WD40
rna_BgWH_03g00161	5865.XP_001612166.1	1.2e-58	233.4	KOG4373@1|root,KOG4373@2759|Eukaryota,3YCI6@5794|Apicomplexa,3KBWS@422676|Aconoidasida,3Z5DV@5863|Piroplasmida	422676|Aconoidasida	L	3-5 exonuclease domain containing protein	-	-	-	-	-	-	-	-	-	-	-	-	DNA_pol_A_exo1
rna_BgWH_03g00456	5865.XP_001610042.1	2.1e-222	778.5	COG0615@1|root,KOG2804@2759|Eukaryota,3Y9N3@5794|Apicomplexa,3KA78@422676|Aconoidasida,3Z4RB@5863|Piroplasmida	422676|Aconoidasida	H	Cytidylyltransferase	-	-	2.7.7.15	ko:K00968	ko00440,ko00564,ko01100,ko05231,map00440,map00564,map01100,map05231	M00090	R01890,R02590	RC00002	ko00000,ko00001,ko00002,ko01000	-	-	-	CTP_transf_like
rna_BgWH_03g00134	5865.XP_001612189.1	4.4e-115	421.8	KOG2664@1|root,KOG2664@2759|Eukaryota,3YBPF@5794|Apicomplexa,3KETB@422676|Aconoidasida,3Z3QT@5863|Piroplasmida	422676|Aconoidasida	K	snRNA-activating protein of 50kDa MW C terminal	-	-	-	ko:K15210	-	-	-	-	ko00000,ko03021	-	-	-	zf-SNAP50_C
rna_BgWH_03g00338	5865.XP_001610162.1	1.8e-96	358.6	COG1412@1|root,KOG3165@2759|Eukaryota,3Y9ZC@5794|Apicomplexa,3KAQ5@422676|Aconoidasida,3Z4QH@5863|Piroplasmida	422676|Aconoidasida	S	Large family of predicted nucleotide-binding domains	-	-	-	ko:K14566	ko03008,map03008	-	-	-	ko00000,ko00001,ko03009	-	-	-	Fcf1
rna_BgWH_03g00855	5865.XP_001609495.1	4.6e-62	245.0	COG0561@1|root,2S1YA@2759|Eukaryota,3YDYF@5794|Apicomplexa,3KC3P@422676|Aconoidasida,3Z44J@5863|Piroplasmida	422676|Aconoidasida	S	haloacid dehalogenase-like hydrolase	-	-	-	-	-	-	-	-	-	-	-	-	Hydrolase_3
rna_BgWH_03g00457	5865.XP_001610041.1	7.5e-40	171.0	2E93M@1|root,2SFHD@2759|Eukaryota,3YB20@5794|Apicomplexa,3KC8A@422676|Aconoidasida,3Z5ND@5863|Piroplasmida	422676|Aconoidasida	-	-	-	-	-	ko:K08497	ko04130,map04130	-	-	-	ko00000,ko00001,ko04131	-	-	-	Sec20
rna_BgWH_03g00569	5865.XP_001610796.1	5e-154	551.6	COG5604@1|root,KOG2256@2759|Eukaryota,3YAV6@5794|Apicomplexa,3KB8J@422676|Aconoidasida,3Z4DK@5863|Piroplasmida	422676|Aconoidasida	J	Noc2p family	-	-	-	ko:K14833	-	-	-	-	ko00000,ko03009	-	-	-	Noc2
rna_BgWH_03g00446	5865.XP_001610053.1	1.7e-227	795.4	COG0504@1|root,KOG2387@2759|Eukaryota,3Y9GF@5794|Apicomplexa,3KACW@422676|Aconoidasida,3Z3UH@5863|Piroplasmida	422676|Aconoidasida	F	Catalyzes the ATP-dependent amination of UTP to CTP with either L-glutamine or ammonia as the source of nitrogen	-	GO:0001775,GO:0002376,GO:0003674,GO:0003824,GO:0003883,GO:0005488,GO:0005515,GO:0005575,GO:0005622,GO:0005623,GO:0005737,GO:0005829,GO:0006139,GO:0006213,GO:0006220,GO:0006221,GO:0006241,GO:0006725,GO:0006753,GO:0006793,GO:0006796,GO:0006807,GO:0008150,GO:0008152,GO:0008283,GO:0009058,GO:0009116,GO:0009117,GO:0009119,GO:0009141,GO:0009142,GO:0009147,GO:0009148,GO:0009163,GO:0009165,GO:0009199,GO:…	6.3.4.2	ko:K01937	ko00240,ko01100,map00240,map01100	M00052	R00571,R00573	RC00010,RC00074	ko00000,ko00001,ko00002,ko01000	-	-	-	CTP_synth_N,GATase
rna_BgWH_03g01078	5865.XP_001609328.1	4.7e-294	1016.9	COG1236@1|root,KOG1137@2759|Eukaryota,3Y9TP@5794|Apicomplexa,3KBJ9@422676|Aconoidasida,3Z4K5@5863|Piroplasmida	422676|Aconoidasida	A	Cleavage and polyadenylation	-	-	-	ko:K14403	ko03015,map03015	-	-	-	ko00000,ko00001,ko01000,ko03019,ko03021	-	-	-	Beta-Casp,CPSF73-100_C,Lactamase_B,Lactamase_B_6,RMMBL
rna_BgWH_03g00080	5865.XP_001612241.1	3.1e-93	348.2	COG0463@1|root,KOG2978@2759|Eukaryota,3YA17@5794|Apicomplexa,3KAQ9@422676|Aconoidasida,3Z5GM@5863|Piroplasmida	422676|Aconoidasida	M	Glycosyl transferase family 2	-	-	2.4.1.83	ko:K00721	ko00510,ko01100,map00510,map01100	-	R01009	RC00005	ko00000,ko00001,ko01000,ko01003	-	GT2	-	Glycos_transf_2
rna_BgWH_03g00540	5865.XP_001610826.1	9.3e-82	310.5	COG5272@1|root,KOG0011@2759|Eukaryota,3YAPG@5794|Apicomplexa,3KAT3@422676|Aconoidasida,3Z4PM@5863|Piroplasmida	422676|Aconoidasida	L	repair protein	-	GO:0002020,GO:0003674,GO:0003676,GO:0003677,GO:0003697,GO:0005488,GO:0005515,GO:0005575,GO:0005622,GO:0005623,GO:0005634,GO:0005654,GO:0005737,GO:0005815,GO:0005829,GO:0005856,GO:0006139,GO:0006259,GO:0006281,GO:0006289,GO:0006464,GO:0006508,GO:0006725,GO:0006807,GO:0006950,GO:0006974,GO:0008150,GO:0008152,GO:0009893,GO:0009894,GO:0009896,GO:0009987,GO:0010604,GO:0015630,GO:0016579,GO:0019222,GO:…	-	ko:K10839	ko03420,ko04141,map03420,map04141	-	-	-	ko00000,ko00001,ko03051,ko03400	-	-	-	UBA,XPC-binding,ubiquitin
rna_BgWH_03g00759	5865.XP_001609388.1	9.2e-90	336.3	COG0522@1|root,KOG4655@2759|Eukaryota,3YAH7@5794|Apicomplexa,3KAIJ@422676|Aconoidasida,3Z4JZ@5863|Piroplasmida	422676|Aconoidasida	J	40s ribosomal protein	-	GO:0003674,GO:0003676,GO:0003723,GO:0005488,GO:0005575,GO:0005622,GO:0005623,GO:0005634,GO:0005654,GO:0005730,GO:0006139,GO:0006364,GO:0006396,GO:0006725,GO:0006807,GO:0008150,GO:0008152,GO:0009987,GO:0010467,GO:0016070,GO:0016072,GO:0022613,GO:0030515,GO:0030684,GO:0030686,GO:0031974,GO:0031981,GO:0032040,GO:0032991,GO:0034457,GO:0034470,GO:0034641,GO:0034660,GO:0042254,GO:0043170,GO:0043226,GO:…	-	ko:K14560	ko03008,map03008	-	-	-	ko00000,ko00001,ko03009	-	-	-	Ribosomal_S4,S4
rna_BgWH_03g00081	5872.XP_004829432.1	2.1e-17	95.9	2D5FQ@1|root,2SYDH@2759|Eukaryota,3YEVP@5794|Apicomplexa,3KCNW@422676|Aconoidasida,3Z6QC@5863|Piroplasmida	422676|Aconoidasida	S	GPI-GlcNAc transferase complex, PIG-H component	-	-	-	ko:K03858	ko00563,ko01100,map00563,map01100	-	R05916	-	ko00000,ko00001	-	-	-	PIG-H
rna_BgWH_03g00010	5865.XP_001609557.1	6.5e-163	581.6	KOG0412@1|root,KOG0412@2759|Eukaryota,3YC1R@5794|Apicomplexa,3KAYJ@422676|Aconoidasida,3Z4AC@5863|Piroplasmida	422676|Aconoidasida	U	COG4 transport protein	-	-	-	ko:K20291	-	-	-	-	ko00000,ko04131	-	-	-	COG4
rna_BgWH_03g00692	5865.XP_001610932.1	6.2e-107	395.6	KOG2730@1|root,KOG2730@2759|Eukaryota,3YCB9@5794|Apicomplexa,3KBIU@422676|Aconoidasida,3Z3UN@5863|Piroplasmida	422676|Aconoidasida	S	RNA cap guanine-N2 methyltransferase	-	-	-	-	-	-	-	-	-	-	-	-	Methyltransf_15
rna_BgWH_03g01066	5865.XP_001609317.1	8.9e-227	793.5	COG1793@1|root,KOG0967@2759|Eukaryota,3Y9VV@5794|Apicomplexa,3KA44@422676|Aconoidasida,3Z4CG@5863|Piroplasmida	422676|Aconoidasida	L	DNA ligase	-	GO:0000278,GO:0003674,GO:0003676,GO:0003677,GO:0003824,GO:0003909,GO:0003910,GO:0005488,GO:0005575,GO:0005622,GO:0005623,GO:0005634,GO:0005654,GO:0005737,GO:0005739,GO:0006139,GO:0006259,GO:0006260,GO:0006261,GO:0006266,GO:0006271,GO:0006273,GO:0006281,GO:0006283,GO:0006284,GO:0006289,GO:0006297,GO:0006298,GO:0006725,GO:0006807,GO:0006950,GO:0006974,GO:0007049,GO:0008150,GO:0008152,GO:0009058,GO:…	6.5.1.1,6.5.1.6,6.5.1.7	ko:K10747	ko03030,ko03410,ko03420,ko03430,map03030,map03410,map03420,map03430	-	R00381,R00382,R10822,R10823	RC00005	ko00000,ko00001,ko01000,ko03032,ko03400	-	-	-	DNA_ligase_A_C,DNA_ligase_A_M,DNA_ligase_A_N
rna_BgWH_03g00534	5865.XP_001610831.1	2e-57	229.9	28QFR@1|root,2QX4J@2759|Eukaryota,3YD67@5794|Apicomplexa,3KBQS@422676|Aconoidasida,3Z40Z@5863|Piroplasmida	422676|Aconoidasida	-	-	-	-	-	-	-	-	-	-	-	-	-	-	-
rna_BgWH_03g01053	5872.XP_004832096.1	1.9e-47	195.7	COG0537@1|root,KOG3379@2759|Eukaryota,3YCN7@5794|Apicomplexa,3KB66@422676|Aconoidasida,3Z5H9@5863|Piroplasmida	422676|Aconoidasida	F	HIT domain	-	GO:0001650,GO:0003674,GO:0003824,GO:0004551,GO:0005488,GO:0005515,GO:0005575,GO:0005622,GO:0005623,GO:0005634,GO:0005730,GO:0005737,GO:0005739,GO:0005829,GO:0005886,GO:0006139,GO:0006163,GO:0006725,GO:0006753,GO:0006793,GO:0006796,GO:0006807,GO:0006915,GO:0007154,GO:0007165,GO:0008150,GO:0008152,GO:0008219,GO:0009117,GO:0009892,GO:0009894,GO:0009895,GO:0009987,GO:0010605,GO:0012501,GO:0016020,GO:…	3.6.1.17,3.6.1.29	ko:K01518,ko:K01522	ko00230,ko00240,ko05222,ko05223,map00230,map00240,map05222,map05223	-	R00184,R00187,R00969,R01232,R02805	RC00002	ko00000,ko00001,ko01000	-	-	-	HIT
rna_BgWH_03g01138	5865.XP_001609397.1	2e-282	978.4	COG2940@1|root,KOG1082@2759|Eukaryota,3YB95@5794|Apicomplexa,3KESC@422676|Aconoidasida,3Z6H0@5863|Piroplasmida	422676|Aconoidasida	B	Pre-SET motif	-	-	-	-	-	-	-	-	-	-	-	-	Pre-SET,SET
rna_BgWH_03g00732	5865.XP_001610969.1	4.2e-201	707.6	KOG0660@1|root,KOG0660@2759|Eukaryota,3Y9GZ@5794|Apicomplexa,3KA4X@422676|Aconoidasida,3Z4TT@5863|Piroplasmida	422676|Aconoidasida	T	Mitogen-activated protein kinase	-	GO:0000003,GO:0000075,GO:0000077,GO:0000082,GO:0000086,GO:0000226,GO:0000278,GO:0000302,GO:0000307,GO:0003674,GO:0003824,GO:0004672,GO:0004674,GO:0004693,GO:0005488,GO:0005515,GO:0005575,GO:0005622,GO:0005623,GO:0005634,GO:0005654,GO:0005737,GO:0005768,GO:0005813,GO:0005815,GO:0005829,GO:0005856,GO:0006139,GO:0006259,GO:0006260,GO:0006325,GO:0006464,GO:0006468,GO:0006725,GO:0006793,GO:0006796,GO:…	2.7.11.24	ko:K19603	ko04657,map04657	-	-	-	ko00000,ko00001,ko01000,ko01001	-	-	-	Pkinase
rna_BgWH_03g00492	5865.XP_001610726.1	1.2e-94	352.8	COG5143@1|root,KOG0861@2759|Eukaryota,3YEHT@5794|Apicomplexa,3KBNY@422676|Aconoidasida,3Z3T2@5863|Piroplasmida	422676|Aconoidasida	U	SNAP receptor activity	-	-	-	ko:K08516	ko04130,ko04138,map04130,map04138	-	-	-	ko00000,ko00001,ko04131	-	-	-	Synaptobrevin
rna_BgWH_03g00478	5865.XP_001610020.1	5.3e-22	110.2	2CNP5@1|root,2QXAU@2759|Eukaryota,3YI6X@5794|Apicomplexa,3KCR0@422676|Aconoidasida,3Z681@5863|Piroplasmida	422676|Aconoidasida	S	GNL3L/Grn1 putative GTPase	-	-	-	-	-	-	-	-	-	-	-	-	GN3L_Grn1
rna_BgWH_03g00594	5865.XP_001610771.1	2.2e-70	271.9	KOG3313@1|root,KOG3313@2759|Eukaryota,3YANE@5794|Apicomplexa,3KB18@422676|Aconoidasida,3Z4QP@5863|Piroplasmida	422676|Aconoidasida	O	Binds specifically to cytosolic chaperonin (c-CPN) and transfers target proteins to it. Binds to nascent polypeptide chain and promotes folding in an environment in which there are many competing pathways for nonnative proteins	-	-	-	-	-	-	-	-	-	-	-	-	Prefoldin
rna_BgWH_03g00115	5865.XP_001612206.1	1.1e-113	417.5	2ERR0@1|root,2SUG2@2759|Eukaryota,3YBYW@5794|Apicomplexa,3KBAI@422676|Aconoidasida,3Z59K@5863|Piroplasmida	422676|Aconoidasida	-	-	-	-	-	-	-	-	-	-	-	-	-	-	CS
rna_BgWH_03g01164	5865.XP_001609420.1	0.0	1171.4	COG1948@1|root,KOG0442@2759|Eukaryota,3YAW0@5794|Apicomplexa,3KAWJ@422676|Aconoidasida,3Z3Q3@5863|Piroplasmida	422676|Aconoidasida	L	DNA repair	-	-	-	ko:K10848	ko03420,ko03460,map03420,map03460	-	-	-	ko00000,ko00001,ko01000,ko03032,ko03400	-	-	-	ERCC4
rna_BgWH_03g00593	5865.XP_001610772.1	1.6e-45	189.5	KOG0118@1|root,KOG0118@2759|Eukaryota,3YC3W@5794|Apicomplexa,3KCND@422676|Aconoidasida,3Z6NR@5863|Piroplasmida	422676|Aconoidasida	A	RNA recognition motif. (a.k.a. RRM, RBD, or RNP domain)	-	-	-	ko:K12891,ko:K12900	ko03040,ko05168,map03040,map05168	-	-	-	ko00000,ko00001,ko01009,ko03041	-	-	-	RRM_1
rna_BgWH_03g00296	5865.XP_001610213.1	3.3e-91	341.7	COG0204@1|root,KOG2848@2759|Eukaryota,3YA4M@5794|Apicomplexa,3KBST@422676|Aconoidasida,3Z5GJ@5863|Piroplasmida	422676|Aconoidasida	I	Phosphate acyltransferases	-	-	-	-	-	-	-	-	-	-	-	-	Acyltransferase
rna_BgWH_03g00117	5865.XP_001612204.1	3.1e-101	374.8	COG0221@1|root,KOG1626@2759|Eukaryota,3YA7X@5794|Apicomplexa,3KAS8@422676|Aconoidasida,3Z54X@5863|Piroplasmida	422676|Aconoidasida	C	Inorganic pyrophosphatase	-	GO:0003674,GO:0003824,GO:0004427,GO:0005575,GO:0005622,GO:0005623,GO:0005737,GO:0006793,GO:0006796,GO:0008150,GO:0008152,GO:0009987,GO:0016462,GO:0016787,GO:0016817,GO:0016818,GO:0044237,GO:0044424,GO:0044464	3.6.1.1	ko:K01507	ko00190,map00190	-	-	-	ko00000,ko00001,ko01000	-	-	-	Pyrophosphatase
rna_BgWH_03g00184	5865.XP_001612145.1	1.4e-70	274.2	2CGPU@1|root,2SX28@2759|Eukaryota,3YC80@5794|Apicomplexa,3KC65@422676|Aconoidasida,3Z4P0@5863|Piroplasmida	422676|Aconoidasida	-	-	-	-	-	-	-	-	-	-	-	-	-	-	-
rna_BgWH_03g00098	5865.XP_001612224.1	3.3e-38	164.5	COG0526@1|root,KOG0907@2759|Eukaryota,3YCRF@5794|Apicomplexa,3KFJ6@422676|Aconoidasida,3Z5ZI@5863|Piroplasmida	422676|Aconoidasida	K	Thioredoxin	-	GO:0001932,GO:0001934,GO:0003674,GO:0003824,GO:0004791,GO:0005575,GO:0005622,GO:0005623,GO:0005634,GO:0005737,GO:0005829,GO:0007154,GO:0007165,GO:0007267,GO:0008150,GO:0008152,GO:0008283,GO:0009314,GO:0009628,GO:0009636,GO:0009893,GO:0009966,GO:0009967,GO:0009987,GO:0010562,GO:0010604,GO:0010646,GO:0010647,GO:0010941,GO:0015035,GO:0015036,GO:0016209,GO:0016491,GO:0016651,GO:0016667,GO:0016668,GO:…	-	ko:K03671	ko04621,ko05418,map04621,map05418	-	-	-	ko00000,ko00001,ko03110	-	-	-	Thioredoxin
rna_BgWH_03g00582	5865.XP_001610784.1	2.7e-37	161.8	2FKUY@1|root,2TNBB@2759|Eukaryota,3YE5U@5794|Apicomplexa,3KCFU@422676|Aconoidasida,3Z5TU@5863|Piroplasmida	422676|Aconoidasida	-	-	-	-	-	-	-	-	-	-	-	-	-	-	-
rna_BgWH_03g00715	5874.XP_954082.1	7.3e-15	88.2	KOG0800@1|root,KOG0800@2759|Eukaryota,3YBUB@5794|Apicomplexa,3KBUI@422676|Aconoidasida,3Z5E7@5863|Piroplasmida	422676|Aconoidasida	O	RING-like zinc finger	-	GO:0000209,GO:0003674,GO:0003824,GO:0004842,GO:0005575,GO:0005623,GO:0005886,GO:0006464,GO:0006508,GO:0006511,GO:0006807,GO:0007275,GO:0008150,GO:0008152,GO:0009056,GO:0009057,GO:0009987,GO:0010498,GO:0016020,GO:0016567,GO:0016740,GO:0019538,GO:0019787,GO:0019941,GO:0022622,GO:0030163,GO:0032446,GO:0032501,GO:0032502,GO:0036211,GO:0043161,GO:0043170,GO:0043412,GO:0043632,GO:0044237,GO:0044238,GO:…	-	-	-	-	-	-	-	-	-	-	zf-RING_2
rna_BgWH_03g00156	5872.XP_004828649.1	6.6e-23	115.2	2CJDE@1|root,2TMXA@2759|Eukaryota,3YDTX@5794|Apicomplexa,3KCI0@422676|Aconoidasida,3Z4JY@5863|Piroplasmida	422676|Aconoidasida	-	-	-	-	-	-	-	-	-	-	-	-	-	-	-
rna_BgWH_03g01174	5865.XP_001609408.1	0.0	1419.1	KOG1786@1|root,KOG1786@2759|Eukaryota,3YABZ@5794|Apicomplexa,3KBYN@422676|Aconoidasida,3Z44I@5863|Piroplasmida	422676|Aconoidasida	TU	Beige/BEACH domain	-	GO:0005575,GO:0005622,GO:0005623,GO:0005737,GO:0005794,GO:0005802,GO:0005829,GO:0005886,GO:0012505,GO:0016020,GO:0031984,GO:0043226,GO:0043227,GO:0043229,GO:0043231,GO:0044422,GO:0044424,GO:0044431,GO:0044444,GO:0044446,GO:0044464,GO:0071944,GO:0098791	-	ko:K18953	ko04071,map04071	-	-	-	ko00000,ko00001	-	-	-	Beach
rna_BgWH_03g01221	5865.XP_001609555.1	9.8e-121	441.4	COG5593@1|root,KOG2038@2759|Eukaryota,3YB54@5794|Apicomplexa,3KBR3@422676|Aconoidasida,3Z5DB@5863|Piroplasmida	422676|Aconoidasida	JK	Encoded by	-	-	-	ko:K14832	-	-	-	-	ko00000,ko03009	-	-	-	CBF
rna_BgWH_03g00141	5865.XP_001612181.1	6.6e-148	530.4	COG0256@1|root,KOG0875@2759|Eukaryota,3Y9RK@5794|Apicomplexa,3KAGR@422676|Aconoidasida,3Z51D@5863|Piroplasmida	422676|Aconoidasida	J	Component of the ribosome, a large ribonucleoprotein complex responsible for the synthesis of proteins in the cell. The small ribosomal subunit (SSU) binds messenger RNAs (mRNAs) and translates the encoded message by selecting cognate aminoacyl- transfer RNA (tRNA) molecules. The large subunit (LSU) contains the ribosomal catalytic site termed the peptidyl transferase center (PTC), which catalyze…	RPL5	-	-	ko:K02932	ko03010,map03010	M00177	-	-	br01610,ko00000,ko00001,ko00002,ko01009,ko03011	-	-	-	Ribosomal_L18_c,Ribosomal_L5e
rna_BgWH_03g00423	5865.XP_001610078.1	4.4e-171	608.6	2CNPY@1|root,2QXDV@2759|Eukaryota,3YEQZ@5794|Apicomplexa,3KEH9@422676|Aconoidasida,3Z6GS@5863|Piroplasmida	422676|Aconoidasida	S	Q-cell neuroblast polarisation	-	-	-	-	-	-	-	-	-	-	-	-	Dpy19
rna_BgWH_03g00043	5865.XP_001612289.1	1.5e-93	350.5	2F0GM@1|root,2T1N3@2759|Eukaryota,3YCEZ@5794|Apicomplexa,3KB7E@422676|Aconoidasida,3Z3R5@5863|Piroplasmida	422676|Aconoidasida	-	-	-	-	-	-	-	-	-	-	-	-	-	-	-
rna_BgWH_03g01212	5865.XP_001609546.1	9.3e-172	610.1	COG4870@1|root,KOG1543@2759|Eukaryota,3YFF9@5794|Apicomplexa,3KC0G@422676|Aconoidasida,3Z49Z@5863|Piroplasmida	422676|Aconoidasida	O	Belongs to the peptidase C1 family	-	GO:0000323,GO:0001968,GO:0002250,GO:0002376,GO:0002478,GO:0002495,GO:0002504,GO:0003674,GO:0003824,GO:0004175,GO:0004197,GO:0004252,GO:0005488,GO:0005515,GO:0005518,GO:0005575,GO:0005576,GO:0005615,GO:0005622,GO:0005623,GO:0005634,GO:0005737,GO:0005764,GO:0005768,GO:0005773,GO:0005775,GO:0006508,GO:0006807,GO:0006915,GO:0006925,GO:0006955,GO:0008150,GO:0008152,GO:0008219,GO:0008233,GO:0008234,GO:…	3.4.14.1	ko:K01275	ko04142,ko04210,map04142,map04210	-	-	-	ko00000,ko00001,ko01000,ko01002,ko03110,ko04147	-	-	-	CathepsinC_exc,Peptidase_C1
rna_BgWH_03g00258	5865.XP_001610256.1	5e-101	374.8	KOG4164@1|root,KOG4164@2759|Eukaryota,3YBEW@5794|Apicomplexa,3KC1C@422676|Aconoidasida,3Z55R@5863|Piroplasmida	422676|Aconoidasida	D	Cyclin, N-terminal domain	-	-	-	-	-	-	-	-	-	-	-	-	Cyclin_N
rna_BgWH_03g00719	5865.XP_001610958.1	2.8e-48	198.7	KOG3284@1|root,KOG3284@2759|Eukaryota,3YEC4@5794|Apicomplexa,3KDYF@422676|Aconoidasida,3Z6C6@5863|Piroplasmida	422676|Aconoidasida	U	Belongs to the VPS28 family	-	-	-	ko:K12184	ko04144,map04144	M00409	-	-	ko00000,ko00001,ko00002,ko04131,ko04147	-	-	-	VPS28
rna_BgWH_03g01118	5865.XP_001609358.1	8.2e-261	907.1	COG1293@1|root,KOG2030@2759|Eukaryota,3Y9GG@5794|Apicomplexa,3KA5X@422676|Aconoidasida,3Z4G4@5863|Piroplasmida	422676|Aconoidasida	K	Domain of unknown function (DUF3441)	-	-	-	-	-	-	-	-	-	-	-	-	DUF3441,DUF814,FbpA
rna_BgWH_03g00946	5865.XP_001611061.1	3.1e-204	718.4	KOG0953@1|root,KOG0953@2759|Eukaryota,3YBH1@5794|Apicomplexa,3KAEP@422676|Aconoidasida,3Z3RC@5863|Piroplasmida	422676|Aconoidasida	A	ATP-dependent RNA helicase	-	-	3.6.4.13	ko:K17675	-	-	-	-	ko00000,ko01000,ko03029	-	-	-	Helicase_C,SUV3_C
rna_BgWH_03g00770	5865.XP_001610999.1	3.5e-38	164.9	2CIS1@1|root,2STUM@2759|Eukaryota,3YBZY@5794|Apicomplexa,3KCQ3@422676|Aconoidasida,3Z6P2@5863|Piroplasmida	422676|Aconoidasida	-	-	-	-	-	-	-	-	-	-	-	-	-	-	-
rna_BgWH_03g00379	5865.XP_001610122.1	1.9e-205	721.8	COG1498@1|root,KOG2572@2759|Eukaryota,3Y9W3@5794|Apicomplexa,3KAGW@422676|Aconoidasida,3Z43Z@5863|Piroplasmida	422676|Aconoidasida	AJ	Nucleolar protein nop5	-	-	-	ko:K14565	ko03008,map03008	-	-	-	ko00000,ko00001,ko03009	-	-	-	NOP5NT,Nop
rna_BgWH_03g00885	5865.XP_001611124.1	4.5e-30	139.0	2EWY4@1|root,2SYPI@2759|Eukaryota,3YCIV@5794|Apicomplexa,3KCM0@422676|Aconoidasida,3Z5JQ@5863|Piroplasmida	422676|Aconoidasida	-	-	-	-	-	-	-	-	-	-	-	-	-	-	-
rna_BgWH_03g00738	5865.XP_001609259.1	5.9e-81	308.1	KOG2830@1|root,KOG2830@2759|Eukaryota,3YB0C@5794|Apicomplexa,3KBS7@422676|Aconoidasida,3Z4RY@5863|Piroplasmida	422676|Aconoidasida	T	TAP42-like family	-	-	-	ko:K17606	ko04136,ko04138,ko04140,map04136,map04138,map04140	-	-	-	ko00000,ko00001,ko01009	-	-	-	TAP42
rna_BgWH_03g00729	5865.XP_001610966.1	4.2e-112	411.0	COG0203@1|root,KOG3280@2759|Eukaryota,3YBFR@5794|Apicomplexa,3KAPC@422676|Aconoidasida,3Z5DD@5863|Piroplasmida	422676|Aconoidasida	J	ribosomal protein L17	-	-	-	-	-	-	-	-	-	-	-	-	Ribosomal_L17
rna_BgWH_03g00590	5865.XP_001610775.1	2.9e-49	201.1	COG2097@1|root,KOG0893@2759|Eukaryota,3YADU@5794|Apicomplexa,3KAYT@422676|Aconoidasida,3Z5MU@5863|Piroplasmida	422676|Aconoidasida	J	Ribosomal protein L31	-	-	-	ko:K02910	ko03010,map03010	M00177,M00179	-	-	br01610,ko00000,ko00001,ko00002,ko03011	-	-	-	Ribosomal_L31e
rna_BgWH_03g00609	5865.XP_001610850.1	2.5e-60	238.8	KOG3202@1|root,KOG3202@2759|Eukaryota,3YC1D@5794|Apicomplexa,3KB7B@422676|Aconoidasida,3Z5SE@5863|Piroplasmida	422676|Aconoidasida	U	Syntaxin 6, N-terminal	-	-	-	ko:K08498,ko:K08500	ko04130,map04130	-	-	-	ko00000,ko00001,ko04131	-	-	-	Syntaxin-6_N
rna_BgWH_03g00471	5865.XP_001610028.1	2.7e-40	171.8	COG0633@1|root,2S3RJ@2759|Eukaryota,3YBT0@5794|Apicomplexa,3KCH0@422676|Aconoidasida	422676|Aconoidasida	C	Ferredoxins are iron-sulfur proteins that transfer electrons in a wide variety of metabolic reactions	-	-	-	ko:K02639	ko00195,map00195	-	-	-	ko00000,ko00001,ko00194	-	-	-	Fer2
rna_BgWH_03g00461	5865.XP_001610038.1	1.5e-190	672.5	KOG2026@1|root,KOG2026@2759|Eukaryota,3Y9WX@5794|Apicomplexa,3KAA9@422676|Aconoidasida,3Z4VI@5863|Piroplasmida	422676|Aconoidasida	Z	ubiquitin carboxyl-terminal hydrolase	-	-	-	ko:K12847	ko03040,map03040	M00354	-	-	ko00000,ko00001,ko00002,ko03041	-	-	-	UCH,zf-UBP
rna_BgWH_03g00099	68886.XP_009690054.1	1.4e-33	149.1	KOG3399@1|root,KOG3399@2759|Eukaryota,3YBRX@5794|Apicomplexa,3KAXM@422676|Aconoidasida,3Z5TR@5863|Piroplasmida	422676|Aconoidasida	S	Belongs to the yippee family	-	-	-	-	-	-	-	-	-	-	-	-	Yippee-Mis18
rna_BgWH_03g01158	5865.XP_001609385.1	6.6e-189	667.2	COG0513@1|root,KOG0346@2759|Eukaryota,3YA30@5794|Apicomplexa,3KBTF@422676|Aconoidasida,3Z3RB@5863|Piroplasmida	422676|Aconoidasida	A	(RNA) helicase	-	-	3.6.4.13	ko:K14810	-	-	-	-	ko00000,ko01000,ko03009	-	-	-	DEAD,Helicase_C
rna_BgWH_03g00881	5865.XP_001611128.1	1.8e-123	449.5	COG0101@1|root,KOG2553@2759|Eukaryota,3YADG@5794|Apicomplexa,3KAWM@422676|Aconoidasida,3Z4SN@5863|Piroplasmida	422676|Aconoidasida	J	tRNA pseudouridine synthase	-	-	5.4.99.12	ko:K06173	-	-	-	-	ko00000,ko01000,ko03016	-	-	-	PseudoU_synth_1
rna_BgWH_03g00863	5865.XP_001609491.1	2.4e-98	365.2	KOG1508@1|root,KOG1508@2759|Eukaryota,3YAE1@5794|Apicomplexa,3KAKC@422676|Aconoidasida,3Z3TN@5863|Piroplasmida	422676|Aconoidasida	L	Belongs to the nucleosome assembly protein (NAP) family	-	-	-	ko:K11290	-	-	-	-	ko00000,ko03036	-	-	-	NAP
rna_BgWH_03g01184	5865.XP_001609427.1	2.5e-44	185.7	2E8WZ@1|root,2SFBK@2759|Eukaryota,3YB44@5794|Apicomplexa,3KBD5@422676|Aconoidasida,3Z5P8@5863|Piroplasmida	422676|Aconoidasida	-	-	-	-	-	-	-	-	-	-	-	-	-	-	DUF4602
rna_BgWH_03g00788	5865.XP_001611019.1	2.4e-61	241.5	COG5030@1|root,KOG0934@2759|Eukaryota,3YA6Q@5794|Apicomplexa,3KC9D@422676|Aconoidasida,3Z5ST@5863|Piroplasmida	422676|Aconoidasida	U	Belongs to the adaptor complexes small subunit family	-	GO:0005575,GO:0005622,GO:0005623,GO:0005737,GO:0005886,GO:0005905,GO:0012505,GO:0012506,GO:0016020,GO:0030117,GO:0030118,GO:0030119,GO:0030120,GO:0030122,GO:0030125,GO:0030128,GO:0030131,GO:0030132,GO:0030135,GO:0030136,GO:0030139,GO:0030659,GO:0030662,GO:0030665,GO:0030666,GO:0030669,GO:0031090,GO:0031410,GO:0031982,GO:0032991,GO:0043226,GO:0043227,GO:0043229,GO:0044422,GO:0044424,GO:0044425,GO:…	-	ko:K12403	ko04142,map04142	-	-	-	ko00000,ko00001,ko04131	-	-	-	Clat_adaptor_s
rna_BgWH_03g01025	5865.XP_001609112.1	3.8e-54	218.4	28QPZ@1|root,2QXCU@2759|Eukaryota,3YEQ6@5794|Apicomplexa,3KC92@422676|Aconoidasida,3Z4AU@5863|Piroplasmida	422676|Aconoidasida	U	ESCRT-II complex subunit	-	GO:0000429,GO:0000430,GO:0000433,GO:0000814,GO:0003674,GO:0005198,GO:0005488,GO:0005515,GO:0005575,GO:0005622,GO:0005623,GO:0005737,GO:0005768,GO:0006355,GO:0006357,GO:0006508,GO:0006511,GO:0006605,GO:0006623,GO:0006807,GO:0006810,GO:0006811,GO:0006820,GO:0006862,GO:0006886,GO:0007034,GO:0007154,GO:0007584,GO:0008104,GO:0008150,GO:0008152,GO:0009056,GO:0009057,GO:0009605,GO:0009889,GO:0009890,GO:…	-	ko:K12189	ko04144,map04144	M00410	-	-	ko00000,ko00001,ko00002,ko04131,ko04147	-	-	-	ESCRT-II
rna_BgWH_03g01104	68886.XP_009691444.1	6.2e-81	306.6	COG5078@1|root,KOG0417@2759|Eukaryota,3YA1M@5794|Apicomplexa,3KBU2@422676|Aconoidasida,3Z50Q@5863|Piroplasmida	422676|Aconoidasida	O	Belongs to the ubiquitin-conjugating enzyme family	-	GO:0000151,GO:0000209,GO:0003674,GO:0003824,GO:0004842,GO:0005575,GO:0005622,GO:0005623,GO:0005634,GO:0005654,GO:0005737,GO:0005829,GO:0006464,GO:0006508,GO:0006511,GO:0006605,GO:0006625,GO:0006807,GO:0006810,GO:0006886,GO:0006996,GO:0007031,GO:0008104,GO:0008150,GO:0008152,GO:0009056,GO:0009057,GO:0009987,GO:0015031,GO:0015833,GO:0016043,GO:0016567,GO:0016740,GO:0019538,GO:0019787,GO:0019941,GO:…	2.3.2.23	ko:K06689	ko04013,ko04120,ko04141,ko04624,map04013,map04120,map04141,map04624	-	-	-	ko00000,ko00001,ko01000,ko04121	-	-	-	UQ_con
rna_BgWH_03g00842	5865.XP_001609471.1	1.4e-25	123.6	COG5253@1|root,KOG0229@2759|Eukaryota	2759|Eukaryota	T	1-phosphatidylinositol-4-phosphate 5-kinase activity	-	-	-	-	-	-	-	-	-	-	-	-	MORN
rna_BgWH_03g00154	7237.FBpp0274603	8e-32	145.2	COG4870@1|root,KOG1543@2759|Eukaryota,38I5R@33154|Opisthokonta,3BF68@33208|Metazoa,3CWSV@33213|Bilateria,41WFX@6656|Arthropoda,3SJWJ@50557|Insecta,44WTW@7147|Diptera,45PFW@7214|Drosophilidae	33208|Metazoa	O	Cysteine-type peptidase activity. It is involved in the biological process described with proteolysis	-	GO:0000323,GO:0002376,GO:0003674,GO:0003824,GO:0004175,GO:0004177,GO:0004197,GO:0005488,GO:0005515,GO:0005575,GO:0005576,GO:0005615,GO:0005622,GO:0005623,GO:0005737,GO:0005764,GO:0005773,GO:0006508,GO:0006807,GO:0006915,GO:0006919,GO:0006955,GO:0008047,GO:0008150,GO:0008152,GO:0008219,GO:0008233,GO:0008234,GO:0008238,GO:0008656,GO:0009056,GO:0009057,GO:0009893,GO:0009966,GO:0009967,GO:0009987,GO:…	3.4.22.15,3.4.22.27,3.4.22.38	ko:K01365,ko:K01368,ko:K01371	ko04140,ko04142,ko04145,ko04210,ko04380,ko04612,ko04620,ko05152,ko05205,ko05323,ko05418,map04140,map04142,map04145,map04210,map04380,map04612,map04620,map05152,map05205,map05323,map05418	-	-	-	ko00000,ko00001,ko00537,ko01000,ko01002,ko03110	-	-	-	Inhibitor_I29,Peptidase_C1
rna_BgWH_03g00150	5865.XP_001612172.1	1.3e-117	429.1	COG0197@1|root,KOG0857@2759|Eukaryota,3Y9SP@5794|Apicomplexa,3KA4D@422676|Aconoidasida,3Z4WA@5863|Piroplasmida	422676|Aconoidasida	J	ribosomal protein l10	-	-	-	ko:K02866	ko03010,map03010	M00177,M00179	-	-	br01610,ko00000,ko00001,ko00002,ko03011	-	-	-	Ribosomal_L16
rna_BgWH_03g00931	5872.XP_004833730.1	7.3e-145	521.2	COG0513@1|root,KOG0331@2759|Eukaryota,3YBI1@5794|Apicomplexa,3KF72@422676|Aconoidasida,3Z4XU@5863|Piroplasmida	422676|Aconoidasida	A	DEAD-like helicases superfamily	-	-	-	-	-	-	-	-	-	-	-	-	DEAD,Helicase_C
rna_BgWH_03g00489	5865.XP_001610723.1	5e-114	419.1	KOG1446@1|root,KOG1446@2759|Eukaryota,3YBTJ@5794|Apicomplexa,3KC5K@422676|Aconoidasida,3Z46N@5863|Piroplasmida	422676|Aconoidasida	ABO	WD40 repeats	-	-	-	ko:K14962	ko03015,map03015	-	-	-	ko00000,ko00001,ko03019,ko03036	-	-	-	WD40
rna_BgWH_03g01051	5865.XP_001609139.1	7.5e-141	507.7	2D3RC@1|root,2SSGS@2759|Eukaryota,3YBQ9@5794|Apicomplexa,3KC47@422676|Aconoidasida,3Z5AW@5863|Piroplasmida	422676|Aconoidasida	-	-	-	-	-	-	-	-	-	-	-	-	-	-	-
rna_BgWH_03g00143	5865.XP_001612179.1	4.8e-27	128.3	2FKJ3@1|root,2TN1A@2759|Eukaryota,3YD0A@5794|Apicomplexa,3KCH5@422676|Aconoidasida,3Z5Y7@5863|Piroplasmida	422676|Aconoidasida	-	-	-	-	-	-	-	-	-	-	-	-	-	-	-
rna_BgWH_03g00185	5865.XP_001612144.1	1.5e-120	439.1	2B432@1|root,2S0G1@2759|Eukaryota,3YA50@5794|Apicomplexa,3KAM5@422676|Aconoidasida,3Z4HV@5863|Piroplasmida	422676|Aconoidasida	S	Encoded by	-	-	-	-	-	-	-	-	-	-	-	-	-
rna_BgWH_03g00308	5865.XP_001611930.1	3.4e-30	139.0	2E679@1|root,2SCY8@2759|Eukaryota,3YCJN@5794|Apicomplexa,3KBGB@422676|Aconoidasida,3Z5R2@5863|Piroplasmida	422676|Aconoidasida	S	Protein of unknown function (DUF1279)	-	-	-	-	-	-	-	-	-	-	-	-	DUF1279
rna_BgWH_03g00524	5865.XP_001610762.1	8.5e-302	1042.7	COG0326@1|root,KOG0020@2759|Eukaryota,3Y9QB@5794|Apicomplexa,3KBZ0@422676|Aconoidasida,3Z4NT@5863|Piroplasmida	422676|Aconoidasida	O	Histidine kinase-like ATPases	-	GO:0006508,GO:0006511,GO:0006807,GO:0006950,GO:0008150,GO:0008152,GO:0009056,GO:0009057,GO:0009987,GO:0010033,GO:0010243,GO:0010498,GO:0019538,GO:0019941,GO:0030163,GO:0030433,GO:0033554,GO:0034976,GO:0036503,GO:0042221,GO:0043161,GO:0043170,GO:0043632,GO:0044237,GO:0044238,GO:0044248,GO:0044257,GO:0044260,GO:0044265,GO:0044267,GO:0050896,GO:0051603,GO:0051716,GO:0071704,GO:1901564,GO:1901565,GO:…	-	ko:K09487	ko04141,ko04151,ko04626,ko04657,ko04915,ko04918,ko05200,ko05215,ko05418,map04141,map04151,map04626,map04657,map04915,map04918,map05200,map05215,map05418	-	-	-	ko00000,ko00001,ko03110	-	-	-	HATPase_c,HATPase_c_3,HSP90
rna_BgWH_03g00229	5865.XP_001610277.1	0.0	1260.0	COG5047@1|root,KOG1986@2759|Eukaryota,3Y9SI@5794|Apicomplexa,3KACD@422676|Aconoidasida,3Z47P@5863|Piroplasmida	422676|Aconoidasida	U	Gelsolin repeat	-	GO:0003400,GO:0003674,GO:0005096,GO:0005575,GO:0005622,GO:0005623,GO:0005737,GO:0005798,GO:0006914,GO:0008047,GO:0008150,GO:0008152,GO:0009056,GO:0009987,GO:0012505,GO:0012506,GO:0012507,GO:0016020,GO:0016236,GO:0030117,GO:0030120,GO:0030127,GO:0030133,GO:0030134,GO:0030135,GO:0030234,GO:0030658,GO:0030659,GO:0030660,GO:0030662,GO:0030695,GO:0031090,GO:0031410,GO:0031982,GO:0032386,GO:0032879,GO:…	-	ko:K14006	ko04141,map04141	M00404	-	-	ko00000,ko00001,ko00002,ko04131	-	-	-	Gelsolin,Sec23_BS,Sec23_helical,Sec23_trunk,zf-Sec23_Sec24
rna_BgWH_03g00195	5872.XP_004828685.1	1.1e-58	233.4	COG1187@1|root,2QQ1B@2759|Eukaryota,3YBV3@5794|Apicomplexa,3KB6S@422676|Aconoidasida,3Z5S9@5863|Piroplasmida	422676|Aconoidasida	J	pseudouridylate synthase	-	-	-	-	-	-	-	-	-	-	-	-	PseudoU_synth_2
rna_BgWH_03g00676	5872.XP_004833168.1	1.7e-182	645.6	KOG0937@1|root,KOG0937@2759|Eukaryota,3Y9NV@5794|Apicomplexa,3KAE0@422676|Aconoidasida,3Z3ZS@5863|Piroplasmida	422676|Aconoidasida	U	Belongs to the adaptor complexes medium subunit family	-	GO:0002090,GO:0002092,GO:0003674,GO:0005048,GO:0005102,GO:0005488,GO:0005515,GO:0005575,GO:0005622,GO:0005623,GO:0005737,GO:0005886,GO:0005905,GO:0008150,GO:0009893,GO:0009987,GO:0010604,GO:0012505,GO:0012506,GO:0016020,GO:0016043,GO:0019222,GO:0022607,GO:0030100,GO:0030117,GO:0030118,GO:0030119,GO:0030120,GO:0030122,GO:0030125,GO:0030128,GO:0030131,GO:0030132,GO:0030135,GO:0030136,GO:0030139,GO:…	-	ko:K12393	ko04142,map04142	-	-	-	ko00000,ko00001,ko04131	-	-	-	Adap_comp_sub,Clat_adaptor_s
rna_BgWH_03g01135	5865.XP_001609400.1	1.6e-42	178.3	KOG1784@1|root,KOG1784@2759|Eukaryota,3YAWQ@5794|Apicomplexa,3KCHV@422676|Aconoidasida,3Z5WK@5863|Piroplasmida	422676|Aconoidasida	A	U6 snRNA-associated Sm-like	-	GO:0000375,GO:0000377,GO:0000387,GO:0000398,GO:0003674,GO:0003676,GO:0003723,GO:0005488,GO:0005575,GO:0005622,GO:0005623,GO:0005634,GO:0005654,GO:0005681,GO:0005682,GO:0005683,GO:0005684,GO:0005685,GO:0005686,GO:0005687,GO:0005689,GO:0005697,GO:0005737,GO:0005829,GO:0006139,GO:0006351,GO:0006353,GO:0006366,GO:0006369,GO:0006396,GO:0006397,GO:0006464,GO:0006479,GO:0006725,GO:0006807,GO:0006810,GO:…	-	ko:K12627	ko03018,ko03040,map03018,map03040	M00354,M00396	-	-	ko00000,ko00001,ko00002,ko03019,ko03041	-	-	-	LSM
rna_BgWH_03g00450	5865.XP_001610048.1	4.6e-112	411.4	COG0515@1|root,KOG0658@2759|Eukaryota,3YI28@5794|Apicomplexa,3KCD4@422676|Aconoidasida,3Z5X0@5863|Piroplasmida	422676|Aconoidasida	G	Protein tyrosine kinase	-	-	2.7.11.26	ko:K03083	ko01521,ko04012,ko04062,ko04110,ko04150,ko04151,ko04310,ko04340,ko04341,ko04360,ko04390,ko04510,ko04550,ko04657,ko04660,ko04662,ko04711,ko04722,ko04728,ko04910,ko04916,ko04917,ko04919,ko04931,ko04932,ko04934,ko05010,ko05160,ko05162,ko05164,ko05165,ko05166,ko05167,ko05169,ko05200,ko05210,ko05213,ko05215,ko05217,ko05224,ko05225,ko05226,map01521,map04012,map04062,map04110,map04150,map04151,map04310,…	M00677	-	-	ko00000,ko00001,ko00002,ko01000,ko01001,ko03036	-	-	-	Pkinase
rna_BgWH_03g00859	5865.XP_001609488.1	5.4e-65	254.6	COG0561@1|root,2RSY5@2759|Eukaryota,3YHYI@5794|Apicomplexa,3KC9W@422676|Aconoidasida,3Z6FX@5863|Piroplasmida	422676|Aconoidasida	G	Haloacid dehalogenase-like hydrolase family member protein	-	-	-	-	-	-	-	-	-	-	-	-	Hydrolase_3
rna_BgWH_03g00944	5865.XP_001611059.1	1.8e-57	229.9	2E0AP@1|root,2S7RQ@2759|Eukaryota,3YCCY@5794|Apicomplexa,3KCR6@422676|Aconoidasida,3Z6N2@5863|Piroplasmida	422676|Aconoidasida	-	-	-	-	-	-	-	-	-	-	-	-	-	-	-
rna_BgWH_03g01070	5865.XP_001609320.1	1.2e-187	664.5	KOG2660@1|root,KOG2660@2759|Eukaryota,3YC1X@5794|Apicomplexa,3KBEA@422676|Aconoidasida,3Z3WS@5863|Piroplasmida	422676|Aconoidasida	K	SET (Su(var)3-9, Enhancer-of-zeste, Trithorax) domain	-	GO:0000122,GO:0000151,GO:0000785,GO:0000792,GO:0000976,GO:0000977,GO:0000978,GO:0000987,GO:0001012,GO:0001067,GO:0001501,GO:0001701,GO:0002376,GO:0002682,GO:0002684,GO:0002694,GO:0002696,GO:0003002,GO:0003674,GO:0003676,GO:0003677,GO:0003682,GO:0003690,GO:0005488,GO:0005575,GO:0005622,GO:0005623,GO:0005634,GO:0005654,GO:0005694,GO:0006139,GO:0006259,GO:0006304,GO:0006305,GO:0006306,GO:0006325,GO:…	-	-	-	-	-	-	-	-	-	-	SET
rna_BgWH_03g00755	5872.XP_004833219.1	2.8e-47	195.3	COG0484@1|root,KOG0715@2759|Eukaryota,3YC21@5794|Apicomplexa,3KD8Q@422676|Aconoidasida	422676|Aconoidasida	O	DnaJ molecular chaperone homology domain	-	-	-	-	-	-	-	-	-	-	-	-	DnaJ
rna_BgWH_03g00508	5865.XP_001610745.1	1.4e-130	473.0	KOG2580@1|root,KOG2580@2759|Eukaryota,3YBC3@5794|Apicomplexa,3KFHT@422676|Aconoidasida,3Z4SA@5863|Piroplasmida	422676|Aconoidasida	U	Mitochondrial inner membrane	-	-	-	ko:K17804	-	-	-	-	ko00000,ko02000,ko03029	3.A.8.1	-	-	Tim44
rna_BgWH_03g00401	68886.XP_009690571.1	9.1e-14	83.2	COG0543@1|root,KOG0534@2759|Eukaryota,3YBJC@5794|Apicomplexa,3KBXA@422676|Aconoidasida,3Z44K@5863|Piroplasmida	422676|Aconoidasida	CH	NADH-cytochrome b5 reductase	-	-	1.6.2.2	ko:K00326	ko00520,map00520	-	R00100	-	ko00000,ko00001,ko01000	-	-	-	FAD_binding_6,NAD_binding_1
rna_BgWH_03g00215	5865.XP_001610292.1	1.7e-139	502.3	COG0084@1|root,KOG3020@2759|Eukaryota,3Y9YA@5794|Apicomplexa,3KAQG@422676|Aconoidasida,3Z41H@5863|Piroplasmida	422676|Aconoidasida	L	TatD related DNase	-	-	-	ko:K03424	-	-	-	-	ko00000,ko01000	-	-	-	TatD_DNase
rna_BgWH_03g00786	5865.XP_001611017.1	1.5e-158	565.8	2B7UE@1|root,2S0QC@2759|Eukaryota,3YA4U@5794|Apicomplexa,3KC1Z@422676|Aconoidasida,3Z51E@5863|Piroplasmida	422676|Aconoidasida	S	Protein of unknown function (DUF3273)	-	-	-	-	-	-	-	-	-	-	-	-	DUF3273
rna_BgWH_03g01206	5872.XP_004832341.1	1e-46	193.7	2EZPU@1|root,2T0ZG@2759|Eukaryota,3YCBX@5794|Apicomplexa,3KBH7@422676|Aconoidasida,3Z5MR@5863|Piroplasmida	422676|Aconoidasida	-	-	-	-	-	-	-	-	-	-	-	-	-	-	-
rna_BgWH_03g00390	5865.XP_001610110.1	2e-109	402.1	COG5140@1|root,KOG1816@2759|Eukaryota,3Y9MR@5794|Apicomplexa,3KAJ3@422676|Aconoidasida,3Z4IP@5863|Piroplasmida	422676|Aconoidasida	O	Ubiquitin fusion degradation protein	-	GO:0000151,GO:0000153,GO:0000835,GO:0000836,GO:0000837,GO:0000839,GO:0003674,GO:0005488,GO:0005515,GO:0005575,GO:0005622,GO:0005623,GO:0005634,GO:0005737,GO:0005783,GO:0005789,GO:0006139,GO:0006401,GO:0006508,GO:0006511,GO:0006515,GO:0006725,GO:0006807,GO:0006810,GO:0006886,GO:0006950,GO:0008104,GO:0008150,GO:0008152,GO:0009056,GO:0009057,GO:0009889,GO:0009890,GO:0009892,GO:0009987,GO:0010033,GO:…	-	ko:K14016	ko04141,map04141	M00400,M00403	-	-	ko00000,ko00001,ko00002	-	-	-	UFD1
rna_BgWH_03g00198	264402.Cagra.3517s0030.1.p	1.3e-21	110.9	COG4870@1|root,KOG1543@2759|Eukaryota,37RR0@33090|Viridiplantae	33090|Viridiplantae	O	Belongs to the peptidase C1 family	-	-	3.4.22.15	ko:K01365	ko04140,ko04142,ko04145,ko04210,ko04612,ko05205,ko05323,ko05418,map04140,map04142,map04145,map04210,map04612,map05205,map05323,map05418	-	-	-	ko00000,ko00001,ko00537,ko01000,ko01002,ko03110	-	-	-	Inhibitor_I29,Peptidase_C1
rna_BgWH_03g00226	5865.XP_001610281.1	4.9e-45	188.0	KOG3096@1|root,KOG3096@2759|Eukaryota,3YCR8@5794|Apicomplexa,3KBAP@422676|Aconoidasida,3Z5M6@5863|Piroplasmida	422676|Aconoidasida	A	Breast carcinoma amplified sequence 2 (BCAS2)	-	-	-	ko:K12861	ko03040,map03040	M00353,M00355	-	-	ko00000,ko00001,ko00002,ko03041,ko03400	-	-	-	BCAS2
rna_BgWH_03g00062	5865.XP_001612268.1	0.0	2731.8	COG5032@1|root,KOG0890@2759|Eukaryota,3Y9JN@5794|Apicomplexa,3KC81@422676|Aconoidasida,3Z41R@5863|Piroplasmida	422676|Aconoidasida	BDLT	FATC	-	-	2.7.11.1	ko:K06640	ko03460,ko04110,ko04115,ko04214,ko04218,ko05165,ko05166,map03460,map04110,map04115,map04214,map04218,map05165,map05166	M00691	-	-	ko00000,ko00001,ko00002,ko01000,ko01001,ko03400	-	-	-	FATC,PI3_PI4_kinase
rna_BgWH_03g00695	5872.XP_004833147.1	1.7e-21	108.6	2DB2P@1|root,2TMX1@2759|Eukaryota,3YCYI@5794|Apicomplexa,3KFIF@422676|Aconoidasida,3Z6RW@5863|Piroplasmida	422676|Aconoidasida	-	-	-	-	-	-	-	-	-	-	-	-	-	-	-
rna_BgWH_03g00447	5865.XP_001610052.1	1.9e-141	509.2	COG1467@1|root,KOG2851@2759|Eukaryota,3Y9J6@5794|Apicomplexa,3KA48@422676|Aconoidasida,3Z4XA@5863|Piroplasmida	422676|Aconoidasida	H	Belongs to the eukaryotic-type primase small subunit family	-	-	-	ko:K02684	ko00230,ko00240,ko01100,ko03030,map00230,map00240,map01100,map03030	M00261	R00375,R00376,R00377,R00378	RC02795	ko00000,ko00001,ko00002,ko01000,ko03032	-	-	-	DNA_primase_S
rna_BgWH_03g00567	5865.XP_001610798.1	4e-73	281.6	COG2123@1|root,KOG1612@2759|Eukaryota,3YAEP@5794|Apicomplexa,3KB3Q@422676|Aconoidasida,3Z5T8@5863|Piroplasmida	422676|Aconoidasida	J	3' exoribonuclease family, domain 2	-	-	-	ko:K12589	ko03018,map03018	M00390,M00391	-	-	ko00000,ko00001,ko00002,ko03019	-	-	-	RNase_PH,RNase_PH_C
rna_BgWH_03g00849	5865.XP_001609480.1	8.1e-58	231.5	COG0398@1|root,KOG3140@2759|Eukaryota,3YAPF@5794|Apicomplexa,3KB26@422676|Aconoidasida,3Z3PJ@5863|Piroplasmida	422676|Aconoidasida	S	SNARE associated Golgi protein	-	-	-	-	-	-	-	-	-	-	-	-	SNARE_assoc
rna_BgWH_03g00586	5865.XP_001610780.1	0.0	1171.4	KOG0307@1|root,KOG0307@2759|Eukaryota,3Y9XV@5794|Apicomplexa,3KACJ@422676|Aconoidasida,3Z57D@5863|Piroplasmida	422676|Aconoidasida	U	WD40 repeats	-	-	-	ko:K14005	ko04141,map04141	M00404	-	-	ko00000,ko00001,ko00002,ko04131	-	-	-	Sec16_C
rna_BgWH_03g00458	5865.XP_001610040.1	5.4e-35	154.5	28Q8X@1|root,2QWXP@2759|Eukaryota,3YD3T@5794|Apicomplexa,3KCVG@422676|Aconoidasida	422676|Aconoidasida	-	-	-	-	-	-	-	-	-	-	-	-	-	-	-
rna_BgWH_03g00512	5865.XP_001610749.1	1.7e-81	309.3	COG5225@1|root,KOG1765@2759|Eukaryota,3YAPE@5794|Apicomplexa,3KBFE@422676|Aconoidasida,3Z4NA@5863|Piroplasmida	422676|Aconoidasida	J	Involved in ribosomal large subunit assembly	-	-	-	ko:K14852	-	-	-	-	ko00000,ko03009	-	-	-	RRS1
rna_BgWH_03g00644	5865.XP_001610886.1	0.0	1149.0	COG0553@1|root,KOG0390@2759|Eukaryota,3Y9M7@5794|Apicomplexa,3KAAZ@422676|Aconoidasida,3Z3ST@5863|Piroplasmida	422676|Aconoidasida	L	repair protein	-	-	-	ko:K10875	ko03440,map03440	-	-	-	ko00000,ko00001,ko01000,ko03400	-	-	-	Helicase_C,SNF2_N
rna_BgWH_03g00038	5865.XP_001612292.1	1.3e-31	143.3	2EWZA@1|root,2SYQI@2759|Eukaryota,3YCH9@5794|Apicomplexa,3KBD4@422676|Aconoidasida,3Z5TK@5863|Piroplasmida	422676|Aconoidasida	-	-	-	-	-	-	-	-	-	-	-	-	-	-	-
rna_BgWH_03g00084	5865.XP_001612238.1	0.0	1097.4	KOG0306@1|root,KOG0306@2759|Eukaryota,3Y9MT@5794|Apicomplexa,3KAZ3@422676|Aconoidasida,3Z4J6@5863|Piroplasmida	422676|Aconoidasida	A	containing protein	-	-	-	ko:K14556	ko03008,map03008	-	-	-	ko00000,ko00001,ko03009	-	-	-	WD40
rna_BgWH_03g00244	5872.XP_004828741.1	1.4e-49	202.6	COG1594@1|root,KOG2691@2759|Eukaryota,3YAV0@5794|Apicomplexa,3KB08@422676|Aconoidasida,3Z5GY@5863|Piroplasmida	422676|Aconoidasida	K	DNA-directed RNA polymerase	-	-	-	ko:K03017	ko00230,ko00240,ko01100,ko03020,ko05016,ko05169,map00230,map00240,map01100,map03020,map05016,map05169	M00180	R00435,R00441,R00442,R00443	RC02795	br01611,ko00000,ko00001,ko00002,ko03021,ko03400	-	-	-	RNA_POL_M_15KD,TFIIS_C
rna_BgWH_03g00779	5865.XP_001611010.1	6.6e-65	253.4	COG5030@1|root,KOG0934@2759|Eukaryota,3YAC2@5794|Apicomplexa,3KAS7@422676|Aconoidasida,3Z5HU@5863|Piroplasmida	422676|Aconoidasida	U	Belongs to the adaptor complexes small subunit family	-	GO:0005575,GO:0005622,GO:0005623,GO:0005737,GO:0005886,GO:0005905,GO:0012505,GO:0012506,GO:0016020,GO:0030117,GO:0030118,GO:0030119,GO:0030120,GO:0030122,GO:0030125,GO:0030128,GO:0030131,GO:0030132,GO:0030135,GO:0030136,GO:0030139,GO:0030659,GO:0030662,GO:0030665,GO:0030666,GO:0030669,GO:0031090,GO:0031410,GO:0031982,GO:0032991,GO:0043226,GO:0043227,GO:0043229,GO:0044422,GO:0044424,GO:0044425,GO:…	-	ko:K12394	ko04142,map04142	-	-	-	ko00000,ko00001,ko04131	-	-	-	Clat_adaptor_s
rna_BgWH_03g00078	5865.XP_001612243.1	1.3e-122	446.4	2CE7G@1|root,2SPY2@2759|Eukaryota,3YBKS@5794|Apicomplexa,3KBUP@422676|Aconoidasida,3Z4TR@5863|Piroplasmida	422676|Aconoidasida	S	Extended EGL-27 and MTA1 homology domain	-	-	-	-	-	-	-	-	-	-	-	-	EELM2,PHD
rna_BgWH_03g00517	5865.XP_001610755.1	7e-92	344.4	2E2DM@1|root,2S9MI@2759|Eukaryota,3YAU6@5794|Apicomplexa,3KBF5@422676|Aconoidasida,3Z57C@5863|Piroplasmida	422676|Aconoidasida	-	-	-	-	-	-	-	-	-	-	-	-	-	-	-
rna_BgWH_03g00490	5865.XP_001610724.1	4.9e-177	627.9	COG5144@1|root,KOG3471@2759|Eukaryota,3YAG8@5794|Apicomplexa,3KAP7@422676|Aconoidasida,3Z59C@5863|Piroplasmida	422676|Aconoidasida	KL	Component of the core-TFIIH basal transcription factor involved in nucleotide excision repair (NER) of DNA	-	-	-	ko:K03144	ko03022,ko03420,ko05203,map03022,map03420,map05203	M00290	-	-	ko00000,ko00001,ko00002,ko03021,ko03400	-	-	-	Tfb2
rna_BgWH_03g00546	5865.XP_001610821.1	8e-109	399.8	COG1100@1|root,KOG0098@2759|Eukaryota,3Y9NR@5794|Apicomplexa,3KBPG@422676|Aconoidasida,3Z45S@5863|Piroplasmida	422676|Aconoidasida	U	Rab subfamily of small GTPases	-	GO:0000139,GO:0005575,GO:0005622,GO:0005623,GO:0005737,GO:0005794,GO:0008150,GO:0012505,GO:0016020,GO:0017157,GO:0031090,GO:0031984,GO:0032879,GO:0043226,GO:0043227,GO:0043229,GO:0043231,GO:0044422,GO:0044424,GO:0044431,GO:0044444,GO:0044446,GO:0044464,GO:0045921,GO:0048518,GO:0048522,GO:0050789,GO:0050794,GO:0051046,GO:0051047,GO:0051049,GO:0051050,GO:0060627,GO:0065007,GO:0098588,GO:0098791,GO:…	-	ko:K07877	ko04152,map04152	-	-	-	ko00000,ko00001,ko04031,ko04131,ko04147	-	-	-	Ras
rna_BgWH_03g00301	5865.XP_001610206.1	1.3e-139	502.7	KOG1036@1|root,KOG1036@2759|Eukaryota,3YA3W@5794|Apicomplexa,3KBTQ@422676|Aconoidasida,3Z427@5863|Piroplasmida	422676|Aconoidasida	D	WD domain, G-beta repeat	-	GO:0000075,GO:0000228,GO:0000278,GO:0000775,GO:0000776,GO:0000777,GO:0000778,GO:0000779,GO:0000780,GO:0000793,GO:0000794,GO:0003674,GO:0005488,GO:0005515,GO:0005575,GO:0005622,GO:0005623,GO:0005634,GO:0005694,GO:0007049,GO:0007088,GO:0007093,GO:0007094,GO:0007346,GO:0008150,GO:0009987,GO:0010564,GO:0010639,GO:0010948,GO:0010965,GO:0022402,GO:0030071,GO:0031570,GO:0031577,GO:0031974,GO:0031981,GO:…	-	ko:K02180	ko04110,ko04111,ko05166,map04110,map04111,map05166	-	-	-	ko00000,ko00001,ko03036,ko03041	-	-	-	WD40
rna_BgWH_03g00673	5865.XP_001610914.1	0.0	1110.1	COG5110@1|root,KOG2005@2759|Eukaryota,3Y9RM@5794|Apicomplexa,3KAB0@422676|Aconoidasida,3Z3YG@5863|Piroplasmida	422676|Aconoidasida	O	26S proteasome regulatory subunit	-	-	-	ko:K03028	ko03050,ko05169,map03050,map05169	M00341	-	-	ko00000,ko00001,ko00002,ko03051	-	-	-	PC_rep
rna_BgWH_03g00584	5865.XP_001610782.1	2.6e-22	112.1	2E5CB@1|root,2SC64@2759|Eukaryota,3YEZ8@5794|Apicomplexa,3KCSH@422676|Aconoidasida,3Z60U@5863|Piroplasmida	422676|Aconoidasida	S	RNAse P Rpr2/Rpp21/SNM1 subunit domain	-	-	3.1.26.5	ko:K03540	ko03013,map03013	-	-	-	ko00000,ko00001,ko01000,ko03016	-	-	-	Rpr2
rna_BgWH_03g00531	5865.XP_001610834.1	6.2e-92	343.6	2DTH1@1|root,2S6HZ@2759|Eukaryota,3YBF0@5794|Apicomplexa,3KAQ4@422676|Aconoidasida,3Z4W7@5863|Piroplasmida	422676|Aconoidasida	E	Ubiquinol-cytochrome C reductase complex	-	-	-	ko:K00417	ko00190,ko01100,ko04260,ko04714,ko04932,ko05010,ko05012,ko05016,map00190,map01100,map04260,map04714,map04932,map05010,map05012,map05016	M00152	-	-	ko00000,ko00001,ko00002	-	-	-	UCR_14kD
rna_BgWH_03g00592	5865.XP_001610773.1	1.6e-49	202.2	KOG1735@1|root,KOG1735@2759|Eukaryota,3YARX@5794|Apicomplexa,3KBGV@422676|Aconoidasida,3Z5YD@5863|Piroplasmida	422676|Aconoidasida	E	Belongs to the actin-binding proteins ADF family	-	-	-	ko:K05765	ko04360,ko04666,ko04810,ko05133,map04360,map04666,map04810,map05133	-	-	-	ko00000,ko00001,ko04131,ko04147,ko04812	-	-	-	Cofilin_ADF
rna_BgWH_03g00454	5865.XP_001610044.1	9.7e-84	317.0	KOG1586@1|root,KOG1586@2759|Eukaryota,3YA79@5794|Apicomplexa,3KASC@422676|Aconoidasida,3Z4YS@5863|Piroplasmida	422676|Aconoidasida	U	Attachment Protein	-	GO:0000149,GO:0001671,GO:0003674,GO:0005483,GO:0005488,GO:0005515,GO:0005575,GO:0005622,GO:0005623,GO:0005737,GO:0005829,GO:0006810,GO:0006886,GO:0006906,GO:0006914,GO:0006996,GO:0007033,GO:0008047,GO:0008104,GO:0008150,GO:0008152,GO:0009056,GO:0009987,GO:0015031,GO:0015833,GO:0016020,GO:0016043,GO:0016050,GO:0016192,GO:0019898,GO:0019905,GO:0022411,GO:0030234,GO:0031201,GO:0032781,GO:0032984,GO:…	-	ko:K15296	ko04138,ko04721,map04138,map04721	-	-	-	ko00000,ko00001,ko04131	-	-	-	SNAP
rna_BgWH_03g00949	5865.XP_001611056.1	1.7e-71	276.6	COG5050@1|root,KOG2877@2759|Eukaryota,3YEHX@5794|Apicomplexa,3KC8Y@422676|Aconoidasida,3Z503@5863|Piroplasmida	422676|Aconoidasida	I	Belongs to the CDP-alcohol phosphatidyltransferase class-I family	-	-	2.7.8.1	ko:K00993	ko00440,ko00564,ko00565,ko01100,ko01110,map00440,map00564,map00565,map01100,map01110	M00092	R02057,R04920,R06364,R07384	RC00002,RC00017,RC02894	ko00000,ko00001,ko00002,ko01000	-	-	-	CDP-OH_P_transf
rna_BgWH_03g00432	5865.XP_001610067.1	2.9e-127	462.2	2F1WE@1|root,2T2U9@2759|Eukaryota,3YE74@5794|Apicomplexa,3KAX1@422676|Aconoidasida,3Z441@5863|Piroplasmida	422676|Aconoidasida	S	AP2 domain	-	-	-	-	-	-	-	-	-	-	-	-	AP2
rna_BgWH_03g00065	5865.XP_001612266.1	9.5e-107	393.3	2CP17@1|root,2QZAF@2759|Eukaryota,3YCAC@5794|Apicomplexa,3KB9W@422676|Aconoidasida,3Z5PM@5863|Piroplasmida	422676|Aconoidasida	-	-	-	-	-	-	-	-	-	-	-	-	-	-	zf-B_box
rna_BgWH_03g00682	2850.Phatr48879	3.1e-19	103.2	28Q14@1|root,2QWPT@2759|Eukaryota,2XBRX@2836|Bacillariophyta	2836|Bacillariophyta	-	-	-	-	-	-	-	-	-	-	-	-	-	-	-
rna_BgWH_03g00639	5865.XP_001610881.1	1.1e-102	380.2	COG5347@1|root,KOG0704@2759|Eukaryota,3YAAJ@5794|Apicomplexa,3KF5N@422676|Aconoidasida,3Z3R3@5863|Piroplasmida	422676|Aconoidasida	TUZ	Adp-ribosylation factor	-	-	-	ko:K12492	ko04144,map04144	-	-	-	ko00000,ko00001,ko04131	-	-	-	ArfGap
rna_BgWH_03g00864	5865.XP_001609493.1	0.0	1599.3	COG0480@1|root,KOG0467@2759|Eukaryota,3Y9HS@5794|Apicomplexa,3KA89@422676|Aconoidasida,3Z4X0@5863|Piroplasmida	422676|Aconoidasida	J	Elongation factor	-	GO:0003674,GO:0003676,GO:0003723,GO:0003746,GO:0003824,GO:0003924,GO:0005488,GO:0005515,GO:0005575,GO:0005622,GO:0005623,GO:0005737,GO:0005829,GO:0006412,GO:0006414,GO:0006417,GO:0006448,GO:0006518,GO:0006807,GO:0008135,GO:0008150,GO:0008152,GO:0009058,GO:0009059,GO:0009889,GO:0009891,GO:0009893,GO:0009987,GO:0010467,GO:0010468,GO:0010556,GO:0010557,GO:0010604,GO:0010608,GO:0010628,GO:0016462,GO:…	-	ko:K03234	ko04152,ko04921,map04152,map04921	-	-	-	ko00000,ko00001,ko03012,ko04147	-	-	-	EFG_C,EFG_II,GTP_EFTU
rna_BgWH_03g00313	5865.XP_001610190.1	4.7e-140	505.0	COG0484@1|root,KOG0713@2759|Eukaryota,3YHZG@5794|Apicomplexa,3KASW@422676|Aconoidasida,3Z6TA@5863|Piroplasmida	422676|Aconoidasida	O	DnaJ molecular chaperone homology domain	-	-	-	-	-	-	-	-	-	-	-	-	DnaJ
rna_BgWH_03g00607	5865.XP_001610848.1	3.6e-92	346.3	28Q8I@1|root,2QWXA@2759|Eukaryota,3YECN@5794|Apicomplexa,3KC6D@422676|Aconoidasida,3Z66I@5863|Piroplasmida	422676|Aconoidasida	-	-	-	-	-	-	-	-	-	-	-	-	-	-	-
rna_BgWH_03g00717	5865.XP_001610956.1	0.0	1525.8	KOG1057@1|root,KOG1057@2759|Eukaryota,3Y9IG@5794|Apicomplexa,3KBQN@422676|Aconoidasida,3Z3U6@5863|Piroplasmida	422676|Aconoidasida	Z	Belongs to the histidine acid phosphatase family	-	-	-	-	-	-	-	-	-	-	-	-	His_Phos_2
rna_BgWH_03g00612	5865.XP_001610853.1	9.9e-227	793.1	COG5049@1|root,KOG2045@2759|Eukaryota,3YI2G@5794|Apicomplexa,3KF5M@422676|Aconoidasida,3Z4RT@5863|Piroplasmida	422676|Aconoidasida	DL	XRN 5'-3' exonuclease N-terminus	-	-	-	ko:K12618	ko03008,ko03018,map03008,map03018	-	-	-	ko00000,ko00001,ko01000,ko03009,ko03016,ko03019,ko03036	-	-	-	XRN_N
rna_BgWH_03g00295	5865.XP_001610214.1	9.7e-142	510.4	COG0666@1|root,KOG2319@2759|Eukaryota,3YAIY@5794|Apicomplexa,3KAMI@422676|Aconoidasida,3Z49Q@5863|Piroplasmida	422676|Aconoidasida	U	Domain present in VPS9	-	-	-	ko:K20131	-	-	-	-	ko00000,ko04131	-	-	-	VPS9
rna_BgWH_03g00772	5874.XP_954033.1	2.7e-63	248.8	2CY10@1|root,2S9Q4@2759|Eukaryota,3YAMV@5794|Apicomplexa,3KAZJ@422676|Aconoidasida,3Z3ZN@5863|Piroplasmida	422676|Aconoidasida	-	-	-	-	-	-	-	-	-	-	-	-	-	-	-
rna_BgWH_03g01081	5865.XP_001609331.1	4.8e-107	395.2	2E5IF@1|root,2SCBT@2759|Eukaryota,3YBHN@5794|Apicomplexa,3KB2K@422676|Aconoidasida,3Z4U5@5863|Piroplasmida	422676|Aconoidasida	-	-	-	-	-	-	-	-	-	-	-	-	-	-	-
rna_BgWH_03g00158	5865.XP_001612169.1	4.1e-150	538.9	COG0484@1|root,KOG0715@2759|Eukaryota,3Y9KT@5794|Apicomplexa,3KADJ@422676|Aconoidasida,3Z4UZ@5863|Piroplasmida	422676|Aconoidasida	K	DnaJ central domain	-	GO:0000122,GO:0001671,GO:0003674,GO:0003712,GO:0003714,GO:0005488,GO:0005515,GO:0005575,GO:0005622,GO:0005623,GO:0005634,GO:0005654,GO:0005737,GO:0005829,GO:0006355,GO:0006357,GO:0006457,GO:0006458,GO:0006950,GO:0006986,GO:0008047,GO:0008150,GO:0009889,GO:0009890,GO:0009892,GO:0009987,GO:0010033,GO:0010468,GO:0010556,GO:0010558,GO:0010605,GO:0010629,GO:0019219,GO:0019222,GO:0019899,GO:0030234,GO:…	-	ko:K03686	-	-	-	-	ko00000,ko03029,ko03110	-	-	-	DnaJ,DnaJ_C,DnaJ_CXXCXGXG
rna_BgWH_03g01049	5865.XP_001609136.1	0.0	1523.5	COG0209@1|root,KOG1112@2759|Eukaryota,3Y9W2@5794|Apicomplexa,3KAE8@422676|Aconoidasida,3Z3TW@5863|Piroplasmida	422676|Aconoidasida	F	Provides the precursors necessary for DNA synthesis. Catalyzes the biosynthesis of deoxyribonucleotides from the corresponding ribonucleotides	-	GO:0000166,GO:0003674,GO:0003824,GO:0004748,GO:0005488,GO:0005515,GO:0005575,GO:0005622,GO:0005623,GO:0005737,GO:0005829,GO:0005971,GO:0006139,GO:0006725,GO:0006753,GO:0006793,GO:0006796,GO:0006807,GO:0008150,GO:0008152,GO:0009058,GO:0009117,GO:0009165,GO:0009262,GO:0009263,GO:0009987,GO:0016491,GO:0016725,GO:0016728,GO:0018130,GO:0019438,GO:0019637,GO:0032991,GO:0034641,GO:0034654,GO:0036094,GO:…	1.17.4.1	ko:K10807	ko00230,ko00240,ko00480,ko00983,ko01100,map00230,map00240,map00480,map00983,map01100	M00053	R02017,R02019,R02024,R08363,R08364,R11893	RC00613,RC01003	ko00000,ko00001,ko00002,ko01000,ko03400	-	-	-	ATP-cone,Ribonuc_red_lgC,Ribonuc_red_lgN
rna_BgWH_03g00819	5865.XP_001611038.1	3.5e-72	278.5	KOG3990@1|root,KOG3990@2759|Eukaryota,3YAKY@5794|Apicomplexa,3KCAY@422676|Aconoidasida,3Z5PA@5863|Piroplasmida	422676|Aconoidasida	S	FAM76 protein	-	-	-	-	-	-	-	-	-	-	-	-	FAM76
rna_BgWH_03g00219	5865.XP_001610289.1	0.0	1571.2	COG0476@1|root,KOG2012@2759|Eukaryota,3Y9MB@5794|Apicomplexa,3KACT@422676|Aconoidasida,3Z3S5@5863|Piroplasmida	422676|Aconoidasida	H	Belongs to the ubiquitin-activating E1 family	-	GO:0003674,GO:0003824,GO:0004839,GO:0005575,GO:0005622,GO:0005623,GO:0005634,GO:0005654,GO:0005737,GO:0005739,GO:0005829,GO:0006464,GO:0006508,GO:0006511,GO:0006807,GO:0006950,GO:0006974,GO:0008150,GO:0008152,GO:0008641,GO:0009056,GO:0009057,GO:0009987,GO:0016567,GO:0016874,GO:0016877,GO:0019538,GO:0019941,GO:0030163,GO:0031974,GO:0031981,GO:0032446,GO:0033554,GO:0036211,GO:0043170,GO:0043226,GO:…	6.2.1.45	ko:K03178	ko04120,ko05012,map04120,map05012	-	-	-	ko00000,ko00001,ko01000,ko04121,ko04147	-	-	-	E1_4HB,E1_FCCH,E1_UFD,ThiF,UBA_e1_thiolCys
rna_BgWH_03g00222	5865.XP_001610285.1	2.4e-175	622.1	COG5210@1|root,KOG1102@2759|Eukaryota,3YAB2@5794|Apicomplexa,3KBPQ@422676|Aconoidasida,3Z3UU@5863|Piroplasmida	422676|Aconoidasida	S	Domain in Tre-2, BUB2p, and Cdc16p. Probable Rab-GAPs.	-	-	-	-	-	-	-	-	-	-	-	-	RabGAP-TBC
rna_BgWH_03g00022	5865.XP_001612310.1	2.4e-91	342.8	2CGVF@1|root,2QX7Z@2759|Eukaryota,3YEKI@5794|Apicomplexa,3KBY7@422676|Aconoidasida,3Z4ZM@5863|Piroplasmida	422676|Aconoidasida	-	-	-	-	-	-	-	-	-	-	-	-	-	-	-
rna_BgWH_03g00452	5865.XP_001610046.1	5.9e-107	394.0	COG2519@1|root,KOG2915@2759|Eukaryota,3YA7P@5794|Apicomplexa,3KC53@422676|Aconoidasida,3Z4E8@5863|Piroplasmida	422676|Aconoidasida	H	tRNA (adenine(58)-N(1))-methyltransferase	-	-	2.1.1.219,2.1.1.220	ko:K07442	-	-	-	-	ko00000,ko01000,ko03016	-	-	-	GCD14
rna_BgWH_03g00850	5865.XP_001609481.1	2e-120	439.5	COG0477@1|root,KOG0569@2759|Eukaryota,3YI1X@5794|Apicomplexa,3KF50@422676|Aconoidasida,3Z6T6@5863|Piroplasmida	422676|Aconoidasida	G	Belongs to the major facilitator superfamily. Sugar transporter (TC 2.A.1.1) family	-	-	-	-	-	-	-	-	-	-	-	-	Sugar_tr
rna_BgWH_03g00388	5865.XP_001610111.1	2.2e-95	356.7	COG0705@1|root,KOG2289@2759|Eukaryota,3YA59@5794|Apicomplexa,3KAEN@422676|Aconoidasida,3Z512@5863|Piroplasmida	5794|Apicomplexa	T	Encoded by	-	-	-	-	-	-	-	-	-	-	-	-	Rhomboid
rna_BgWH_03g00480	5865.XP_001610018.1	1.7e-159	569.7	KOG0120@1|root,KOG0120@2759|Eukaryota,3YA9S@5794|Apicomplexa,3KAC8@422676|Aconoidasida,3Z4NB@5863|Piroplasmida	422676|Aconoidasida	A	RNA recognition motif	-	GO:0000243,GO:0000375,GO:0000377,GO:0000398,GO:0003674,GO:0003676,GO:0003723,GO:0003727,GO:0005488,GO:0005515,GO:0005575,GO:0005622,GO:0005623,GO:0005634,GO:0005654,GO:0005681,GO:0005684,GO:0006139,GO:0006396,GO:0006397,GO:0006403,GO:0006405,GO:0006406,GO:0006611,GO:0006725,GO:0006807,GO:0006810,GO:0006886,GO:0006913,GO:0008104,GO:0008150,GO:0008152,GO:0008187,GO:0008380,GO:0009892,GO:0009893,GO:…	-	ko:K12837	ko03040,map03040	-	-	-	ko00000,ko00001,ko03041	-	-	-	RRM_1
rna_BgWH_03g00380	5865.XP_001610121.1	2.8e-283	981.1	COG0659@1|root,KOG0236@2759|Eukaryota,3YBD0@5794|Apicomplexa,3KAHV@422676|Aconoidasida,3Z6SP@5863|Piroplasmida	422676|Aconoidasida	P	Sulfate permease family	-	-	-	-	-	-	-	-	-	-	-	-	Sulfate_transp
rna_BgWH_03g00536	5865.XP_001610829.1	4.1e-116	425.2	COG5023@1|root,KOG1375@2759|Eukaryota,3YE8G@5794|Apicomplexa,3KDHE@422676|Aconoidasida,3Z6MJ@5863|Piroplasmida	422676|Aconoidasida	Z	structural constituent of cytoskeleton	-	-	-	-	-	-	-	-	-	-	-	-	Tubulin
rna_BgWH_03g00104	5865.XP_001612218.1	3.7e-83	315.5	COG2036@1|root,KOG1745@2759|Eukaryota,3YEMF@5794|Apicomplexa,3KC6C@422676|Aconoidasida,3Z5GX@5863|Piroplasmida	422676|Aconoidasida	B	Histone H3	-	-	-	-	-	-	-	-	-	-	-	-	Histone
rna_BgWH_03g00872	5865.XP_001609500.1	1e-157	563.5	KOG4180@1|root,KOG4180@2759|Eukaryota,3YEKT@5794|Apicomplexa,3KBYR@422676|Aconoidasida,3Z56U@5863|Piroplasmida	422676|Aconoidasida	S	NADP biosynthetic process	-	-	2.7.1.23	ko:K00858	ko00760,ko01100,map00760,map01100	-	R00104	RC00002,RC00078	ko00000,ko00001,ko01000	-	-	-	-
rna_BgWH_03g00445	5865.XP_001610054.1	4.8e-78	297.7	KOG4470@1|root,KOG4470@2759|Eukaryota,3YA2N@5794|Apicomplexa,3KA72@422676|Aconoidasida,3Z3WR@5863|Piroplasmida	422676|Aconoidasida	O	Subunit of proteaseome activator complex	-	GO:0000502,GO:0003674,GO:0005575,GO:0005622,GO:0005623,GO:0005634,GO:0005654,GO:0005737,GO:0005829,GO:0006464,GO:0006508,GO:0006807,GO:0007346,GO:0008047,GO:0008150,GO:0008152,GO:0009893,GO:0009894,GO:0009987,GO:0010564,GO:0010604,GO:0010950,GO:0010952,GO:0016504,GO:0016579,GO:0019222,GO:0019538,GO:0030162,GO:0030234,GO:0031323,GO:0031325,GO:0031329,GO:0031974,GO:0031981,GO:0032268,GO:0032270,GO:…	-	ko:K06697	ko03050,ko04612,map03050,map04612	M00337	-	-	ko00000,ko00001,ko00002,ko03051	-	-	-	PA28_beta
rna_BgWH_03g01151	5865.XP_001609375.1	2.6e-105	388.3	2ENPU@1|root,2SS2P@2759|Eukaryota,3YBR9@5794|Apicomplexa,3KBB5@422676|Aconoidasida,3Z54D@5863|Piroplasmida	422676|Aconoidasida	-	-	-	-	-	-	-	-	-	-	-	-	-	-	-
rna_BgWH_03g00649	5865.XP_001610893.1	2.6e-22	112.5	2CZJZ@1|root,2SAQR@2759|Eukaryota,3YAXG@5794|Apicomplexa,3KBHD@422676|Aconoidasida,3Z6D4@5863|Piroplasmida	422676|Aconoidasida	S	glycine rich nucleic binding domain	-	-	-	-	-	-	-	-	-	-	-	-	G-patch
rna_BgWH_03g00621	5865.XP_001610863.1	8e-164	583.2	COG0293@1|root,KOG1099@2759|Eukaryota,3YA7D@5794|Apicomplexa,3KCJR@422676|Aconoidasida,3Z4J9@5863|Piroplasmida	422676|Aconoidasida	D	FtsJ-like methyltransferase	-	-	2.1.1.166,2.1.1.205	ko:K02427,ko:K14864	-	-	-	-	ko00000,ko01000,ko03009,ko03016	-	-	-	FtsJ
rna_BgWH_03g01093	68886.XP_009691407.1	3.2e-55	222.2	2CDRN@1|root,2T2A7@2759|Eukaryota,3YCGE@5794|Apicomplexa,3KFJ1@422676|Aconoidasida,3Z5N2@5863|Piroplasmida	422676|Aconoidasida	-	-	-	-	-	-	-	-	-	-	-	-	-	-	-
rna_BgWH_03g00775	5865.XP_001611006.1	1.5e-33	149.4	28QR4@1|root,2QXDZ@2759|Eukaryota,3YER3@5794|Apicomplexa,3KCFK@422676|Aconoidasida,3Z5PZ@5863|Piroplasmida	422676|Aconoidasida	-	-	-	-	-	-	-	-	-	-	-	-	-	-	-
rna_BgWH_03g00274	5865.XP_001610236.1	0.0	1513.0	28SZJ@1|root,2QZPK@2759|Eukaryota,3Y9SY@5794|Apicomplexa,3KC41@422676|Aconoidasida,3Z47Y@5863|Piroplasmida	422676|Aconoidasida	S	Protein kinase C conserved region 2 (CalB)	-	-	-	ko:K16457	-	-	-	-	ko00000,ko03036	-	-	-	C2
rna_BgWH_03g00059	5865.XP_001612271.1	6.4e-80	303.9	KOG3068@1|root,KOG3068@2759|Eukaryota,3YAHQ@5794|Apicomplexa,3KB0E@422676|Aconoidasida,3Z3T3@5863|Piroplasmida	422676|Aconoidasida	A	Isy1-like splicing family	-	GO:0000245,GO:0000350,GO:0000375,GO:0000377,GO:0000389,GO:0000393,GO:0000398,GO:0000974,GO:0005575,GO:0005622,GO:0005623,GO:0005634,GO:0005681,GO:0006139,GO:0006376,GO:0006396,GO:0006397,GO:0006725,GO:0006807,GO:0008150,GO:0008152,GO:0008380,GO:0009987,GO:0010467,GO:0016043,GO:0016070,GO:0016071,GO:0022607,GO:0022613,GO:0022618,GO:0032991,GO:0034622,GO:0034641,GO:0043170,GO:0043226,GO:0043227,GO:…	-	ko:K12870	ko03040,map03040	M00355	-	-	ko00000,ko00001,ko00002,ko03041	-	-	-	Isy1
rna_BgWH_03g00511	5865.XP_001610748.1	1e-57	230.3	COG0576@1|root,KOG3003@2759|Eukaryota,3YAGA@5794|Apicomplexa,3KB17@422676|Aconoidasida,3Z5AP@5863|Piroplasmida	422676|Aconoidasida	O	Essential component of the PAM complex, a complex required for the translocation of transit peptide-containing proteins from the inner membrane into the mitochondrial matrix in an ATP-dependent manner	-	-	-	ko:K03687	-	-	-	-	ko00000,ko03029,ko03110	-	-	-	GrpE
rna_BgWH_03g00440	5865.XP_001610059.1	1.6e-60	240.0	2EMNE@1|root,2SR9K@2759|Eukaryota,3YBPQ@5794|Apicomplexa,3KB5D@422676|Aconoidasida,3Z4H5@5863|Piroplasmida	422676|Aconoidasida	-	-	-	GO:0000228,GO:0000726,GO:0000781,GO:0000784,GO:0000785,GO:0000790,GO:0000792,GO:0001301,GO:0001302,GO:0001304,GO:0001308,GO:0001672,GO:0003674,GO:0003676,GO:0003677,GO:0003682,GO:0003690,GO:0005198,GO:0005488,GO:0005515,GO:0005575,GO:0005622,GO:0005623,GO:0005634,GO:0005654,GO:0005677,GO:0005694,GO:0005720,GO:0005724,GO:0006139,GO:0006259,GO:0006281,GO:0006302,GO:0006303,GO:0006325,GO:0006342,GO:…	-	-	-	-	-	-	-	-	-	-	-
rna_BgWH_03g00053	5865.XP_001612277.1	2e-113	416.4	COG5085@1|root,KOG4503@2759|Eukaryota,3YCJS@5794|Apicomplexa,3KB40@422676|Aconoidasida,3Z5RU@5863|Piroplasmida	422676|Aconoidasida	S	Di-sulfide bridge nucleocytoplasmic transport domain	-	-	-	-	-	-	-	-	-	-	-	-	Brr6_like_C_C
rna_BgWH_03g00647	5865.XP_001610890.1	3.7e-162	578.6	2ESXN@1|root,2SVDA@2759|Eukaryota,3YC0E@5794|Apicomplexa,3KBEC@422676|Aconoidasida,3Z4BR@5863|Piroplasmida	422676|Aconoidasida	-	-	-	-	-	-	-	-	-	-	-	-	-	-	-
rna_BgWH_03g00725	5865.XP_001610963.1	2.2e-148	531.9	COG0200@1|root,KOG0846@2759|Eukaryota,3YBB3@5794|Apicomplexa,3KACZ@422676|Aconoidasida,3Z3Y9@5863|Piroplasmida	422676|Aconoidasida	J	Ribosomal protein L15	-	-	-	ko:K02876	ko03010,map03010	M00178,M00179	-	-	br01610,ko00000,ko00001,ko00002,ko03011	-	-	-	Ribosomal_L27A
rna_BgWH_03g01014	5872.XP_004832759.1	4.6e-13	82.0	KOG2827@1|root,KOG2827@2759|Eukaryota,3YDZ1@5794|Apicomplexa,3KCM9@422676|Aconoidasida,3Z4AR@5863|Piroplasmida	422676|Aconoidasida	S	Telomere stability and silencing	-	-	-	-	-	-	-	-	-	-	-	-	Telomere_Sde2
rna_BgWH_03g00495	5865.XP_001610729.1	8.8e-165	586.6	COG0126@1|root,KOG1367@2759|Eukaryota,3Y9I9@5794|Apicomplexa,3KAHI@422676|Aconoidasida,3Z3TQ@5863|Piroplasmida	422676|Aconoidasida	G	Phosphoglycerate kinase	-	GO:0003674,GO:0003824,GO:0004618,GO:0005575,GO:0005622,GO:0005623,GO:0005737,GO:0005739,GO:0005975,GO:0005996,GO:0006006,GO:0006082,GO:0006090,GO:0006091,GO:0006094,GO:0006096,GO:0006139,GO:0006163,GO:0006164,GO:0006165,GO:0006725,GO:0006732,GO:0006733,GO:0006753,GO:0006754,GO:0006757,GO:0006793,GO:0006796,GO:0006807,GO:0008150,GO:0008152,GO:0009056,GO:0009058,GO:0009108,GO:0009117,GO:0009123,GO:…	2.7.2.3	ko:K00927	ko00010,ko00710,ko01100,ko01110,ko01120,ko01130,ko01200,ko01230,map00010,map00710,map01100,map01110,map01120,map01130,map01200,map01230	M00001,M00002,M00003,M00165,M00166,M00308,M00552	R01512	RC00002,RC00043	ko00000,ko00001,ko00002,ko01000,ko04147	-	-	-	PGK
rna_BgWH_03g00016	5865.XP_001609563.1	9.3e-143	513.5	KOG0120@1|root,KOG0120@2759|Eukaryota,3Y9MP@5794|Apicomplexa,3KA58@422676|Aconoidasida,3Z5CV@5863|Piroplasmida	422676|Aconoidasida	A	RNA recognition motif	-	GO:0000243,GO:0000375,GO:0000377,GO:0000398,GO:0003674,GO:0003676,GO:0003723,GO:0003727,GO:0005488,GO:0005515,GO:0005575,GO:0005622,GO:0005623,GO:0005634,GO:0005654,GO:0005681,GO:0005684,GO:0006139,GO:0006396,GO:0006397,GO:0006403,GO:0006405,GO:0006406,GO:0006611,GO:0006725,GO:0006807,GO:0006810,GO:0006886,GO:0006913,GO:0008104,GO:0008150,GO:0008152,GO:0008187,GO:0008380,GO:0009892,GO:0009893,GO:…	-	-	-	-	-	-	-	-	-	-	-
rna_BgWH_03g01019	5865.XP_001609109.1	5.7e-58	231.5	COG5029@1|root,KOG0366@2759|Eukaryota,3YA65@5794|Apicomplexa,3KATX@422676|Aconoidasida,3Z566@5863|Piroplasmida	422676|Aconoidasida	H	beta subunit	-	GO:0003674,GO:0003824,GO:0004659,GO:0004661,GO:0004663,GO:0005488,GO:0005515,GO:0005575,GO:0005622,GO:0005623,GO:0005737,GO:0005968,GO:0006464,GO:0006807,GO:0008150,GO:0008152,GO:0008270,GO:0008289,GO:0008318,GO:0009987,GO:0016043,GO:0016740,GO:0016765,GO:0017016,GO:0017137,GO:0018342,GO:0018344,GO:0019538,GO:0019840,GO:0019899,GO:0022607,GO:0031267,GO:0032991,GO:0036211,GO:0043167,GO:0043169,GO:…	2.5.1.60	ko:K05956	-	-	-	-	ko00000,ko01000,ko01006,ko04131	-	-	-	Prenyltrans
rna_BgWH_03g00096	5865.XP_001612226.1	1.9e-236	825.9	2E03D@1|root,2S7J3@2759|Eukaryota,3YAQV@5794|Apicomplexa,3KBSG@422676|Aconoidasida,3Z4Z3@5863|Piroplasmida	422676|Aconoidasida	S	Encoded by	-	-	-	-	-	-	-	-	-	-	-	-	-
rna_BgWH_03g00086	5872.XP_004829408.1	4.8e-13	81.6	COG0666@1|root,KOG0504@2759|Eukaryota,3YI3H@5794|Apicomplexa,3KCAH@422676|Aconoidasida,3Z608@5863|Piroplasmida	422676|Aconoidasida	S	Ankyrin repeat	-	-	-	-	-	-	-	-	-	-	-	-	Ank_4
rna_BgWH_03g00742	5865.XP_001610973.1	5.2e-121	441.4	2D5W7@1|root,2SZWY@2759|Eukaryota,3YCAM@5794|Apicomplexa,3KC08@422676|Aconoidasida,3Z3KV@5863|Piroplasmida	422676|Aconoidasida	S	Protein of unknown function (DUF773)	-	-	-	-	-	-	-	-	-	-	-	-	DUF773
rna_BgWH_03g00937	68886.XP_009689945.1	3.9e-135	489.2	2ECQV@1|root,2SII5@2759|Eukaryota,3YBAU@5794|Apicomplexa,3KAW0@422676|Aconoidasida,3Z4T5@5863|Piroplasmida	422676|Aconoidasida	S	RAP	-	-	-	-	-	-	-	-	-	-	-	-	RAP
rna_BgWH_03g01062	5865.XP_001609621.1	6.3e-167	594.0	2CCHD@1|root,2SAKG@2759|Eukaryota,3YB6I@5794|Apicomplexa,3KBV7@422676|Aconoidasida,3Z5BG@5863|Piroplasmida	422676|Aconoidasida	S	Encoded by	-	-	-	-	-	-	-	-	-	-	-	-	MFS_1
rna_BgWH_03g00032	5865.XP_001612298.1	4.2e-148	531.9	KOG4231@1|root,KOG4231@2759|Eukaryota	2759|Eukaryota	U	phosphatidylethanolamine catabolic process	-	-	-	ko:K16815	-	-	-	-	ko00000	-	-	-	NB-ARC,Patatin,TPR_10,TPR_12
rna_BgWH_03g00675	5865.XP_001610916.1	9.2e-218	762.7	COG0554@1|root,KOG0729@2759|Eukaryota,3Y9PC@5794|Apicomplexa,3KA61@422676|Aconoidasida,3Z4PH@5863|Piroplasmida	422676|Aconoidasida	O	Belongs to the AAA ATPase family	-	GO:0000166,GO:0000502,GO:0000731,GO:0002020,GO:0002082,GO:0003674,GO:0003824,GO:0005102,GO:0005488,GO:0005515,GO:0005524,GO:0005575,GO:0005622,GO:0005623,GO:0005634,GO:0005654,GO:0005694,GO:0005737,GO:0005783,GO:0005789,GO:0005811,GO:0005829,GO:0006139,GO:0006140,GO:0006163,GO:0006259,GO:0006281,GO:0006301,GO:0006302,GO:0006464,GO:0006486,GO:0006487,GO:0006508,GO:0006511,GO:0006515,GO:0006725,GO:…	-	ko:K03061	ko03050,ko05169,map03050,map05169	M00341	-	-	ko00000,ko00001,ko00002,ko03051	-	-	-	AAA
rna_BgWH_03g00033	5865.XP_001612297.1	4.3e-53	214.5	2BY94@1|root,2SXF0@2759|Eukaryota,3YCBV@5794|Apicomplexa,3KCDM@422676|Aconoidasida,3Z5QT@5863|Piroplasmida	422676|Aconoidasida	-	-	-	-	-	-	-	-	-	-	-	-	-	-	-
rna_BgWH_03g00727	68886.XP_009689497.1	8.3e-39	167.2	28QY0@1|root,2QXKX@2759|Eukaryota,3YEW7@5794|Apicomplexa,3KCPX@422676|Aconoidasida,3Z61N@5863|Piroplasmida	422676|Aconoidasida	S	CPW_WPC	-	-	-	-	-	-	-	-	-	-	-	-	CPW_WPC
rna_BgWH_03g00048	5865.XP_001612283.1	4.3e-112	411.4	COG5190@1|root,KOG2832@2759|Eukaryota,3YAJH@5794|Apicomplexa,3KAM2@422676|Aconoidasida,3Z58I@5863|Piroplasmida	422676|Aconoidasida	K	catalytic domain of ctd-like phosphatases	-	-	-	-	-	-	-	-	-	-	-	-	NIF
rna_BgWH_03g00013	5865.XP_001609560.1	0.0	1131.3	COG1877@1|root,KOG1050@2759|Eukaryota,3Y9I8@5794|Apicomplexa,3KBR1@422676|Aconoidasida,3Z56C@5863|Piroplasmida	422676|Aconoidasida	G	Trehalose-6-phosphate synthase	-	-	2.4.1.15,3.1.3.12	ko:K16055	ko00500,ko01100,map00500,map01100	-	R02737,R02778	RC00005,RC00017,RC00049,RC02748	ko00000,ko00001,ko01000,ko01003	-	GT20	-	CBM_20,Glyco_transf_20,Trehalose_PPase
rna_BgWH_03g00934	5865.XP_001611074.1	5.5e-192	677.6	KOG2489@1|root,KOG2489@2759|Eukaryota,3YBBE@5794|Apicomplexa,3KAFU@422676|Aconoidasida,3Z45B@5863|Piroplasmida	422676|Aconoidasida	S	Cleft lip and palate transmembrane protein 1 (CLPTM1)	-	-	-	-	-	-	-	-	-	-	-	-	CLPTM1
rna_BgWH_03g00280	5865.XP_001610229.1	2.9e-26	124.0	2E5PS@1|root,2SCGR@2759|Eukaryota,3YBW8@5794|Apicomplexa,3KCKM@422676|Aconoidasida,3Z6P4@5863|Piroplasmida	422676|Aconoidasida	J	Mitochondrial ribosomal protein L27	-	-	-	ko:K17422	-	-	-	-	br01610,ko00000,ko03011	-	-	-	MRP-L27
rna_BgWH_03g00100	5865.XP_001612222.1	8.2e-241	839.3	COG0123@1|root,KOG1342@2759|Eukaryota,3Y9S0@5794|Apicomplexa,3KC4I@422676|Aconoidasida,3Z561@5863|Piroplasmida	422676|Aconoidasida	B	Belongs to the histone deacetylase family. HD Type 1 subfamily	-	GO:0000118,GO:0000122,GO:0000228,GO:0000819,GO:0003674,GO:0003824,GO:0004407,GO:0005488,GO:0005515,GO:0005575,GO:0005622,GO:0005623,GO:0005634,GO:0005654,GO:0005694,GO:0005737,GO:0005829,GO:0005886,GO:0006325,GO:0006333,GO:0006355,GO:0006357,GO:0006464,GO:0006476,GO:0006807,GO:0006996,GO:0007049,GO:0007059,GO:0007062,GO:0007063,GO:0008134,GO:0008150,GO:0008152,GO:0009889,GO:0009890,GO:0009892,GO:…	3.5.1.98	ko:K06067	ko04110,ko04213,ko04330,ko04919,ko05016,ko05034,ko05165,ko05169,ko05200,ko05202,ko05203,ko05220,map04110,map04213,map04330,map04919,map05016,map05034,map05165,map05169,map05200,map05202,map05203,map05220	-	-	-	ko00000,ko00001,ko01000,ko03036	-	-	-	Hist_deacetyl
rna_BgWH_03g01058	5865.XP_001609149.1	5.8e-168	597.0	2AJYC@1|root,2RZ89@2759|Eukaryota,3YB9F@5794|Apicomplexa,3KAEU@422676|Aconoidasida,3Z4K3@5863|Piroplasmida	422676|Aconoidasida	S	Uncharacterized conserved protein (DUF2183)	-	-	-	-	-	-	-	-	-	-	-	-	-
rna_BgWH_03g00591	5865.XP_001610774.1	1.9e-198	699.1	KOG1243@1|root,KOG1243@2759|Eukaryota,3YB3D@5794|Apicomplexa,3KAP2@422676|Aconoidasida,3Z3RW@5863|Piroplasmida	422676|Aconoidasida	S	protein phosphorylation	-	-	-	ko:K08876	-	-	-	-	ko00000,ko01001,ko03016	-	-	-	Cnd1
rna_BgWH_03g01091	5865.XP_001609338.1	0.0	1783.5	COG5077@1|root,KOG1863@2759|Eukaryota,3Y9UR@5794|Apicomplexa,3KAEC@422676|Aconoidasida,3Z58G@5863|Piroplasmida	422676|Aconoidasida	L	Belongs to the peptidase C19 family	-	GO:0002039,GO:0003674,GO:0003824,GO:0004175,GO:0004197,GO:0004843,GO:0005488,GO:0005515,GO:0005575,GO:0005622,GO:0005623,GO:0005634,GO:0005654,GO:0005737,GO:0005829,GO:0006139,GO:0006259,GO:0006281,GO:0006283,GO:0006289,GO:0006325,GO:0006355,GO:0006464,GO:0006508,GO:0006725,GO:0006807,GO:0006950,GO:0006974,GO:0006996,GO:0008022,GO:0008134,GO:0008150,GO:0008152,GO:0008233,GO:0008234,GO:0009889,GO:…	3.4.19.12	ko:K11838	ko04068,ko05168,ko05169,ko05203,map04068,map05168,map05169,map05203	-	-	-	ko00000,ko00001,ko01000,ko01002,ko04121	-	-	-	UCH,USP7_C2
rna_BgWH_03g00051	5865.XP_001612280.1	1.3e-134	486.9	KOG2422@1|root,KOG2422@2759|Eukaryota,3YAPS@5794|Apicomplexa,3KBEV@422676|Aconoidasida,3Z49T@5863|Piroplasmida	422676|Aconoidasida	S	Transcriptional repressor TCF25	-	-	-	-	-	-	-	-	-	-	-	-	Tcf25
rna_BgWH_03g00188	68886.XP_009690149.1	5.5e-192	678.3	2CXNA@1|root,2RYNN@2759|Eukaryota,3YB9D@5794|Apicomplexa,3KAPK@422676|Aconoidasida,3Z5BM@5863|Piroplasmida	422676|Aconoidasida	S	single fertilization	-	-	-	-	-	-	-	-	-	-	-	-	RAP
rna_BgWH_03g00073	5865.XP_001612247.1	1.6e-231	808.9	COG0017@1|root,KOG0554@2759|Eukaryota,3Y9HM@5794|Apicomplexa,3KAAT@422676|Aconoidasida,3Z3UM@5863|Piroplasmida	422676|Aconoidasida	J	Asparaginyl-tRNA synthetase	-	GO:0005575,GO:0005622,GO:0005623,GO:0005737,GO:0044424,GO:0044464	6.1.1.22	ko:K01893	ko00970,map00970	M00359,M00360	R03648	RC00055,RC00523	ko00000,ko00001,ko00002,ko01000,ko01007,ko03016	-	-	-	tRNA-synt_2,tRNA_anti-codon
rna_BgWH_03g01061	5865.XP_001609154.1	1.8e-81	308.5	COG5078@1|root,KOG0424@2759|Eukaryota,3YA0N@5794|Apicomplexa,3KAJM@422676|Aconoidasida,3Z47D@5863|Piroplasmida	422676|Aconoidasida	O	Belongs to the ubiquitin-conjugating enzyme family	-	GO:0000122,GO:0000228,GO:0000793,GO:0000794,GO:0000795,GO:0003674,GO:0003824,GO:0005488,GO:0005515,GO:0005575,GO:0005622,GO:0005623,GO:0005634,GO:0005635,GO:0005654,GO:0005694,GO:0005737,GO:0005829,GO:0006355,GO:0006357,GO:0006464,GO:0006508,GO:0006511,GO:0006807,GO:0008134,GO:0008150,GO:0008152,GO:0009056,GO:0009057,GO:0009889,GO:0009890,GO:0009892,GO:0009893,GO:0009987,GO:0010468,GO:0010556,GO:…	-	ko:K10577	ko03013,ko04064,ko04120,ko05206,map03013,map04064,map04120,map05206	M00427	-	-	ko00000,ko00001,ko00002,ko03019,ko04121	-	-	-	UQ_con
rna_BgWH_03g01107	5865.XP_001609367.1	1.6e-73	282.7	COG5118@1|root,KOG2009@2759|Eukaryota,3YAKR@5794|Apicomplexa,3KBA6@422676|Aconoidasida,3Z3R4@5863|Piroplasmida	422676|Aconoidasida	K	Myb DNA-binding like	-	-	-	ko:K15198	-	-	-	-	ko00000,ko03021	-	-	-	HMG_box_2,Myb_DNA-bind_7
rna_BgWH_03g00419	5872.XP_004829087.1	4.5e-110	405.2	COG2214@1|root,KOG0691@2759|Eukaryota,3YBD1@5794|Apicomplexa,3KAQC@422676|Aconoidasida,3Z3YZ@5863|Piroplasmida	422676|Aconoidasida	O	X-domain of DnaJ-containing	-	GO:0001775,GO:0002376,GO:0002377,GO:0002440,GO:0002520,GO:0002521,GO:0003674,GO:0005488,GO:0005515,GO:0005575,GO:0005622,GO:0005623,GO:0005634,GO:0005730,GO:0005737,GO:0005783,GO:0005789,GO:0006508,GO:0006511,GO:0006807,GO:0006950,GO:0006986,GO:0007154,GO:0007165,GO:0007275,GO:0008150,GO:0008152,GO:0009056,GO:0009057,GO:0009966,GO:0009968,GO:0009987,GO:0010033,GO:0010243,GO:0010498,GO:0010646,GO:…	-	-	-	-	-	-	-	-	-	-	DnaJ,DnaJ-X
rna_BgWH_03g00112	5865.XP_001612209.1	7.6e-176	623.2	COG1899@1|root,KOG2924@2759|Eukaryota,3Y9KN@5794|Apicomplexa,3KA8R@422676|Aconoidasida,3Z4RN@5863|Piroplasmida	422676|Aconoidasida	O	Deoxyhypusine synthase	-	GO:0003674,GO:0003824,GO:0005488,GO:0005515,GO:0005575,GO:0005622,GO:0005623,GO:0005737,GO:0005829,GO:0006412,GO:0006464,GO:0006518,GO:0006576,GO:0006595,GO:0006807,GO:0008150,GO:0008152,GO:0008216,GO:0008284,GO:0008612,GO:0009058,GO:0009059,GO:0009308,GO:0009987,GO:0010467,GO:0016740,GO:0016765,GO:0018193,GO:0018205,GO:0019538,GO:0034038,GO:0034641,GO:0034645,GO:0036211,GO:0042127,GO:0042802,GO:…	2.5.1.46	ko:K00809	-	-	-	-	ko00000,ko01000	-	-	-	DS
rna_BgWH_03g00317	5865.XP_001610185.1	1.3e-86	326.2	COG0091@1|root,2T238@2759|Eukaryota,3YCG3@5794|Apicomplexa,3KB4W@422676|Aconoidasida,3Z3WP@5863|Piroplasmida	422676|Aconoidasida	J	Belongs to the universal ribosomal protein uL22 family	-	-	-	-	-	-	-	-	-	-	-	-	Ribosomal_L22
rna_BgWH_03g00614	5865.XP_001610855.1	7.7e-99	368.6	2E5BH@1|root,2SC5C@2759|Eukaryota,3YC6V@5794|Apicomplexa,3KC2T@422676|Aconoidasida,3Z4CT@5863|Piroplasmida	422676|Aconoidasida	S	Encoded by	-	-	-	ko:K15180	-	-	-	-	ko00000,ko03021	-	-	-	-
rna_BgWH_03g00298	5865.XP_001610211.1	0.0	1088.6	COG0821@1|root,2QSBY@2759|Eukaryota,3YBBZ@5794|Apicomplexa,3KAES@422676|Aconoidasida,3Z55W@5863|Piroplasmida	422676|Aconoidasida	O	synthase	-	-	1.17.7.1,1.17.7.3	ko:K03526	ko00900,ko01100,ko01110,ko01130,map00900,map01100,map01110,map01130	M00096	R08689,R10859	RC01486	ko00000,ko00001,ko00002,ko01000	-	-	-	GcpE
rna_BgWH_03g00170	5872.XP_004828656.1	4.4e-63	247.7	2CY87@1|root,2S2PA@2759|Eukaryota,3YAAF@5794|Apicomplexa,3KAXE@422676|Aconoidasida,3Z5RB@5863|Piroplasmida	422676|Aconoidasida	S	Encoded by	-	-	-	-	-	-	-	-	-	-	-	-	-
rna_BgWH_03g00148	5865.XP_001612173.1	6e-56	223.8	KOG2240@1|root,KOG2240@2759|Eukaryota,3YAMS@5794|Apicomplexa,3KBBE@422676|Aconoidasida,3Z5DW@5863|Piroplasmida	422676|Aconoidasida	K	Nascent polypeptide-associated complex subunit beta	-	-	-	ko:K01527	ko04214,map04214	-	-	-	ko00000,ko00001	-	-	-	NAC
rna_BgWH_03g00660	5865.XP_001610903.1	2.5e-158	565.5	KOG1416@1|root,KOG1416@2759|Eukaryota,3YFVF@5794|Apicomplexa,3KBCW@422676|Aconoidasida,3Z40Y@5863|Piroplasmida	422676|Aconoidasida	J	Initiation factor 3	-	-	-	ko:K03256	-	-	-	-	ko00000,ko03016	-	-	-	Gcd10p
rna_BgWH_03g00851	68886.XP_009689862.1	8.6e-67	259.6	COG1552@1|root,KOG0003@2759|Eukaryota,3YA4E@5794|Apicomplexa,3KC5N@422676|Aconoidasida,3Z5F1@5863|Piroplasmida	422676|Aconoidasida	J	ribosomal fusion protein	-	-	-	ko:K02927	ko03010,map03010	M00177,M00179	-	-	br01610,ko00000,ko00001,ko00002,ko03011	-	-	-	Ribosomal_L40e,ubiquitin
rna_BgWH_03g01129	5865.XP_001609346.1	7.1e-159	567.0	COG5151@1|root,KOG2807@2759|Eukaryota,3YAAG@5794|Apicomplexa,3KAIU@422676|Aconoidasida,3Z3SV@5863|Piroplasmida	422676|Aconoidasida	KL	Ssl1-like	-	-	-	ko:K03142	ko03022,ko03420,ko05203,map03022,map03420,map05203	M00290	-	-	ko00000,ko00001,ko00002,ko03021,ko03400	-	-	-	C1_4,Ssl1
rna_BgWH_03g00396	5865.XP_001610104.1	1.3e-72	280.8	2CKYV@1|root,2QS54@2759|Eukaryota,3YADV@5794|Apicomplexa,3KCI4@422676|Aconoidasida,3Z6PU@5863|Piroplasmida	422676|Aconoidasida	-	-	-	-	-	-	-	-	-	-	-	-	-	-	-
rna_BgWH_03g00645	5865.XP_001610888.1	1.9e-117	430.3	KOG1339@1|root,KOG1339@2759|Eukaryota,3YB6V@5794|Apicomplexa,3KBKR@422676|Aconoidasida,3Z4TZ@5863|Piroplasmida	422676|Aconoidasida	O	Belongs to the peptidase A1 family	-	GO:0001655,GO:0001822,GO:0001932,GO:0001990,GO:0001991,GO:0002002,GO:0002003,GO:0003008,GO:0003013,GO:0003044,GO:0003073,GO:0003081,GO:0003674,GO:0003824,GO:0004175,GO:0004190,GO:0005102,GO:0005488,GO:0005515,GO:0005575,GO:0005576,GO:0005615,GO:0005623,GO:0005886,GO:0006508,GO:0006518,GO:0006807,GO:0007275,GO:0008015,GO:0008150,GO:0008152,GO:0008217,GO:0008233,GO:0009966,GO:0009987,GO:0010467,GO:…	-	-	-	-	-	-	-	-	-	-	Asp
rna_BgWH_03g00932	5865.XP_001611077.1	1.6e-257	896.0	COG5411@1|root,KOG0566@2759|Eukaryota,3YAAK@5794|Apicomplexa,3KB2R@422676|Aconoidasida,3Z4K6@5863|Piroplasmida	422676|Aconoidasida	U	Inositol polyphosphate phosphatase, catalytic domain homologues	-	GO:0003674,GO:0003824,GO:0004439,GO:0005488,GO:0005509,GO:0006629,GO:0006644,GO:0006650,GO:0006661,GO:0006793,GO:0006796,GO:0007154,GO:0007165,GO:0008150,GO:0008152,GO:0008610,GO:0008654,GO:0009058,GO:0009987,GO:0016311,GO:0016312,GO:0016787,GO:0016788,GO:0016791,GO:0019637,GO:0023052,GO:0030258,GO:0030487,GO:0034485,GO:0034593,GO:0034594,GO:0034595,GO:0035556,GO:0036092,GO:0042578,GO:0043167,GO:…	3.1.3.36	ko:K20279	ko00562,ko01100,ko04070,map00562,map01100,map04070	-	R04404,R09827	RC00078	ko00000,ko00001,ko01000,ko04131	-	-	-	Exo_endo_phos,Syja_N
rna_BgWH_03g00871	5865.XP_001609499.1	5.1e-106	392.5	COG1104@1|root,KOG1549@2759|Eukaryota,3YB6N@5794|Apicomplexa,3KAWG@422676|Aconoidasida,3Z46V@5863|Piroplasmida	422676|Aconoidasida	E	Cysteine desulfurase	-	-	2.8.1.7,4.4.1.16	ko:K11717	ko00450,ko01100,map00450,map01100	-	R03599,R11528	RC00961,RC01789,RC02313	ko00000,ko00001,ko01000	-	-	-	Aminotran_5
rna_BgWH_03g00650	5865.XP_001610894.1	0.0	1145.6	KOG0495@1|root,KOG0495@2759|Eukaryota,3Y9SD@5794|Apicomplexa,3KAGH@422676|Aconoidasida,3Z3XB@5863|Piroplasmida	422676|Aconoidasida	A	PRP1 splicing factor, N-terminal	-	-	-	ko:K12855	ko03040,map03040	M00354	-	-	ko00000,ko00001,ko00002,ko03041	-	-	-	PRP1_N
rna_BgWH_03g00556	5865.XP_001610811.1	5.4e-65	254.2	KOG3996@1|root,KOG3996@2759|Eukaryota,3YBQD@5794|Apicomplexa,3KAXB@422676|Aconoidasida,3Z4EP@5863|Piroplasmida	422676|Aconoidasida	CO	Links covalently the heme group to the apoprotein of cytochrome c	-	-	4.4.1.17	ko:K01764	ko00860,map00860	-	R02480	RC00727,RC02130	ko00000,ko00001,ko01000	-	-	-	Cyto_heme_lyase
rna_BgWH_03g00397	5865.XP_001610103.1	3.3e-126	458.8	COG0258@1|root,2QZNK@2759|Eukaryota,3YBZ9@5794|Apicomplexa,3KB36@422676|Aconoidasida,3Z3KM@5863|Piroplasmida	422676|Aconoidasida	L	5'-3' exonuclease	-	-	-	-	-	-	-	-	-	-	-	-	5_3_exonuc,5_3_exonuc_N
rna_BgWH_03g00483	5865.XP_001610015.1	1.5e-201	708.8	COG1222@1|root,KOG0727@2759|Eukaryota,3Y9JV@5794|Apicomplexa,3KA8Z@422676|Aconoidasida,3Z4FI@5863|Piroplasmida	422676|Aconoidasida	O	Belongs to the AAA ATPase family	-	GO:0000166,GO:0000502,GO:0000731,GO:0002020,GO:0002082,GO:0003674,GO:0003824,GO:0005102,GO:0005488,GO:0005515,GO:0005524,GO:0005575,GO:0005622,GO:0005623,GO:0005634,GO:0005654,GO:0005694,GO:0005737,GO:0005783,GO:0005789,GO:0005811,GO:0005829,GO:0006139,GO:0006140,GO:0006163,GO:0006259,GO:0006281,GO:0006301,GO:0006302,GO:0006464,GO:0006486,GO:0006487,GO:0006508,GO:0006511,GO:0006515,GO:0006725,GO:…	-	ko:K03063	ko03050,ko05169,map03050,map05169	M00341	-	-	ko00000,ko00001,ko00002,ko03051	-	-	-	AAA
rna_BgWH_03g00437	5865.XP_001610062.1	1.6e-121	442.6	COG0664@1|root,KOG1113@2759|Eukaryota,3Y9W7@5794|Apicomplexa,3KAI4@422676|Aconoidasida,3Z4S6@5863|Piroplasmida	422676|Aconoidasida	T	cAMP-dependent protein kinase regulatory subunit	-	GO:0003674,GO:0005488,GO:0005515,GO:0005575,GO:0005622,GO:0005623,GO:0005737,GO:0005952,GO:0019899,GO:0019900,GO:0019901,GO:0032991,GO:0034236,GO:0042802,GO:0044424,GO:0044464,GO:0051018	-	ko:K04739	ko04910,map04910	-	-	-	ko00000,ko00001	-	-	-	cNMP_binding
rna_BgWH_03g00873	5865.XP_001609501.1	9.8e-84	316.6	COG2092@1|root,KOG1668@2759|Eukaryota,3YA8V@5794|Apicomplexa,3KBM9@422676|Aconoidasida,3Z4DJ@5863|Piroplasmida	422676|Aconoidasida	J	Translation elongation factor E1-F beta	-	GO:0003674,GO:0003676,GO:0003723,GO:0003746,GO:0005488,GO:0005575,GO:0005622,GO:0005623,GO:0005737,GO:0005829,GO:0005853,GO:0006412,GO:0006414,GO:0006518,GO:0006807,GO:0008135,GO:0008150,GO:0008152,GO:0009058,GO:0009059,GO:0009987,GO:0010467,GO:0019538,GO:0032991,GO:0034641,GO:0034645,GO:0043043,GO:0043170,GO:0043603,GO:0043604,GO:0044237,GO:0044238,GO:0044249,GO:0044260,GO:0044267,GO:0044271,GO:…	-	ko:K03232	-	-	-	-	ko00000,ko03012	-	-	-	EF1_GNE
rna_BgWH_03g01177	5865.XP_001609405.1	2e-80	305.8	COG0500@1|root,KOG4300@2759|Eukaryota,3YBIH@5794|Apicomplexa,3KAXW@422676|Aconoidasida,3Z5KE@5863|Piroplasmida	422676|Aconoidasida	Q	ubiE/COQ5 methyltransferase family	-	-	-	-	-	-	-	-	-	-	-	-	Methyltransf_11
rna_BgWH_03g00503	5865.XP_001610738.1	1.7e-201	709.5	2BYQ3@1|root,2SFXZ@2759|Eukaryota,3YBX4@5794|Apicomplexa,3KBZP@422676|Aconoidasida,3Z3SM@5863|Piroplasmida	422676|Aconoidasida	S	PLU-1-like protein	-	-	-	-	-	-	-	-	-	-	-	-	PLU-1
rna_BgWH_03g01204	5865.XP_001609446.1	8e-48	197.2	COG0245@1|root,2QS77@2759|Eukaryota,3YC1M@5794|Apicomplexa,3KCDU@422676|Aconoidasida,3Z5EX@5863|Piroplasmida	422676|Aconoidasida	H	2-C-methyl-D-erythritol 2,4-cyclodiphosphate synthase	-	-	4.6.1.12	ko:K01770	ko00900,ko01100,ko01110,ko01130,map00900,map01100,map01110,map01130	M00096	R05637	RC00002,RC01440	ko00000,ko00001,ko00002,ko01000	-	-	-	YgbB
rna_BgWH_03g00771	5865.XP_001611000.1	1.8e-66	259.6	2CGVG@1|root,2SGZ3@2759|Eukaryota,3YAX4@5794|Apicomplexa,3KCI5@422676|Aconoidasida,3Z5W5@5863|Piroplasmida	422676|Aconoidasida	-	-	-	-	-	-	-	-	-	-	-	-	-	-	-
rna_BgWH_03g00951	5872.XP_004833705.1	1.7e-43	183.0	KOG4046@1|root,KOG4046@2759|Eukaryota,3YAZ0@5794|Apicomplexa,3KBB3@422676|Aconoidasida,3Z5JI@5863|Piroplasmida	422676|Aconoidasida	A	Domain of unknown function UPF0086	-	-	3.1.26.5	ko:K03538	ko03008,ko03013,map03008,map03013	-	-	-	ko00000,ko00001,ko01000,ko03009,ko03016,ko03029	-	-	-	UPF0086
rna_BgWH_03g00273	5865.XP_001610238.1	0.0	1214.1	COG0464@1|root,KOG0741@2759|Eukaryota,3Y9UY@5794|Apicomplexa,3KBW3@422676|Aconoidasida,3Z4NC@5863|Piroplasmida	422676|Aconoidasida	L	N-ethylmaleimide-sensitive factor	-	GO:0000166,GO:0000502,GO:0000731,GO:0002020,GO:0002082,GO:0003674,GO:0003824,GO:0005102,GO:0005488,GO:0005515,GO:0005524,GO:0005575,GO:0005622,GO:0005623,GO:0005634,GO:0005654,GO:0005694,GO:0005737,GO:0005783,GO:0005789,GO:0005811,GO:0005829,GO:0006139,GO:0006140,GO:0006163,GO:0006259,GO:0006281,GO:0006301,GO:0006302,GO:0006464,GO:0006486,GO:0006487,GO:0006508,GO:0006511,GO:0006515,GO:0006725,GO:…	3.6.4.6	ko:K06027	ko04138,ko04721,ko04727,ko04962,map04138,map04721,map04727,map04962	-	-	-	ko00000,ko00001,ko01000,ko04131	1.F.1.1	-	-	AAA,CDC48_N
rna_BgWH_03g00290	5865.XP_001610219.1	5.4e-232	811.2	KOG2065@1|root,KOG2065@2759|Eukaryota,3YAQH@5794|Apicomplexa,3KBDJ@422676|Aconoidasida,3Z5J5@5863|Piroplasmida	422676|Aconoidasida	Z	Spindle pole body component	-	-	-	ko:K16571	-	-	-	-	ko00000,ko03036,ko04812	-	-	-	Spc97_Spc98
rna_BgWH_03g00916	5865.XP_001611095.1	8.6e-198	697.6	2C8TZ@1|root,2QXH8@2759|Eukaryota,3YETF@5794|Apicomplexa,3KCHT@422676|Aconoidasida,3Z4M9@5863|Piroplasmida	422676|Aconoidasida	-	-	-	-	-	-	-	-	-	-	-	-	-	-	PRORP
rna_BgWH_03g00403	5865.XP_001610098.1	1.3e-96	359.4	COG0724@1|root,KOG0113@2759|Eukaryota,3YAB3@5794|Apicomplexa,3KAQ0@422676|Aconoidasida,3Z4FA@5863|Piroplasmida	422676|Aconoidasida	A	U1 small nuclear ribonucleoprotein	-	GO:0000375,GO:0000377,GO:0000398,GO:0003674,GO:0003676,GO:0003723,GO:0003729,GO:0005488,GO:0005575,GO:0005622,GO:0005623,GO:0005634,GO:0005654,GO:0005847,GO:0005849,GO:0006139,GO:0006351,GO:0006353,GO:0006366,GO:0006369,GO:0006379,GO:0006396,GO:0006397,GO:0006725,GO:0006807,GO:0008150,GO:0008152,GO:0008380,GO:0009058,GO:0009059,GO:0009987,GO:0010467,GO:0016070,GO:0016071,GO:0016604,GO:0018130,GO:…	-	ko:K11093	ko03040,map03040	M00351	-	-	ko00000,ko00001,ko00002,ko03041	-	-	-	RRM_1,U1snRNP70_N
rna_BgWH_03g00811	5865.XP_001611035.1	7.7e-139	500.0	COG5111@1|root,KOG3233@2759|Eukaryota,3YASS@5794|Apicomplexa,3KCFB@422676|Aconoidasida,3Z5KM@5863|Piroplasmida	422676|Aconoidasida	K	RNA polymerase	-	-	-	ko:K03025	ko00230,ko00240,ko01100,ko03020,ko04623,ko05169,map00230,map00240,map01100,map03020,map04623,map05169	M00181	R00435,R00441,R00442,R00443	RC02795	br01611,ko00000,ko00001,ko00002,ko03021	-	-	-	RNA_pol_Rpc34
rna_BgWH_03g00077	5865.XP_001612244.1	6.7e-109	401.4	COG5190@1|root,KOG1605@2759|Eukaryota	2759|Eukaryota	K	phosphoprotein phosphatase activity	-	-	3.1.3.16	ko:K15731,ko:K17616	-	-	-	-	ko00000,ko01000,ko01009,ko03021	-	-	-	NIF
rna_BgWH_03g00539	5865.XP_001610827.1	4.8e-138	497.7	2EEED@1|root,2SJUU@2759|Eukaryota,3YB8A@5794|Apicomplexa,3KAHK@422676|Aconoidasida,3Z3PQ@5863|Piroplasmida	422676|Aconoidasida	-	-	-	-	-	-	-	-	-	-	-	-	-	-	-
rna_BgWH_03g01172	5865.XP_001609411.1	2.9e-199	703.0	2CMRG@1|root,2QRK9@2759|Eukaryota,3YI1V@5794|Apicomplexa,3KDAS@422676|Aconoidasida,3Z6T5@5863|Piroplasmida	422676|Aconoidasida	S	BT1 family	-	-	-	-	-	-	-	-	-	-	-	-	BT1
rna_BgWH_03g00265	5865.XP_001610245.1	2e-243	849.0	COG5409@1|root,KOG1162@2759|Eukaryota,3YA5I@5794|Apicomplexa,3KBN8@422676|Aconoidasida,3Z4QE@5863|Piroplasmida	422676|Aconoidasida	U	SPX domain	-	-	-	-	-	-	-	-	-	-	-	-	EXS,SPX
rna_BgWH_03g00622	5865.XP_001610864.1	2.5e-96	359.0	COG5154@1|root,KOG2971@2759|Eukaryota,3YA0G@5794|Apicomplexa,3KAP6@422676|Aconoidasida,3Z3PX@5863|Piroplasmida	422676|Aconoidasida	J	Brix	-	-	-	ko:K14820	-	-	-	-	ko00000,ko03009	-	-	-	Brix
rna_BgWH_03g00776	5865.XP_001611007.1	3e-195	688.0	COG5027@1|root,KOG2747@2759|Eukaryota,3Y9UD@5794|Apicomplexa,3KBQF@422676|Aconoidasida,3Z58X@5863|Piroplasmida	422676|Aconoidasida	B	Belongs to the MYST (SAS MOZ) family	-	GO:0000123,GO:0002376,GO:0002520,GO:0003674,GO:0003824,GO:0004402,GO:0005488,GO:0005515,GO:0005575,GO:0005622,GO:0005623,GO:0005634,GO:0005654,GO:0006325,GO:0006355,GO:0006464,GO:0006473,GO:0006475,GO:0006807,GO:0006996,GO:0007275,GO:0008080,GO:0008134,GO:0008150,GO:0008152,GO:0009889,GO:0009890,GO:0009891,GO:0009892,GO:0009893,GO:0009894,GO:0009987,GO:0010468,GO:0010506,GO:0010556,GO:0010557,GO:…	-	-	-	-	-	-	-	-	-	-	MOZ_SAS,Tudor-knot
rna_BgWH_03g00813	5865.XP_001611031.1	2e-41	176.8	2FKW6@1|root,2TNCK@2759|Eukaryota,3YE75@5794|Apicomplexa,3KCXK@422676|Aconoidasida,3Z6EQ@5863|Piroplasmida	422676|Aconoidasida	-	-	-	-	-	-	-	-	-	-	-	-	-	-	-
rna_BgWH_03g00595	5865.XP_001610770.1	1.9e-30	138.7	2CZ8P@1|root,2S930@2759|Eukaryota,3YBMQ@5794|Apicomplexa,3KB4V@422676|Aconoidasida,3Z66P@5863|Piroplasmida	422676|Aconoidasida	S	p25-alpha	-	-	-	-	-	-	-	-	-	-	-	-	p25-alpha
rna_BgWH_03g00254	5872.XP_004828730.1	8.2e-74	283.5	COG0278@1|root,KOG0911@2759|Eukaryota,3YAKE@5794|Apicomplexa,3KB0S@422676|Aconoidasida,3Z5JY@5863|Piroplasmida	422676|Aconoidasida	O	Glutaredoxin	-	GO:0002026,GO:0003674,GO:0005080,GO:0005488,GO:0005515,GO:0005575,GO:0005622,GO:0005623,GO:0005634,GO:0005737,GO:0006790,GO:0006807,GO:0008016,GO:0008150,GO:0008152,GO:0009987,GO:0010467,GO:0010611,GO:0010614,GO:0014741,GO:0014743,GO:0016043,GO:0016226,GO:0019538,GO:0019899,GO:0019900,GO:0019901,GO:0022607,GO:0030016,GO:0030017,GO:0030018,GO:0030425,GO:0031163,GO:0031674,GO:0036477,GO:0042802,GO:…	-	-	-	-	-	-	-	-	-	-	Glutaredoxin
rna_BgWH_03g00913	5872.XP_004833747.1	1.1e-15	91.3	2FKNZ@1|root,2TN56@2759|Eukaryota,3YDZV@5794|Apicomplexa,3KCNH@422676|Aconoidasida,3Z67M@5863|Piroplasmida	422676|Aconoidasida	-	-	-	-	-	-	-	-	-	-	-	-	-	-	-
rna_BgWH_03g00481	5865.XP_001610017.1	7.1e-173	613.6	COG0104@1|root,KOG1355@2759|Eukaryota,3Y9WY@5794|Apicomplexa,3KA6R@422676|Aconoidasida,3Z5AM@5863|Piroplasmida	422676|Aconoidasida	F	Plays an important role in the salvage pathway for purine nucleotide biosynthesis. Catalyzes the first committed step in the biosynthesis of AMP from IMP (By similarity)	-	GO:0005575,GO:0005576,GO:0005622,GO:0005623,GO:0005737,GO:0006139,GO:0006163,GO:0006164,GO:0006167,GO:0006725,GO:0006753,GO:0006793,GO:0006796,GO:0006807,GO:0008150,GO:0008152,GO:0009058,GO:0009117,GO:0009123,GO:0009124,GO:0009126,GO:0009127,GO:0009150,GO:0009152,GO:0009156,GO:0009161,GO:0009165,GO:0009167,GO:0009168,GO:0009259,GO:0009260,GO:0009507,GO:0009532,GO:0009536,GO:0009570,GO:0009987,GO:…	6.3.4.4	ko:K01939	ko00230,ko00250,ko01100,map00230,map00250,map01100	M00049	R01135	RC00458,RC00459	ko00000,ko00001,ko00002,ko01000	-	-	-	Adenylsucc_synt
rna_BgWH_03g00544	5865.XP_001610822.1	3.1e-118	431.4	COG0638@1|root,KOG0175@2759|Eukaryota,3YA18@5794|Apicomplexa,3KAKS@422676|Aconoidasida,3Z4C5@5863|Piroplasmida	422676|Aconoidasida	O	The proteasome is a multicatalytic proteinase complex which is characterized by its ability to cleave peptides with Arg, Phe, Tyr, Leu, and Glu adjacent to the leaving group at neutral or slightly basic pH	-	GO:0000502,GO:0003674,GO:0003824,GO:0004175,GO:0005575,GO:0005622,GO:0005623,GO:0005634,GO:0005737,GO:0005783,GO:0005789,GO:0005829,GO:0005839,GO:0006508,GO:0006511,GO:0006807,GO:0008150,GO:0008152,GO:0008233,GO:0009056,GO:0009057,GO:0009987,GO:0010498,GO:0010499,GO:0012505,GO:0016020,GO:0016043,GO:0016787,GO:0019538,GO:0019774,GO:0019941,GO:0022607,GO:0030163,GO:0031597,GO:0031984,GO:0032991,GO:…	3.4.25.1	ko:K02737	ko03050,map03050	M00340	-	-	ko00000,ko00001,ko00002,ko01000,ko01002,ko03051	-	-	-	Proteasome
rna_BgWH_03g00482	5874.XP_952726.1	3.6e-40	171.8	COG1841@1|root,KOG3184@2759|Eukaryota,3YAQK@5794|Apicomplexa,3KBQK@422676|Aconoidasida,3Z5K8@5863|Piroplasmida	422676|Aconoidasida	J	60S ribosomal protein	-	-	-	-	-	-	-	-	-	-	-	-	-
rna_BgWH_03g00575	5865.XP_001610790.1	1.2e-76	294.3	2F152@1|root,2T26W@2759|Eukaryota,3YCBQ@5794|Apicomplexa,3KC44@422676|Aconoidasida,3Z41G@5863|Piroplasmida	422676|Aconoidasida	-	-	-	-	-	-	-	-	-	-	-	-	-	-	Cyclin_N
rna_BgWH_03g01020	5865.XP_001609110.1	2.4e-129	469.5	KOG1861@1|root,KOG1861@2759|Eukaryota,3YAA8@5794|Apicomplexa,3KAX0@422676|Aconoidasida,3Z4XF@5863|Piroplasmida	422676|Aconoidasida	K	SAC3/GANP family	-	-	-	-	-	-	-	-	-	-	-	-	SAC3_GANP
rna_BgWH_03g00268	5872.XP_004828717.1	1.9e-58	231.5	KOG1705@1|root,KOG1705@2759|Eukaryota,3YAFG@5794|Apicomplexa,3KCCU@422676|Aconoidasida,3Z5Q2@5863|Piroplasmida	422676|Aconoidasida	S	PHF5-like protein	-	-	-	ko:K12834	ko03040,map03040	M00352	-	-	ko00000,ko00001,ko00002,ko03041	-	-	-	PHF5
rna_BgWH_03g00641	5865.XP_001610883.1	0.0	1132.1	COG5113@1|root,KOG2042@2759|Eukaryota,3Y9WC@5794|Apicomplexa,3KADK@422676|Aconoidasida,3Z4Q8@5863|Piroplasmida	422676|Aconoidasida	O	Ubiquitin elongating factor core	-	GO:0000151,GO:0000209,GO:0003674,GO:0003824,GO:0004842,GO:0005575,GO:0005622,GO:0005623,GO:0005634,GO:0005737,GO:0006464,GO:0006508,GO:0006511,GO:0006807,GO:0006950,GO:0008150,GO:0008152,GO:0009056,GO:0009057,GO:0009987,GO:0010033,GO:0010243,GO:0010498,GO:0016567,GO:0016740,GO:0019538,GO:0019787,GO:0019941,GO:0030163,GO:0030433,GO:0032446,GO:0032991,GO:0033554,GO:0034450,GO:0034976,GO:0036211,GO:…	-	-	-	-	-	-	-	-	-	-	U-box,Ufd2P_core
rna_BgWH_03g00696	5865.XP_001610936.1	6.2e-70	271.2	KOG1610@1|root,KOG1610@2759|Eukaryota,3YCPE@5794|Apicomplexa,3KF5P@422676|Aconoidasida,3Z5J0@5863|Piroplasmida	422676|Aconoidasida	Q	Enoyl-(Acyl carrier protein) reductase	-	-	-	-	-	-	-	-	-	-	-	-	adh_short
rna_BgWH_03g00464	5865.XP_001610035.1	1.2e-33	148.7	2FKY0@1|root,2TNEE@2759|Eukaryota,3YD33@5794|Apicomplexa,3KCP3@422676|Aconoidasida,3Z68Q@5863|Piroplasmida	422676|Aconoidasida	-	-	-	-	-	-	-	-	-	-	-	-	-	-	-
rna_BgWH_03g00153	5865.XP_001612169.1	2.2e-58	232.6	COG0484@1|root,KOG0715@2759|Eukaryota,3Y9KT@5794|Apicomplexa,3KADJ@422676|Aconoidasida,3Z4UZ@5863|Piroplasmida	422676|Aconoidasida	K	DnaJ central domain	-	GO:0000122,GO:0001671,GO:0003674,GO:0003712,GO:0003714,GO:0005488,GO:0005515,GO:0005575,GO:0005622,GO:0005623,GO:0005634,GO:0005654,GO:0005737,GO:0005829,GO:0006355,GO:0006357,GO:0006457,GO:0006458,GO:0006950,GO:0006986,GO:0008047,GO:0008150,GO:0009889,GO:0009890,GO:0009892,GO:0009987,GO:0010033,GO:0010468,GO:0010556,GO:0010558,GO:0010605,GO:0010629,GO:0019219,GO:0019222,GO:0019899,GO:0030234,GO:…	-	ko:K03686	-	-	-	-	ko00000,ko03029,ko03110	-	-	-	DnaJ,DnaJ_C,DnaJ_CXXCXGXG
rna_BgWH_03g00328	5874.XP_952091.1	4.7e-57	228.0	2D174@1|root,2SGYN@2759|Eukaryota,3YB4U@5794|Apicomplexa,3KCR4@422676|Aconoidasida,3Z5WV@5863|Piroplasmida	422676|Aconoidasida	-	-	-	-	-	-	-	-	-	-	-	-	-	-	-
rna_BgWH_03g00714	5865.XP_001610953.1	0.0	1077.8	COG1643@1|root,KOG0926@2759|Eukaryota,3Y9W9@5794|Apicomplexa,3KA6U@422676|Aconoidasida,3Z46X@5863|Piroplasmida	422676|Aconoidasida	A	helicase	-	-	3.6.4.13	ko:K14780	-	-	-	-	ko00000,ko01000,ko03009	-	-	-	DEAD,HA2,Helicase_C
rna_BgWH_03g00834	5865.XP_001609464.1	6.3e-48	198.4	KOG2991@1|root,KOG2991@2759|Eukaryota,3YBPC@5794|Apicomplexa,3KBEJ@422676|Aconoidasida,3Z680@5863|Piroplasmida	422676|Aconoidasida	S	WTAP/Mum2p family	-	-	-	-	-	-	-	-	-	-	-	-	Wtap
rna_BgWH_03g00404	5865.XP_001610097.1	1.2e-103	384.0	2DB59@1|root,2TN87@2759|Eukaryota,3YI6R@5794|Apicomplexa,3KCMT@422676|Aconoidasida,3Z5FV@5863|Piroplasmida	422676|Aconoidasida	-	-	-	-	-	-	-	-	-	-	-	-	-	-	-
rna_BgWH_03g01054	5865.XP_001609141.1	0.0	1255.0	COG0513@1|root,KOG0334@2759|Eukaryota,3Y9XM@5794|Apicomplexa,3KBK7@422676|Aconoidasida,3Z428@5863|Piroplasmida	422676|Aconoidasida	A	(RNA) helicase	-	GO:0003674,GO:0003724,GO:0003824,GO:0004004,GO:0004386,GO:0005575,GO:0005622,GO:0005623,GO:0005737,GO:0008026,GO:0008104,GO:0008150,GO:0008186,GO:0016462,GO:0016787,GO:0016817,GO:0016818,GO:0016887,GO:0017111,GO:0032991,GO:0033036,GO:0035770,GO:0036464,GO:0042623,GO:0043186,GO:0043226,GO:0043228,GO:0043229,GO:0043232,GO:0044424,GO:0044444,GO:0044464,GO:0045495,GO:0051179,GO:0060293,GO:0070035,GO:…	3.6.4.13	ko:K12811	ko03040,map03040	-	-	-	ko00000,ko00001,ko01000,ko03041	-	-	-	DEAD,Helicase_C
rna_BgWH_03g00777	5865.XP_001611008.1	3.8e-289	1001.1	COG1026@1|root,KOG0961@2759|Eukaryota,3YASU@5794|Apicomplexa,3KAGC@422676|Aconoidasida,3Z42T@5863|Piroplasmida	422676|Aconoidasida	O	Insulinase (Peptidase family M16)	-	-	-	-	-	-	-	-	-	-	-	-	Peptidase_M16,Peptidase_M16_C
rna_BgWH_03g00920	5865.XP_001611091.1	1.1e-77	297.0	COG5272@1|root,KOG0010@2759|Eukaryota,3YA7S@5794|Apicomplexa,3KAUP@422676|Aconoidasida,3Z5BX@5863|Piroplasmida	422676|Aconoidasida	O	Ubiquitin associated domain	-	-	-	ko:K04523	ko04141,map04141	-	-	-	ko00000,ko00001,ko03051,ko04131	-	-	-	UBA,ubiquitin
rna_BgWH_03g00288	5865.XP_001610221.1	3.9e-142	511.1	COG5252@1|root,KOG1763@2759|Eukaryota,3YA0J@5794|Apicomplexa,3KAIH@422676|Aconoidasida,3Z3ZU@5863|Piroplasmida	422676|Aconoidasida	S	DRG Family Regulatory Proteins, Tma46	-	-	-	-	-	-	-	-	-	-	-	-	DFRP_C
rna_BgWH_03g00769	5865.XP_001610998.1	1e-305	1056.2	2CIH6@1|root,2S3RH@2759|Eukaryota,3YAHP@5794|Apicomplexa,3KBV3@422676|Aconoidasida,3Z4UV@5863|Piroplasmida	422676|Aconoidasida	S	Filamin/ABP280 repeat	-	-	-	-	-	-	-	-	-	-	-	-	Filamin
rna_BgWH_03g00451	5865.XP_001610047.1	1.1e-116	427.2	COG5147@1|root,KOG0048@2759|Eukaryota,3YB1V@5794|Apicomplexa,3KBYG@422676|Aconoidasida,3Z4A8@5863|Piroplasmida	422676|Aconoidasida	K	Myb-like DNA-binding domain	-	-	-	-	-	-	-	-	-	-	-	-	Myb_DNA-bind_6,Myb_DNA-binding
rna_BgWH_03g01188	5865.XP_001609431.1	1.7e-47	196.4	2C8GK@1|root,2SB4S@2759|Eukaryota,3YANP@5794|Apicomplexa,3KBH0@422676|Aconoidasida,3Z5JG@5863|Piroplasmida	422676|Aconoidasida	-	-	-	-	-	-	-	-	-	-	-	-	-	-	-
rna_BgWH_03g00344	5865.XP_001610157.1	7.7e-171	607.4	COG1161@1|root,KOG1249@2759|Eukaryota,3YBYC@5794|Apicomplexa,3KB58@422676|Aconoidasida,3Z4AW@5863|Piroplasmida	422676|Aconoidasida	S	50S ribosome-binding GTPase	-	-	-	-	-	-	-	-	-	-	-	-	MMR_HSR1
rna_BgWH_03g00138	5865.XP_001612185.1	6.3e-81	307.4	2C0DI@1|root,2T21W@2759|Eukaryota,3YC6M@5794|Apicomplexa,3KATS@422676|Aconoidasida,3Z4BZ@5863|Piroplasmida	422676|Aconoidasida	-	-	-	-	-	-	-	-	-	-	-	-	-	-	-
rna_BgWH_03g00669	5865.XP_001610910.1	2.2e-105	389.0	COG1413@1|root,KOG0567@2759|Eukaryota,3YAIV@5794|Apicomplexa,3KAQA@422676|Aconoidasida,3Z4NS@5863|Piroplasmida	422676|Aconoidasida	Q	Catalyzes the hydroxylation of the N(6)-(4-aminobutyl)- L-lysine intermediate to form hypusine, an essential post- translational modification only found in mature eIF-5A factor	-	-	1.14.99.29	ko:K06072	-	-	-	-	ko00000,ko01000	-	-	-	HEAT_2,HEAT_PBS
rna_BgWH_03g00954	5872.XP_004833700.1	1.5e-65	256.5	COG0369@1|root,KOG1158@2759|Eukaryota,3YBWM@5794|Apicomplexa,3KBB4@422676|Aconoidasida,3Z5JJ@5863|Piroplasmida	422676|Aconoidasida	C	Oxidoreductase NAD-binding domain	-	-	1.18.1.2	ko:K02641	ko00195,ko01100,map00195,map01100	-	-	-	ko00000,ko00001,ko00194,ko01000	-	-	-	FAD_binding_6,NAD_binding_1
rna_BgWH_03g00941	5865.XP_001611064.1	3.6e-143	515.8	COG0513@1|root,KOG0331@2759|Eukaryota,3YBJ2@5794|Apicomplexa,3KBQX@422676|Aconoidasida,3Z59A@5863|Piroplasmida	422676|Aconoidasida	A	Helicase conserved C-terminal domain	-	-	-	-	-	-	-	-	-	-	-	-	DEAD,GUCT,Helicase_C
rna_BgWH_03g00530	5872.XP_004833436.1	1.3e-38	166.4	COG1990@1|root,KOG3282@2759|Eukaryota,3YACZ@5794|Apicomplexa,3KBC1@422676|Aconoidasida,3Z5WQ@5863|Piroplasmida	422676|Aconoidasida	S	Peptidyl-tRNA hydrolase PTH2	-	GO:0003674,GO:0003824,GO:0004045,GO:0005575,GO:0005622,GO:0005623,GO:0005737,GO:0005739,GO:0005829,GO:0008150,GO:0009892,GO:0010468,GO:0010605,GO:0010629,GO:0010941,GO:0010942,GO:0016787,GO:0016788,GO:0019222,GO:0042981,GO:0043065,GO:0043066,GO:0043067,GO:0043068,GO:0043069,GO:0043226,GO:0043227,GO:0043229,GO:0043231,GO:0044424,GO:0044444,GO:0044464,GO:0048518,GO:0048519,GO:0048522,GO:0048523,GO:…	3.1.1.29	ko:K04794	-	-	-	-	ko00000,ko01000,ko03012	-	-	-	PTH2
rna_BgWH_03g00620	5865.XP_001610862.1	1.6e-197	696.4	COG5096@1|root,KOG1061@2759|Eukaryota,3Y9X3@5794|Apicomplexa,3KAER@422676|Aconoidasida,3Z4SJ@5863|Piroplasmida	422676|Aconoidasida	U	non-SMC mitotic condensation complex subunit 1	-	-	-	-	-	-	-	-	-	-	-	-	Adaptin_N,B2-adapt-app_C
rna_BgWH_03g00472	5865.XP_001610027.1	1.1e-146	526.6	COG0575@1|root,KOG1440@2759|Eukaryota,3Y9UW@5794|Apicomplexa,3KBJJ@422676|Aconoidasida,3Z4U1@5863|Piroplasmida	422676|Aconoidasida	I	Belongs to the CDS family	-	-	2.7.7.41	ko:K00981	ko00564,ko01100,ko01110,ko04070,map00564,map01100,map01110,map04070	M00093	R01799	RC00002	ko00000,ko00001,ko00002,ko01000	-	-	-	CTP_transf_1
rna_BgWH_03g00551	5865.XP_001610818.1	2e-184	652.5	COG1718@1|root,KOG2270@2759|Eukaryota,3YA97@5794|Apicomplexa,3KBYZ@422676|Aconoidasida,3Z421@5863|Piroplasmida	422676|Aconoidasida	DT	RIO-like kinase	-	-	2.7.11.1	ko:K07178	ko03008,map03008	-	-	-	ko00000,ko00001,ko01000,ko01001,ko03009	-	-	-	RIO1
rna_BgWH_03g01157	5865.XP_001609380.1	1.9e-63	249.2	KOG4234@1|root,KOG4234@2759|Eukaryota,3YAG0@5794|Apicomplexa,3KAS6@422676|Aconoidasida,3Z4YF@5863|Piroplasmida	422676|Aconoidasida	S	TPR repeat	-	GO:0000151,GO:0000209,GO:0001664,GO:0001666,GO:0002931,GO:0003674,GO:0003824,GO:0004842,GO:0005102,GO:0005488,GO:0005515,GO:0005575,GO:0005622,GO:0005623,GO:0005634,GO:0005654,GO:0005737,GO:0005783,GO:0005829,GO:0006457,GO:0006464,GO:0006508,GO:0006511,GO:0006515,GO:0006807,GO:0006950,GO:0006986,GO:0007154,GO:0007165,GO:0007166,GO:0007167,GO:0007178,GO:0008150,GO:0008152,GO:0009056,GO:0009057,GO:…	-	-	-	-	-	-	-	-	-	-	TPR_2,TPR_8
rna_BgWH_03g00587	5865.XP_001610779.1	7.9e-302	1043.5	COG5657@1|root,KOG1993@2759|Eukaryota,3YEHB@5794|Apicomplexa,3KBI6@422676|Aconoidasida,3Z4GJ@5863|Piroplasmida	422676|Aconoidasida	D	Ran GTPase binding	-	-	-	-	-	-	-	-	-	-	-	-	IBN_N
rna_BgWH_03g00165	5865.XP_001612163.1	2.8e-227	795.0	COG1022@1|root,KOG1256@2759|Eukaryota,3YBCW@5794|Apicomplexa,3KAC5@422676|Aconoidasida,3Z5CU@5863|Piroplasmida	422676|Aconoidasida	I	Long-chain acyl-coa synthetase	-	-	6.2.1.3	ko:K01897	ko00061,ko00071,ko01100,ko01212,ko02024,ko03320,ko04146,ko04216,ko04714,ko04920,map00061,map00071,map01100,map01212,map02024,map03320,map04146,map04216,map04714,map04920	M00086	R01280	RC00004,RC00014	ko00000,ko00001,ko00002,ko01000,ko01004,ko04147	4.C.1.1	-	-	AMP-binding
rna_BgWH_03g00335	5865.XP_001610165.1	4.2e-61	241.1	COG5128@1|root,KOG3315@2759|Eukaryota,3YA6H@5794|Apicomplexa,3KCN3@422676|Aconoidasida,3Z66F@5863|Piroplasmida	422676|Aconoidasida	U	Transport protein particle (TRAPP) component	-	-	-	ko:K20280	-	-	-	-	ko00000,ko04131	-	-	-	TRAPP
rna_BgWH_03g01028	5872.XP_004832752.1	1.9e-29	135.6	2CMV2@1|root,2QS4V@2759|Eukaryota,3YB1C@5794|Apicomplexa,3KCHC@422676|Aconoidasida,3Z5UU@5863|Piroplasmida	422676|Aconoidasida	S	Encoded by	-	-	-	-	-	-	-	-	-	-	-	-	-
rna_BgWH_03g00953	5865.XP_001611051.1	1.1e-54	219.9	2CQGS@1|root,2R4S2@2759|Eukaryota,3YB1D@5794|Apicomplexa,3KAY5@422676|Aconoidasida,3Z5RK@5863|Piroplasmida	422676|Aconoidasida	T	Epidermal growth factor-like domain.	-	GO:0001501,GO:0001527,GO:0001654,GO:0001932,GO:0001934,GO:0002682,GO:0002683,GO:0002761,GO:0002762,GO:0003674,GO:0005102,GO:0005178,GO:0005179,GO:0005198,GO:0005201,GO:0005488,GO:0005509,GO:0005515,GO:0005539,GO:0005575,GO:0005576,GO:0005604,GO:0005615,GO:0005622,GO:0005623,GO:0005737,GO:0005783,GO:0005788,GO:0005975,GO:0005996,GO:0006006,GO:0006355,GO:0006357,GO:0006464,GO:0006807,GO:0007154,GO:…	-	-	-	-	-	-	-	-	-	-	-
rna_BgWH_03g01185	5865.XP_001609428.1	2.3e-253	881.3	COG1190@1|root,KOG1885@2759|Eukaryota,3Y9M8@5794|Apicomplexa,3KBSQ@422676|Aconoidasida,3Z47G@5863|Piroplasmida	422676|Aconoidasida	J	lysyl-tRNA synthetase	-	GO:0003674,GO:0003824,GO:0004812,GO:0004824,GO:0005575,GO:0005622,GO:0005623,GO:0005737,GO:0005829,GO:0006082,GO:0006139,GO:0006399,GO:0006412,GO:0006418,GO:0006430,GO:0006518,GO:0006520,GO:0006725,GO:0006807,GO:0008150,GO:0008152,GO:0009058,GO:0009059,GO:0009987,GO:0010467,GO:0016070,GO:0016874,GO:0016875,GO:0019538,GO:0019752,GO:0034641,GO:0034645,GO:0034660,GO:0043038,GO:0043039,GO:0043043,GO:…	6.1.1.6	ko:K04567	ko00970,map00970	M00359,M00360	R03658	RC00055,RC00523	ko00000,ko00001,ko00002,ko01000,ko01007,ko03016	-	-	-	tRNA-synt_2,tRNA_anti-codon
rna_BgWH_03g00173	5865.XP_001612154.1	5.3e-304	1050.8	COG1196@1|root,KOG0996@2759|Eukaryota,3Y9ME@5794|Apicomplexa,3KADE@422676|Aconoidasida,3Z488@5863|Piroplasmida	422676|Aconoidasida	B	Structural maintenance of chromosomes protein	-	GO:0000070,GO:0000217,GO:0000228,GO:0000278,GO:0000280,GO:0000793,GO:0000794,GO:0000798,GO:0000819,GO:0003674,GO:0003676,GO:0003677,GO:0003680,GO:0003690,GO:0003824,GO:0005488,GO:0005515,GO:0005575,GO:0005622,GO:0005623,GO:0005634,GO:0005694,GO:0006139,GO:0006259,GO:0006281,GO:0006302,GO:0006725,GO:0006807,GO:0006950,GO:0006974,GO:0006996,GO:0007049,GO:0007059,GO:0007062,GO:0007064,GO:0008150,GO:…	-	ko:K06675	ko04111,map04111	-	-	-	ko00000,ko00001,ko03036	-	-	-	SMC_N,SMC_hinge
rna_BgWH_03g01086	5865.XP_001609334.1	1.2e-231	809.3	COG0017@1|root,KOG0556@2759|Eukaryota,3Y9JT@5794|Apicomplexa,3KA8G@422676|Aconoidasida,3Z3MU@5863|Piroplasmida	422676|Aconoidasida	J	aspartyl-tRNA synthetase	-	GO:0005575,GO:0005622,GO:0005623,GO:0005737,GO:0044424,GO:0044464	6.1.1.12	ko:K22503	ko00970,map00970	M00359	R05577	RC00055,RC00523	ko00000,ko00001,ko01000,ko01007,ko03016	-	-	-	tRNA-synt_2,tRNA_anti-codon
rna_BgWH_03g00823	5872.XP_004831571.1	1.8e-12	79.0	2CVTR@1|root,2RSUK@2759|Eukaryota,3YB37@5794|Apicomplexa,3KBII@422676|Aconoidasida,3Z6A6@5863|Piroplasmida	422676|Aconoidasida	S	Eukaryotic protein of unknown function (DUF1764)	-	-	-	-	-	-	-	-	-	-	-	-	DUF1764
rna_BgWH_03g00076	5865.XP_001612245.1	1.6e-133	483.0	KOG2497@1|root,KOG2497@2759|Eukaryota,3YI0X@5794|Apicomplexa,3KF3T@422676|Aconoidasida	422676|Aconoidasida	S	Lysine methyltransferase	-	-	-	-	-	-	-	-	-	-	-	-	Ank_2,Methyltransf_16
rna_BgWH_03g01103	5865.XP_001609370.1	9.2e-140	503.1	KOG1507@1|root,KOG1507@2759|Eukaryota,3YA51@5794|Apicomplexa,3KBS6@422676|Aconoidasida,3Z44C@5863|Piroplasmida	422676|Aconoidasida	BD	Belongs to the nucleosome assembly protein (NAP) family	-	GO:0000003,GO:0003674,GO:0005488,GO:0005515,GO:0005575,GO:0005622,GO:0005623,GO:0005634,GO:0005737,GO:0005933,GO:0005935,GO:0006323,GO:0006325,GO:0006333,GO:0006334,GO:0006337,GO:0006355,GO:0006357,GO:0006606,GO:0006810,GO:0006886,GO:0006913,GO:0006996,GO:0007114,GO:0007117,GO:0008047,GO:0008104,GO:0008150,GO:0009889,GO:0009891,GO:0009893,GO:0009987,GO:0010468,GO:0010556,GO:0010557,GO:0010604,GO:…	-	ko:K11279	-	-	-	-	ko00000,ko03036	-	-	-	NAP
rna_BgWH_03g00588	5865.XP_001610778.1	1.8e-73	283.5	2CFEM@1|root,2TN4Z@2759|Eukaryota,3YD1H@5794|Apicomplexa,3KDMY@422676|Aconoidasida,3Z4M3@5863|Piroplasmida	422676|Aconoidasida	-	-	-	-	-	-	-	-	-	-	-	-	-	-	-
rna_BgWH_03g00372	5872.XP_004829186.1	2.4e-136	493.0	COG0705@1|root,KOG2289@2759|Eukaryota,3YA59@5794|Apicomplexa,3KAEN@422676|Aconoidasida,3Z4H8@5863|Piroplasmida	422676|Aconoidasida	T	Rhomboid-like protein	-	-	-	-	-	-	-	-	-	-	-	-	Rhomboid
rna_BgWH_03g00011	5872.XP_004831517.1	2.5e-11	75.5	28Q8T@1|root,2QWXJ@2759|Eukaryota,3YD3S@5794|Apicomplexa,3KCZG@422676|Aconoidasida,3Z6EG@5863|Piroplasmida	422676|Aconoidasida	S	Translation initiation factor 1A / IF-1	-	-	-	-	-	-	-	-	-	-	-	-	eIF-1a
rna_BgWH_03g00393	5875.XP_765099.1	2e-12	79.3	2E0WX@1|root,2S8A7@2759|Eukaryota,3YAM0@5794|Apicomplexa,3KCG0@422676|Aconoidasida,3Z66H@5863|Piroplasmida	422676|Aconoidasida	-	-	-	-	-	-	-	-	-	-	-	-	-	-	DEK_C
rna_BgWH_03g00615	5865.XP_001610856.1	1.7e-50	205.7	28QRV@1|root,2QXER@2759|Eukaryota,3YERQ@5794|Apicomplexa,3KCD6@422676|Aconoidasida,3Z5JP@5863|Piroplasmida	422676|Aconoidasida	-	-	-	-	-	-	-	-	-	-	-	-	-	-	-
rna_BgWH_03g00907	5865.XP_001611104.1	1.3e-42	179.5	28R4X@1|root,2QXTY@2759|Eukaryota,3YF1C@5794|Apicomplexa,3KCZT@422676|Aconoidasida,3Z6FH@5863|Piroplasmida	422676|Aconoidasida	-	-	-	-	-	-	-	-	-	-	-	-	-	-	-
rna_BgWH_03g00411	5865.XP_001610090.1	7.8e-238	829.7	COG1867@1|root,KOG1253@2759|Eukaryota,3Y9HI@5794|Apicomplexa,3KAPM@422676|Aconoidasida,3Z4J5@5863|Piroplasmida	422676|Aconoidasida	J	N2,N2-dimethylguanosine tRNA methyltransferase	-	-	2.1.1.215,2.1.1.216	ko:K00555	-	-	-	-	ko00000,ko01000,ko03016	-	-	-	TRM
rna_BgWH_03g01205	5865.XP_001609447.1	4.3e-42	177.6	2E3BH@1|root,2SAF7@2759|Eukaryota,3YAPW@5794|Apicomplexa,3KAZ5@422676|Aconoidasida,3Z5WC@5863|Piroplasmida	422676|Aconoidasida	-	-	-	-	-	-	-	-	-	-	-	-	-	-	-
rna_BgWH_03g00186	5874.XP_952582.1	6.5e-75	289.7	KOG0012@1|root,KOG0012@2759|Eukaryota,3YAGN@5794|Apicomplexa,3KAU1@422676|Aconoidasida,3Z57T@5863|Piroplasmida	422676|Aconoidasida	L	Retroviral aspartyl protease	-	-	-	ko:K11885	-	-	-	-	ko00000,ko03051	-	-	-	Asp_protease,ubiquitin
rna_BgWH_03g00806	5865.XP_001609213.1	2.5e-157	562.0	2CA1W@1|root,2SS6J@2759|Eukaryota,3YBSC@5794|Apicomplexa,3KBTA@422676|Aconoidasida,3Z3UW@5863|Piroplasmida	422676|Aconoidasida	-	-	-	-	-	-	-	-	-	-	-	-	-	-	-
rna_BgWH_03g00610	5865.XP_001610851.1	3.6e-209	734.2	COG0554@1|root,KOG0726@2759|Eukaryota,3Y9Y1@5794|Apicomplexa,3KC2G@422676|Aconoidasida,3Z3PK@5863|Piroplasmida	422676|Aconoidasida	O	Belongs to the AAA ATPase family	-	GO:0003674,GO:0003824,GO:0004176,GO:0005488,GO:0005515,GO:0005575,GO:0005623,GO:0005886,GO:0006508,GO:0006807,GO:0008150,GO:0008152,GO:0008233,GO:0008237,GO:0009056,GO:0009057,GO:0016020,GO:0016462,GO:0016787,GO:0016817,GO:0016818,GO:0016887,GO:0017111,GO:0019538,GO:0030163,GO:0042623,GO:0042802,GO:0043170,GO:0044238,GO:0044464,GO:0070011,GO:0071704,GO:0071944,GO:0140096,GO:1901564,GO:1901565,GO:…	-	ko:K03062	ko03050,ko05165,ko05169,ko05203,map03050,map05165,map05169,map05203	M00341	-	-	ko00000,ko00001,ko00002,ko03051	-	-	-	AAA
rna_BgWH_03g01166	5865.XP_001609418.1	3.8e-164	585.5	KOG3566@1|root,KOG3566@2759|Eukaryota,3YAKJ@5794|Apicomplexa,3KBBN@422676|Aconoidasida,3Z3RZ@5863|Piroplasmida	422676|Aconoidasida	S	Gaa1-like, GPI transamidase component	-	-	-	-	-	-	-	-	-	-	-	-	Gaa1
rna_BgWH_03g00307	5865.XP_001611933.1	2.2e-82	312.4	COG0484@1|root,KOG0714@2759|Eukaryota,3YC0A@5794|Apicomplexa,3KCKA@422676|Aconoidasida,3Z5GC@5863|Piroplasmida	422676|Aconoidasida	O	Domain of unknown function (DUF3395)	-	-	-	-	-	-	-	-	-	-	-	-	DUF3395,DnaJ
rna_BgWH_03g00613	5872.XP_004833388.1	1.9e-22	111.7	2CNQX@1|root,2QXIU@2759|Eukaryota,3YDB0@5794|Apicomplexa,3KCKG@422676|Aconoidasida,3Z6QE@5863|Piroplasmida	422676|Aconoidasida	S	tRNA intron endonuclease, catalytic C-terminal domain	-	-	-	-	-	-	-	-	-	-	-	-	tRNA_int_endo
rna_BgWH_03g00055	5865.XP_001612275.1	1.7e-73	282.0	COG0361@1|root,KOG3403@2759|Eukaryota,3YA5U@5794|Apicomplexa,3KBRR@422676|Aconoidasida,3Z50I@5863|Piroplasmida	422676|Aconoidasida	J	Seems to be required for maximal rate of protein biosynthesis. Enhances ribosome dissociation into subunits and stabilizes the binding of the initiator Met-tRNA(I) to 40 S ribosomal subunits	-	GO:0003674,GO:0003676,GO:0003723,GO:0005488,GO:0005575,GO:0005622,GO:0005623,GO:0005737,GO:0005829,GO:0006412,GO:0006413,GO:0006518,GO:0006807,GO:0008135,GO:0008150,GO:0008152,GO:0009058,GO:0009059,GO:0009987,GO:0010467,GO:0019538,GO:0034641,GO:0034645,GO:0043043,GO:0043170,GO:0043603,GO:0043604,GO:0044237,GO:0044238,GO:0044249,GO:0044260,GO:0044267,GO:0044271,GO:0044424,GO:0044444,GO:0044464,GO:…	-	ko:K03236	ko03013,map03013	-	-	-	ko00000,ko00001,ko03012	-	-	-	eIF-1a
rna_BgWH_03g00902	5865.XP_001611109.1	2.6e-170	605.1	COG0081@1|root,COG2319@1|root,KOG0284@2759|Eukaryota,KOG1569@2759|Eukaryota,3YAYG@5794|Apicomplexa,3KC31@422676|Aconoidasida,3Z50N@5863|Piroplasmida	422676|Aconoidasida	A	domain containing protein	-	-	-	-	-	-	-	-	-	-	-	-	ANAPC4_WD40,WD40
rna_BgWH_03g00840	68886.XP_009689849.1	5.3e-109	401.4	2E5CR@1|root,2SC6N@2759|Eukaryota,3YCNY@5794|Apicomplexa,3KASY@422676|Aconoidasida,3Z549@5863|Piroplasmida	422676|Aconoidasida	S	RAP domain	-	-	-	-	-	-	-	-	-	-	-	-	RAP
rna_BgWH_03g00667	5865.XP_001610907.1	9.2e-61	240.4	COG0561@1|root,KOG3189@2759|Eukaryota,3YA04@5794|Apicomplexa,3KAUK@422676|Aconoidasida	422676|Aconoidasida	I	Involved in the synthesis of the GDP-mannose and dolichol-phosphate-mannose required for a number of critical mannosyl transfer reactions	-	GO:0003674,GO:0003824,GO:0004615,GO:0005575,GO:0005622,GO:0005623,GO:0005634,GO:0005737,GO:0005829,GO:0005975,GO:0005996,GO:0006013,GO:0006139,GO:0006464,GO:0006486,GO:0006487,GO:0006605,GO:0006725,GO:0006807,GO:0006810,GO:0006886,GO:0008104,GO:0008150,GO:0008152,GO:0009058,GO:0009059,GO:0009100,GO:0009101,GO:0009225,GO:0009226,GO:0009298,GO:0009987,GO:0015031,GO:0015833,GO:0016853,GO:0016866,GO:…	5.4.2.8	ko:K17497	ko00051,ko00520,ko01100,ko01110,ko01130,map00051,map00520,map01100,map01110,map01130	M00114	R01818	RC00408	ko00000,ko00001,ko00002,ko01000	-	-	-	PMM
rna_BgWH_03g00228	5865.XP_001610278.1	1.7e-29	134.8	KOG1780@1|root,KOG1780@2759|Eukaryota,3YAVU@5794|Apicomplexa,3KB3M@422676|Aconoidasida,3Z63M@5863|Piroplasmida	422676|Aconoidasida	A	Small nuclear ribonucleoprotein	-	-	-	ko:K11099	ko03040,map03040	M00351,M00352,M00354,M00355,M00398	-	-	ko00000,ko00001,ko00002,ko03032,ko03041	-	-	-	LSM
rna_BgWH_03g00880	7668.SPU_025946-tr	1.3e-09	71.2	KOG0591@1|root,KOG0591@2759|Eukaryota,38DMS@33154|Opisthokonta,3BG2X@33208|Metazoa,3CV3R@33213|Bilateria	33208|Metazoa	T	protein serine/threonine kinase activity	NEK6	GO:0000003,GO:0000166,GO:0000226,GO:0000278,GO:0000287,GO:0000922,GO:0001221,GO:0001222,GO:0001932,GO:0001934,GO:0003006,GO:0003674,GO:0003824,GO:0004672,GO:0004674,GO:0005488,GO:0005515,GO:0005524,GO:0005575,GO:0005622,GO:0005623,GO:0005634,GO:0005654,GO:0005737,GO:0005815,GO:0005819,GO:0005829,GO:0005856,GO:0005886,GO:0006464,GO:0006468,GO:0006793,GO:0006796,GO:0006807,GO:0006950,GO:0006974,GO:…	2.7.11.1	ko:K20875,ko:K20876	ko04621,map04621	-	-	-	ko00000,ko00001,ko01000,ko01001,ko03036	1.I.1.1.3	-	-	Pkinase
rna_BgWH_03g01165	5865.XP_001609419.1	2.4e-47	195.7	KOG3294@1|root,KOG3294@2759|Eukaryota,3YAKU@5794|Apicomplexa,3KCCC@422676|Aconoidasida,3Z5IF@5863|Piroplasmida	422676|Aconoidasida	S	female pronucleus assembly	-	-	-	-	-	-	-	-	-	-	-	-	-
rna_BgWH_03g00399	5865.XP_001610101.1	2.2e-55	221.5	KOG0114@1|root,KOG0114@2759|Eukaryota,3YAMC@5794|Apicomplexa,3KASD@422676|Aconoidasida,3Z5W1@5863|Piroplasmida	422676|Aconoidasida	A	branch site protein	-	GO:0000375,GO:0000377,GO:0000398,GO:0005575,GO:0005622,GO:0005623,GO:0005634,GO:0005654,GO:0005681,GO:0005684,GO:0005686,GO:0005689,GO:0006139,GO:0006396,GO:0006397,GO:0006725,GO:0006807,GO:0008150,GO:0008152,GO:0008380,GO:0009987,GO:0010467,GO:0016070,GO:0016071,GO:0030532,GO:0031974,GO:0031981,GO:0032991,GO:0034641,GO:0043170,GO:0043226,GO:0043227,GO:0043229,GO:0043231,GO:0043233,GO:0044237,GO:…	-	ko:K12833	ko03040,map03040	M00352	-	-	ko00000,ko00001,ko00002,ko03041	-	-	-	RRM_1
rna_BgWH_03g00560	5874.XP_953884.1	2.7e-161	575.1	COG0088@1|root,KOG1624@2759|Eukaryota,3YBCA@5794|Apicomplexa,3KAH8@422676|Aconoidasida,3Z3PZ@5863|Piroplasmida	422676|Aconoidasida	J	Ribosomal protein L4/L1 family	-	-	-	-	-	-	-	-	-	-	-	-	Ribosomal_L4
rna_BgWH_03g00869	5865.XP_001609496.1	2.1e-105	389.4	2CKZG@1|root,2QWVW@2759|Eukaryota,3YEBA@5794|Apicomplexa,3KB60@422676|Aconoidasida,3Z59M@5863|Piroplasmida	422676|Aconoidasida	-	-	-	-	-	-	-	-	-	-	-	-	-	-	-
rna_BgWH_03g00433	5865.XP_001610066.1	4.3e-14	85.5	2C0KE@1|root,2SSMP@2759|Eukaryota,3YBV5@5794|Apicomplexa,3KBG1@422676|Aconoidasida,3Z682@5863|Piroplasmida	422676|Aconoidasida	-	-	-	-	-	-	-	-	-	-	-	-	-	-	-
rna_BgWH_03g00694	5865.XP_001610935.1	0.0	1681.8	2BYX5@1|root,2SHEV@2759|Eukaryota,3YAFM@5794|Apicomplexa,3KA62@422676|Aconoidasida,3Z44F@5863|Piroplasmida	422676|Aconoidasida	S	Dynamin family	-	-	-	-	-	-	-	-	-	-	-	-	Dynamin_N
rna_BgWH_03g00853	5865.XP_001609485.1	3e-239	834.3	KOG0032@1|root,KOG0032@2759|Eukaryota,3YBA8@5794|Apicomplexa,3KBM8@422676|Aconoidasida,3Z42B@5863|Piroplasmida	422676|Aconoidasida	T	Calmodulin-like domain protein kinase	-	GO:0000165,GO:0000187,GO:0001817,GO:0001932,GO:0001934,GO:0002218,GO:0002221,GO:0002224,GO:0002237,GO:0002253,GO:0002376,GO:0002682,GO:0002684,GO:0002757,GO:0002758,GO:0002764,GO:0003674,GO:0003824,GO:0004672,GO:0004674,GO:0004683,GO:0005488,GO:0005515,GO:0005516,GO:0005575,GO:0005622,GO:0005623,GO:0005634,GO:0005654,GO:0005737,GO:0005813,GO:0005815,GO:0005829,GO:0005856,GO:0006082,GO:0006464,GO:…	2.7.11.1	ko:K13412	ko04626,ko05145,map04626,map05145	-	-	-	ko00000,ko00001,ko01000,ko01001	-	-	-	EF-hand_1,EF-hand_5,EF-hand_6,EF-hand_7,EF-hand_8,Pkinase
rna_BgWH_03g00178	5874.XP_952590.1	2.6e-93	348.2	COG5291@1|root,KOG0858@2759|Eukaryota,3YAES@5794|Apicomplexa,3KAR9@422676|Aconoidasida,3Z57U@5863|Piroplasmida	422676|Aconoidasida	S	May be involved in the degradation of misfolded endoplasmic reticulum (ER) luminal proteins	-	-	-	ko:K13989	ko04141,map04141	M00403	-	-	ko00000,ko00001,ko00002	-	-	-	DER1
rna_BgWH_03g00898	68886.XP_009689907.1	6e-21	107.5	2F44X@1|root,2T54Q@2759|Eukaryota,3YDBS@5794|Apicomplexa,3KCQW@422676|Aconoidasida,3Z6B9@5863|Piroplasmida	422676|Aconoidasida	-	-	-	-	-	-	-	-	-	-	-	-	-	-	-
rna_BgWH_03g00479	5865.XP_001610019.1	1.6e-92	345.5	COG0450@1|root,KOG0852@2759|Eukaryota,3YA1J@5794|Apicomplexa,3KAIK@422676|Aconoidasida,3Z499@5863|Piroplasmida	422676|Aconoidasida	O	C-terminal domain of 1-Cys peroxiredoxin	-	GO:0003674,GO:0005488,GO:0005515,GO:0042802	1.11.1.15	ko:K03386	ko04214,map04214	-	-	-	ko00000,ko00001,ko01000,ko04147	-	-	-	1-cysPrx_C,AhpC-TSA
rna_BgWH_03g01057	5865.XP_001609145.1	5.1e-97	361.3	KOG1441@1|root,KOG1441@2759|Eukaryota,3YB07@5794|Apicomplexa,3KAID@422676|Aconoidasida,3Z4D1@5863|Piroplasmida	422676|Aconoidasida	EG	phosphate translocator	-	-	-	ko:K15283	-	-	-	-	ko00000,ko02000	2.A.7.9	-	-	TPT
rna_BgWH_03g00221	5865.XP_001610286.1	4e-70	271.2	COG0563@1|root,KOG3079@2759|Eukaryota,3YA6S@5794|Apicomplexa,3KB6V@422676|Aconoidasida,3Z5EN@5863|Piroplasmida	422676|Aconoidasida	F	Belongs to the adenylate kinase family	-	GO:0003674,GO:0003824,GO:0004017,GO:0005575,GO:0005622,GO:0005623,GO:0005634,GO:0005737,GO:0006139,GO:0006206,GO:0006207,GO:0006725,GO:0006753,GO:0006793,GO:0006796,GO:0006807,GO:0008150,GO:0008152,GO:0009041,GO:0009058,GO:0009112,GO:0009117,GO:0009123,GO:0009165,GO:0009987,GO:0016301,GO:0016310,GO:0016740,GO:0016772,GO:0016776,GO:0018130,GO:0019205,GO:0019438,GO:0019637,GO:0019856,GO:0034641,GO:…	2.7.4.14	ko:K13800	ko00240,ko00983,ko01100,map00240,map00983,map01100	M00052	R00158,R00512,R01665,R11891,R11892	RC00002	ko00000,ko00001,ko00002,ko01000	-	-	-	ADK
rna_BgWH_03g01140	5872.XP_004832261.1	1.9e-54	219.5	KOG2626@1|root,KOG2626@2759|Eukaryota,3YBHK@5794|Apicomplexa,3KATA@422676|Aconoidasida,3Z5UE@5863|Piroplasmida	422676|Aconoidasida	BK	SPRY domain	-	-	-	ko:K14964	ko04934,map04934	-	-	-	ko00000,ko00001,ko03036	-	-	-	SPRY
rna_BgWH_03g00762	5865.XP_001610991.1	8.5e-86	323.2	COG5078@1|root,KOG0418@2759|Eukaryota,3YA2S@5794|Apicomplexa,3KAJH@422676|Aconoidasida,3Z4EK@5863|Piroplasmida	422676|Aconoidasida	O	Belongs to the ubiquitin-conjugating enzyme family	-	GO:0000209,GO:0003674,GO:0003824,GO:0004842,GO:0005488,GO:0005515,GO:0005575,GO:0005622,GO:0005623,GO:0005634,GO:0005737,GO:0006464,GO:0006508,GO:0006511,GO:0006807,GO:0008150,GO:0008152,GO:0009056,GO:0009057,GO:0009987,GO:0010498,GO:0016567,GO:0016740,GO:0019538,GO:0019787,GO:0019899,GO:0019941,GO:0030163,GO:0031625,GO:0032446,GO:0036211,GO:0043161,GO:0043170,GO:0043226,GO:0043227,GO:0043229,GO:…	2.3.2.23	ko:K04649	ko04120,map04120	-	-	-	ko00000,ko00001,ko01000,ko04121	-	-	-	UBA,UQ_con
rna_BgWH_03g00568	5865.XP_001610797.1	0.0	1548.9	COG0417@1|root,KOG0969@2759|Eukaryota,3Y9WH@5794|Apicomplexa,3KBTV@422676|Aconoidasida,3Z4DN@5863|Piroplasmida	422676|Aconoidasida	L	DNA polymerase	-	-	2.7.7.7	ko:K02327	ko00230,ko00240,ko01100,ko03030,ko03410,ko03420,ko03430,ko03440,ko05166,map00230,map00240,map01100,map03030,map03410,map03420,map03430,map03440,map05166	M00262	R00375,R00376,R00377,R00378	RC02795	ko00000,ko00001,ko00002,ko01000,ko03032,ko03400	-	-	-	DNA_pol_B,DNA_pol_B_exo1,zf-C4pol
rna_BgWH_03g00231	5865.XP_001610275.1	8.4e-46	189.9	2EQYY@1|root,2STVT@2759|Eukaryota,3YC4N@5794|Apicomplexa,3KDF3@422676|Aconoidasida,3Z5EK@5863|Piroplasmida	422676|Aconoidasida	S	Integral membrane protein, DUF56 family	-	-	-	-	-	-	-	-	-	-	-	-	-
rna_BgWH_03g00035	5865.XP_001612295.1	4.5e-294	1016.9	COG0481@1|root,KOG0462@2759|Eukaryota,3YBC5@5794|Apicomplexa,3KACA@422676|Aconoidasida,3Z3X0@5863|Piroplasmida	422676|Aconoidasida	J	Promotes mitochondrial protein synthesis. May act as a fidelity factor of the translation reaction, by catalyzing a one- codon backward translocation of tRNAs on improperly translocated ribosomes. Binds to mitochondrial ribosomes in a GTP-dependent manner	-	GO:0000166,GO:0000287,GO:0001882,GO:0001883,GO:0003674,GO:0003676,GO:0003723,GO:0003746,GO:0003824,GO:0003924,GO:0005488,GO:0005525,GO:0005575,GO:0005622,GO:0005623,GO:0005737,GO:0006412,GO:0006414,GO:0006518,GO:0006807,GO:0008135,GO:0008150,GO:0008152,GO:0009058,GO:0009059,GO:0009987,GO:0010467,GO:0016462,GO:0016787,GO:0016817,GO:0016818,GO:0017076,GO:0017111,GO:0019001,GO:0019003,GO:0019538,GO:…	-	ko:K03596	ko05134,map05134	-	-	-	ko00000,ko00001	-	-	-	EFG_C,EFG_II,GTP_EFTU,GTP_EFTU_D2,LepA_C
rna_BgWH_03g00870	5865.XP_001609497.1	9.1e-168	596.3	KOG0643@1|root,KOG0643@2759|Eukaryota,3Y9XC@5794|Apicomplexa,3KBKP@422676|Aconoidasida,3Z4RM@5863|Piroplasmida	422676|Aconoidasida	JT	component of the eukaryotic translation initiation factor 3 (eIF-3) complex, which is involved in protein synthesis of a specialized repertoire of mRNAs and, together with other initiation factors, stimulates binding of mRNA and methionyl-tRNAi to the 40S ribosome. The eIF-3 complex specifically targets and initiates translation of a subset of mRNAs involved in cell proliferation	-	-	-	ko:K03246	ko03013,map03013	-	-	-	ko00000,ko00001,ko03012	-	-	-	ANAPC4_WD40,WD40
rna_BgWH_03g00475	5865.XP_001610024.1	4e-80	306.2	COG2016@1|root,KOG2523@2759|Eukaryota,3YA2I@5794|Apicomplexa,3KC2I@422676|Aconoidasida,3Z5AX@5863|Piroplasmida	422676|Aconoidasida	J	Cell cycle regulator protein	-	-	-	ko:K07575	-	-	-	-	ko00000	-	-	-	PUA
rna_BgWH_03g00057	5872.XP_004829477.1	1.6e-44	187.2	KOG2055@1|root,KOG2055@2759|Eukaryota,3YARU@5794|Apicomplexa,3KCMM@422676|Aconoidasida,3Z5AH@5863|Piroplasmida	422676|Aconoidasida	S	maturation of SSU-rRNA from tricistronic rRNA transcript (SSU-rRNA, 5.8S rRNA, LSU-rRNA)	-	-	-	ko:K14553	ko03008,map03008	-	-	-	ko00000,ko00001,ko03009	-	-	-	-
rna_BgWH_03g00757	5872.XP_004833221.1	8.3e-166	591.7	2BY8Z@1|root,2SQWS@2759|Eukaryota,3YBRK@5794|Apicomplexa,3KB9F@422676|Aconoidasida,3Z4EE@5863|Piroplasmida	422676|Aconoidasida	D	Protein kinase domain	-	-	2.7.11.1	ko:K08282	-	-	-	-	ko00000,ko01000	-	-	-	Pkinase
rna_BgWH_03g00602	5865.XP_001610842.1	0.0	1383.6	2FKNU@1|root,2TN51@2759|Eukaryota,3YDZT@5794|Apicomplexa,3KDMZ@422676|Aconoidasida,3Z6JY@5863|Piroplasmida	422676|Aconoidasida	-	-	-	-	-	-	-	-	-	-	-	-	-	-	-
rna_BgWH_03g00574	5865.XP_001610791.1	6.2e-178	631.3	COG5329@1|root,KOG1888@2759|Eukaryota,3YBWY@5794|Apicomplexa,3KAMJ@422676|Aconoidasida,3Z4Y8@5863|Piroplasmida	422676|Aconoidasida	I	SacI homology domain	-	-	-	-	-	-	-	-	-	-	-	-	Syja_N
rna_BgWH_03g00711	5865.XP_001610949.1	2.4e-118	432.6	COG0666@1|root,COG5076@1|root,KOG0504@2759|Eukaryota,KOG1474@2759|Eukaryota,3YA4R@5794|Apicomplexa,3KA93@422676|Aconoidasida,3Z4NN@5863|Piroplasmida	422676|Aconoidasida	K	bromo domain	-	GO:0000123,GO:0000124,GO:0000775,GO:0003674,GO:0003712,GO:0003713,GO:0003824,GO:0004402,GO:0005488,GO:0005515,GO:0005575,GO:0005622,GO:0005623,GO:0005634,GO:0005654,GO:0005671,GO:0005694,GO:0005737,GO:0005829,GO:0006325,GO:0006338,GO:0006355,GO:0006357,GO:0006464,GO:0006473,GO:0006475,GO:0006807,GO:0006996,GO:0008080,GO:0008150,GO:0008152,GO:0009889,GO:0009891,GO:0009893,GO:0009987,GO:0010468,GO:…	-	-	-	-	-	-	-	-	-	-	Ank_2,Ank_3,Ank_4,Bromodomain
rna_BgWH_03g01016	5872.XP_004832767.1	2.3e-24	119.0	COG0762@1|root,2SEP3@2759|Eukaryota,3YBVE@5794|Apicomplexa,3KBCD@422676|Aconoidasida,3Z66S@5863|Piroplasmida	422676|Aconoidasida	S	YGGT family	-	-	-	-	-	-	-	-	-	-	-	-	YGGT
rna_BgWH_03g00520	5865.XP_001610758.1	0.0	1454.9	COG0464@1|root,KOG0730@2759|Eukaryota,3Y9NP@5794|Apicomplexa,3KAGJ@422676|Aconoidasida,3Z463@5863|Piroplasmida	422676|Aconoidasida	L	Cell division protein 48 (CDC48) domain 2	-	GO:0000166,GO:0000502,GO:0000731,GO:0002020,GO:0002082,GO:0003674,GO:0003824,GO:0005102,GO:0005488,GO:0005515,GO:0005524,GO:0005575,GO:0005622,GO:0005623,GO:0005634,GO:0005654,GO:0005694,GO:0005737,GO:0005783,GO:0005789,GO:0005811,GO:0005829,GO:0006139,GO:0006140,GO:0006163,GO:0006259,GO:0006281,GO:0006301,GO:0006302,GO:0006464,GO:0006486,GO:0006487,GO:0006508,GO:0006511,GO:0006515,GO:0006725,GO:…	-	ko:K13525	ko04141,ko05134,map04141,map05134	M00400,M00403	-	-	ko00000,ko00001,ko00002,ko03019,ko04131,ko04147	3.A.16.1	-	-	AAA,CDC48_2,CDC48_N
rna_BgWH_03g01033	5865.XP_001609120.1	1.4e-109	402.9	28QG6@1|root,2QX50@2759|Eukaryota,3YD6D@5794|Apicomplexa,3KBRX@422676|Aconoidasida,3Z52C@5863|Piroplasmida	422676|Aconoidasida	P	ZIP Zinc transporter	-	-	-	-	-	-	-	-	-	-	-	-	Zip
rna_BgWH_03g00305	5865.XP_001610202.1	1.4e-103	384.4	2CY1K@1|root,2S1BG@2759|Eukaryota,3YAKF@5794|Apicomplexa,3KFIA@422676|Aconoidasida,3Z4J2@5863|Piroplasmida	422676|Aconoidasida	S	Hydrolase	-	-	-	-	-	-	-	-	-	-	-	-	Abhydrolase_1,Hydrolase_4
rna_BgWH_03g00391	5865.XP_001610109.1	4.2e-53	214.2	2E636@1|root,2SCUQ@2759|Eukaryota,3YB2T@5794|Apicomplexa,3KB2M@422676|Aconoidasida,3Z5WD@5863|Piroplasmida	422676|Aconoidasida	-	-	-	-	-	-	-	-	-	-	-	-	-	-	CX9C
rna_BgWH_03g00956	5874.XP_953586.1	3.3e-18	99.4	KOG2808@1|root,KOG2808@2759|Eukaryota,3YAI8@5794|Apicomplexa,3KC4P@422676|Aconoidasida,3Z54F@5863|Piroplasmida	422676|Aconoidasida	A	Pre-mRNA splicing	-	-	-	ko:K12817	ko03040,map03040	-	-	-	ko00000,ko00001,ko03041	-	-	-	PRP4,Prp18
rna_BgWH_03g01168	5865.XP_001609416.1	2.3e-37	162.5	2CGR9@1|root,2QXHR@2759|Eukaryota,3YETT@5794|Apicomplexa,3KCIN@422676|Aconoidasida,3Z5ER@5863|Piroplasmida	422676|Aconoidasida	-	-	-	-	-	-	-	-	-	-	-	-	-	-	-
rna_BgWH_03g00131	5872.XP_004828624.1	1.7e-116	426.4	2CCUM@1|root,2T20G@2759|Eukaryota,3YC5X@5794|Apicomplexa,3KAZU@422676|Aconoidasida,3Z4R3@5863|Piroplasmida	422676|Aconoidasida	-	-	-	-	-	-	-	-	-	-	-	-	-	-	-
rna_BgWH_03g00844	5865.XP_001609474.1	0.0	1879.4	COG5103@1|root,KOG1831@2759|Eukaryota,3Y9P4@5794|Apicomplexa,3KA76@422676|Aconoidasida,3Z4H2@5863|Piroplasmida	422676|Aconoidasida	K	CCR4-NOT transcription complex subunit 1 TTP binding domain	-	-	-	ko:K12604	ko03018,map03018	-	-	-	ko00000,ko00001,ko03019	-	-	-	CNOT1_CAF1_bind,CNOT1_TTP_bind,DUF3819,Not1
rna_BgWH_03g00408	5865.XP_001610093.1	3e-95	354.8	2EK65@1|root,2SQ57@2759|Eukaryota,3YBJG@5794|Apicomplexa,3KB9T@422676|Aconoidasida,3Z4PX@5863|Piroplasmida	422676|Aconoidasida	-	-	-	-	-	-	-	-	-	-	-	-	-	-	-
rna_BgWH_03g00643	5872.XP_004833350.1	5.7e-37	159.8	COG1958@1|root,KOG1775@2759|Eukaryota,3YAUM@5794|Apicomplexa,3KB4E@422676|Aconoidasida,3Z5Z4@5863|Piroplasmida	422676|Aconoidasida	A	snRNP Sm proteins	-	-	-	ko:K12624	ko03018,ko03040,map03018,map03040	M00354,M00396,M00397	-	-	ko00000,ko00001,ko00002,ko03019,ko03041	-	-	-	LSM
rna_BgWH_03g00181	5865.XP_001612148.1	2.4e-135	488.8	COG0143@1|root,KOG2241@2759|Eukaryota,3YADX@5794|Apicomplexa,3KC17@422676|Aconoidasida,3Z4A5@5863|Piroplasmida	422676|Aconoidasida	J	Putative tRNA binding domain	-	GO:0000049,GO:0001936,GO:0001937,GO:0002376,GO:0002791,GO:0002793,GO:0003674,GO:0003676,GO:0003723,GO:0005102,GO:0005125,GO:0005488,GO:0005515,GO:0005575,GO:0005576,GO:0005615,GO:0005622,GO:0005623,GO:0005737,GO:0005829,GO:0006082,GO:0006139,GO:0006399,GO:0006412,GO:0006418,GO:0006518,GO:0006520,GO:0006725,GO:0006807,GO:0006928,GO:0006935,GO:0006950,GO:0006952,GO:0006954,GO:0007154,GO:0007165,GO:…	-	-	-	-	-	-	-	-	-	-	GST_C,tRNA_bind
rna_BgWH_03g00930	5872.XP_004833732.1	2e-38	166.4	KOG3059@1|root,KOG3059@2759|Eukaryota	2759|Eukaryota	S	phosphatidylinositol N-acetylglucosaminyltransferase activity	PIGC	GO:0000003,GO:0000506,GO:0000902,GO:0000904,GO:0001654,GO:0001745,GO:0001751,GO:0001754,GO:0003006,GO:0003674,GO:0003824,GO:0005575,GO:0005622,GO:0005623,GO:0005737,GO:0005783,GO:0005789,GO:0006464,GO:0006497,GO:0006505,GO:0006506,GO:0006629,GO:0006643,GO:0006644,GO:0006650,GO:0006661,GO:0006664,GO:0006793,GO:0006796,GO:0006807,GO:0006996,GO:0007275,GO:0007399,GO:0007423,GO:0008150,GO:0008152,GO:…	2.5.1.32,3.4.11.19,5.2.1.8,5.5.1.19	ko:K01266,ko:K03859,ko:K12737,ko:K17841	ko00563,ko00906,ko01100,ko01110,map00563,map00906,map01100,map01110	-	R02065,R03824,R04218,R05341,R05916,R07270,R10508	RC00362,RC01004,RC01101,RC02869	ko00000,ko00001,ko01000,ko01002,ko03041,ko03110	-	-	-	GPI2
rna_BgWH_03g00841	5865.XP_001609470.1	8.3e-145	520.4	2EGP5@1|root,2SMJE@2759|Eukaryota,3YBB6@5794|Apicomplexa,3KANN@422676|Aconoidasida,3Z3WQ@5863|Piroplasmida	422676|Aconoidasida	-	-	-	-	-	-	-	-	-	-	-	-	-	-	-
rna_BgWH_03g00336	5865.XP_001610164.1	3.6e-69	267.7	COG5262@1|root,KOG1757@2759|Eukaryota,3YA2K@5794|Apicomplexa,3KC5J@422676|Aconoidasida,3Z3QJ@5863|Piroplasmida	422676|Aconoidasida	B	Histone H2A	-	-	-	ko:K11251	ko04217,ko05034,ko05322,map04217,map05034,map05322	-	-	-	ko00000,ko00001,ko03036,ko04147	-	-	-	Histone,Histone_H2A_C
rna_BgWH_03g01125	5865.XP_001609351.1	7.7e-93	347.1	2EMYB@1|root,2SRH4@2759|Eukaryota,3YAWP@5794|Apicomplexa,3KB3E@422676|Aconoidasida,3Z4Y0@5863|Piroplasmida	422676|Aconoidasida	S	MED6 mediator sub complex component	-	-	-	-	-	-	-	-	-	-	-	-	Med6
rna_BgWH_03g00861	5875.XP_766601.1	3.7e-75	288.9	2DZJZ@1|root,2S73D@2759|Eukaryota,3YBVJ@5794|Apicomplexa,3KBC8@422676|Aconoidasida,3Z3PW@5863|Piroplasmida	422676|Aconoidasida	-	-	-	-	-	-	-	-	-	-	-	-	-	-	-
rna_BgWH_03g01030	5865.XP_001609117.1	5.3e-47	194.9	COG5273@1|root,KOG1311@2759|Eukaryota,3YAJA@5794|Apicomplexa,3KAXK@422676|Aconoidasida,3Z521@5863|Piroplasmida	422676|Aconoidasida	I	Belongs to the DHHC palmitoyltransferase family	-	-	2.3.1.225	ko:K20027	-	-	-	-	ko00000,ko01000,ko04131	-	-	-	DHHC
rna_BgWH_03g01074	5865.XP_001609324.1	8.2e-87	327.0	2E0ZX@1|root,2S8CU@2759|Eukaryota,3YAN1@5794|Apicomplexa,3KED1@422676|Aconoidasida,3Z5PD@5863|Piroplasmida	422676|Aconoidasida	S	Encoded by	-	-	-	-	-	-	-	-	-	-	-	-	-
rna_BgWH_03g00294	5865.XP_001610215.1	2.8e-177	628.2	KOG0302@1|root,KOG0302@2759|Eukaryota,3Y9YU@5794|Apicomplexa,3KBM4@422676|Aconoidasida,3Z3UC@5863|Piroplasmida	422676|Aconoidasida	B	Histone-binding protein RBBP4 or subunit C of CAF1 complex	-	-	-	ko:K14848	-	-	-	-	ko00000,ko03009	-	-	-	CAF1C_H4-bd,WD40
rna_BgWH_03g00513	5865.XP_001610750.1	6.6e-275	953.0	KOG0123@1|root,KOG0123@2759|Eukaryota,3Y9N8@5794|Apicomplexa,3KAD2@422676|Aconoidasida,3Z3QR@5863|Piroplasmida	422676|Aconoidasida	A	Binds the poly(A) tail of mRNA	-	GO:0000184,GO:0000375,GO:0000377,GO:0000398,GO:0000956,GO:0003674,GO:0003676,GO:0003723,GO:0003727,GO:0003729,GO:0003730,GO:0005488,GO:0005515,GO:0005575,GO:0005622,GO:0005623,GO:0005634,GO:0005681,GO:0005737,GO:0005829,GO:0006139,GO:0006378,GO:0006396,GO:0006397,GO:0006401,GO:0006402,GO:0006412,GO:0006413,GO:0006417,GO:0006518,GO:0006725,GO:0006807,GO:0008022,GO:0008143,GO:0008150,GO:0008152,GO:…	-	ko:K13126	ko03013,ko03015,ko03018,map03013,map03015,map03018	-	-	-	ko00000,ko00001,ko03019,ko03041	-	-	-	PABP,RRM_1
rna_BgWH_03g00876	5875.XP_766621.1	2.1e-131	475.3	KOG0767@1|root,KOG0767@2759|Eukaryota,3Y9WV@5794|Apicomplexa,3KADD@422676|Aconoidasida,3Z3Q9@5863|Piroplasmida	422676|Aconoidasida	C	Belongs to the mitochondrial carrier (TC 2.A.29) family	-	-	-	ko:K15102	-	-	-	-	ko00000,ko02000,ko04147	2.A.29.4	-	-	Mito_carr
rna_BgWH_03g00601	5865.XP_001610841.1	1.4e-144	519.2	COG1093@1|root,KOG2916@2759|Eukaryota,3Y9RQ@5794|Apicomplexa,3KA5S@422676|Aconoidasida,3Z3V3@5863|Piroplasmida	422676|Aconoidasida	J	Translation initiation factor 2	-	GO:0001731,GO:0002181,GO:0002183,GO:0003674,GO:0003676,GO:0003723,GO:0003743,GO:0005488,GO:0005575,GO:0005622,GO:0005623,GO:0005737,GO:0005840,GO:0005850,GO:0005851,GO:0006412,GO:0006413,GO:0006518,GO:0006807,GO:0008135,GO:0008150,GO:0008152,GO:0009058,GO:0009059,GO:0009987,GO:0010467,GO:0010494,GO:0016043,GO:0019538,GO:0022607,GO:0022613,GO:0022618,GO:0032991,GO:0033290,GO:0034622,GO:0034641,GO:…	-	ko:K03237	ko03013,ko04138,ko04140,ko04141,ko04210,ko04932,ko05160,ko05162,ko05164,ko05168,map03013,map04138,map04140,map04141,map04210,map04932,map05160,map05162,map05164,map05168	-	-	-	ko00000,ko00001,ko03012	-	-	-	EIF_2_alpha,S1
rna_BgWH_03g00105	5865.XP_001612217.1	8e-130	469.9	2E699@1|root,2SD04@2759|Eukaryota,3YBBG@5794|Apicomplexa,3KBMA@422676|Aconoidasida,3Z3NT@5863|Piroplasmida	422676|Aconoidasida	C	Cytochrome c oxidase	-	-	-	ko:K02265	ko00190,ko01100,ko04260,ko04714,ko04932,ko05010,ko05012,ko05016,map00190,map01100,map04260,map04714,map04932,map05010,map05012,map05016	M00154	-	-	ko00000,ko00001,ko00002	3.D.4.11,3.D.4.8	-	-	COX5B
rna_BgWH_03g00604	5875.XP_766372.1	3.1e-85	322.0	2BWDS@1|root,2QX4P@2759|Eukaryota,3YEIB@5794|Apicomplexa,3KBR2@422676|Aconoidasida,3Z3TI@5863|Piroplasmida	422676|Aconoidasida	-	-	-	-	-	-	-	-	-	-	-	-	-	-	-
rna_BgWH_03g00155	5865.XP_001612167.1	5.6e-86	324.7	KOG2785@1|root,KOG2785@2759|Eukaryota,3YAKM@5794|Apicomplexa,3KAZ1@422676|Aconoidasida,3Z4Q0@5863|Piroplasmida	422676|Aconoidasida	S	C2H2 type zinc-finger (2 copies)	-	-	-	ko:K14816	-	-	-	-	ko00000,ko03009	-	-	-	zf-C2H2_2
rna_BgWH_03g00474	5865.XP_001610025.1	2.7e-60	238.8	KOG3341@1|root,KOG3341@2759|Eukaryota,3YDA9@5794|Apicomplexa,3KCFZ@422676|Aconoidasida,3Z63F@5863|Piroplasmida	422676|Aconoidasida	K	EAP30/Vps36 family	-	-	-	ko:K12188	ko04144,map04144	M00410	-	-	ko00000,ko00001,ko00002,ko04131,ko04147	-	-	-	EAP30
rna_BgWH_03g01109	5865.XP_001609365.1	8.1e-98	364.4	KOG2370@1|root,KOG2370@2759|Eukaryota,3YAUP@5794|Apicomplexa,3KAUF@422676|Aconoidasida,3Z3X6@5863|Piroplasmida	422676|Aconoidasida	T	Cactus-binding C-terminus of cactin protein	-	-	-	-	-	-	-	-	-	-	-	-	CactinC_cactus,Cactin_mid
rna_BgWH_03g00679	5865.XP_001610920.1	2.1e-98	365.2	COG0228@1|root,KOG3419@2759|Eukaryota,3YBSK@5794|Apicomplexa,3KAWZ@422676|Aconoidasida,3Z4EM@5863|Piroplasmida	422676|Aconoidasida	J	ribosomal protein S16	-	-	-	-	-	-	-	-	-	-	-	-	Ribosomal_S16
rna_BgWH_03g00947	5865.XP_001611058.1	1.4e-174	619.4	COG5176@1|root,KOG0119@2759|Eukaryota,3Y9NQ@5794|Apicomplexa,3KA5V@422676|Aconoidasida,3Z58A@5863|Piroplasmida	422676|Aconoidasida	A	Splicing factor 1 helix-hairpin domain	-	GO:0000245,GO:0000375,GO:0000377,GO:0000389,GO:0000398,GO:0003674,GO:0003712,GO:0003714,GO:0005488,GO:0005515,GO:0005575,GO:0005622,GO:0005623,GO:0005634,GO:0005654,GO:0005681,GO:0005737,GO:0005840,GO:0006139,GO:0006376,GO:0006396,GO:0006397,GO:0006725,GO:0006807,GO:0008150,GO:0008152,GO:0008380,GO:0009889,GO:0009890,GO:0009892,GO:0009987,GO:0010467,GO:0010556,GO:0010558,GO:0010605,GO:0016043,GO:…	-	ko:K13095	-	-	-	-	ko00000,ko03041	-	-	-	KH_1,SF1-HH
rna_BgWH_03g00570	5865.XP_001610795.1	3e-119	435.3	KOG2476@1|root,KOG2476@2759|Eukaryota,3YB3Y@5794|Apicomplexa,3KC28@422676|Aconoidasida,3Z4B9@5863|Piroplasmida	422676|Aconoidasida	A	Protein similar to CwfJ C-terminus 1	-	-	-	-	-	-	-	-	-	-	-	-	CwfJ_C_1,RRM_1
rna_BgWH_03g00501	5865.XP_001610736.1	2.7e-211	742.3	COG0488@1|root,KOG0927@2759|Eukaryota,3YHYE@5794|Apicomplexa,3KAVC@422676|Aconoidasida,3Z4X8@5863|Piroplasmida	422676|Aconoidasida	S	ABC transporter	-	-	-	ko:K15073	-	-	-	-	ko00000,ko04121	-	-	-	ABC_tran
rna_BgWH_03g00289	5865.XP_001610220.1	6e-210	737.3	KOG1990@1|root,KOG1990@2759|Eukaryota,3YBAQ@5794|Apicomplexa,3KA7V@422676|Aconoidasida,3Z4IF@5863|Piroplasmida	422676|Aconoidasida	A	RNA binding domain	-	GO:0000003,GO:0000175,GO:0000288,GO:0000289,GO:0000495,GO:0000956,GO:0003674,GO:0003676,GO:0003723,GO:0003729,GO:0003730,GO:0003824,GO:0004518,GO:0004527,GO:0004532,GO:0004535,GO:0004540,GO:0005488,GO:0005515,GO:0005575,GO:0005622,GO:0005623,GO:0005634,GO:0005730,GO:0005737,GO:0005829,GO:0006139,GO:0006396,GO:0006401,GO:0006402,GO:0006725,GO:0006807,GO:0007276,GO:0007292,GO:0008150,GO:0008152,GO:…	3.1.13.4	ko:K01148	ko03018,map03018	-	-	-	ko00000,ko00001,ko01000,ko03019	-	-	-	CAF1,RNA_bind
rna_BgWH_03g00441	5865.XP_001610058.1	3.3e-264	917.5	COG1204@1|root,COG5407@1|root,KOG0721@2759|Eukaryota,KOG0951@2759|Eukaryota,3Y9HW@5794|Apicomplexa,3KABW@422676|Aconoidasida,3Z47W@5863|Piroplasmida	422676|Aconoidasida	AO	Sec63 Brl domain	-	GO:0000988,GO:0000989,GO:0003674,GO:0003756,GO:0003824,GO:0005488,GO:0005515,GO:0005575,GO:0005622,GO:0005623,GO:0005737,GO:0005829,GO:0006139,GO:0006259,GO:0006260,GO:0006457,GO:0006458,GO:0006725,GO:0006807,GO:0006950,GO:0008150,GO:0008152,GO:0008270,GO:0009058,GO:0009059,GO:0009266,GO:0009408,GO:0009628,GO:0009889,GO:0009987,GO:0010556,GO:0015035,GO:0015036,GO:0016020,GO:0016032,GO:0016043,GO:…	-	ko:K09540	ko03060,ko04141,map03060,map04141	-	-	-	ko00000,ko00001,ko02044,ko03110	3.A.5.8,3.A.5.9	-	-	DnaJ,Sec63
rna_BgWH_03g00192	5865.XP_001612137.1	3.8e-232	811.2	COG0469@1|root,KOG2323@2759|Eukaryota,3YB8S@5794|Apicomplexa,3KA6K@422676|Aconoidasida,3Z4S5@5863|Piroplasmida	422676|Aconoidasida	G	Pyruvate kinase	-	-	2.7.1.40	ko:K00873	ko00010,ko00230,ko00620,ko01100,ko01110,ko01120,ko01130,ko01200,ko01230,ko04922,ko04930,ko05165,ko05203,ko05230,map00010,map00230,map00620,map01100,map01110,map01120,map01130,map01200,map01230,map04922,map04930,map05165,map05203,map05230	M00001,M00002,M00049,M00050	R00200,R00430,R01138,R01858,R02320	RC00002,RC00015	ko00000,ko00001,ko00002,ko01000,ko04131,ko04147	-	-	-	PK,PK_C
rna_BgWH_03g00277	5865.XP_001610232.1	0.0	1690.6	COG5049@1|root,KOG2044@2759|Eukaryota,3Y9SM@5794|Apicomplexa,3KBUV@422676|Aconoidasida,3Z3MG@5863|Piroplasmida	422676|Aconoidasida	AL	5'-3' exoribonuclease	-	-	-	ko:K12618	ko03008,ko03018,map03008,map03018	-	-	-	ko00000,ko00001,ko01000,ko03009,ko03016,ko03019,ko03036	-	-	-	XRN_N
rna_BgWH_03g00163	5865.XP_001612163.1	1.9e-228	798.9	COG1022@1|root,KOG1256@2759|Eukaryota,3YBCW@5794|Apicomplexa,3KAC5@422676|Aconoidasida,3Z5CU@5863|Piroplasmida	422676|Aconoidasida	I	Long-chain acyl-coa synthetase	-	-	6.2.1.3	ko:K01897	ko00061,ko00071,ko01100,ko01212,ko02024,ko03320,ko04146,ko04216,ko04714,ko04920,map00061,map00071,map01100,map01212,map02024,map03320,map04146,map04216,map04714,map04920	M00086	R01280	RC00004,RC00014	ko00000,ko00001,ko00002,ko01000,ko01004,ko04147	4.C.1.1	-	-	AMP-binding
rna_BgWH_03g00860	5865.XP_001609489.1	3.4e-32	144.8	29P5U@1|root,2RWH6@2759|Eukaryota,3YD0K@5794|Apicomplexa,3KCM8@422676|Aconoidasida,3Z61T@5863|Piroplasmida	422676|Aconoidasida	-	-	-	-	-	-	-	-	-	-	-	-	-	-	-
rna_BgWH_03g00248	5865.XP_001610267.1	5.9e-29	133.7	2CNRP@1|root,2QXR5@2759|Eukaryota,3YEZ5@5794|Apicomplexa,3KCVW@422676|Aconoidasida,3Z6FV@5863|Piroplasmida	422676|Aconoidasida	-	-	-	-	-	-	-	-	-	-	-	-	-	-	-
rna_BgWH_03g00631	5865.XP_001610874.1	0.0	1110.9	COG5032@1|root,KOG0903@2759|Eukaryota,3Y9W1@5794|Apicomplexa,3KA4Z@422676|Aconoidasida,3Z3TG@5863|Piroplasmida	422676|Aconoidasida	G	Belongs to the PI3 PI4-kinase family	-	-	2.7.1.67	ko:K19801	ko00562,ko01100,ko04070,map00562,map01100,map04070	M00130	R03361	RC00002,RC00078	ko00000,ko00001,ko00002,ko01000	-	-	-	PI3Ka,PI3_PI4_kinase
rna_BgWH_03g00281	5865.XP_001610228.1	2.2e-175	622.5	KOG2050@1|root,KOG2050@2759|Eukaryota,3YAYD@5794|Apicomplexa,3KBHJ@422676|Aconoidasida,3Z438@5863|Piroplasmida	422676|Aconoidasida	J	mRNA binding	-	-	-	ko:K14844	-	-	-	-	ko00000,ko03009,ko03019	-	-	-	CPL
rna_BgWH_03g00516	5865.XP_001610754.1	1.5e-111	410.6	COG0510@1|root,KOG4720@2759|Eukaryota,3YAG5@5794|Apicomplexa,3KAMU@422676|Aconoidasida,3Z3Y6@5863|Piroplasmida	422676|Aconoidasida	I	-choline ethanolamine kinase	-	-	2.7.1.82	ko:K00894	ko00564,ko01100,map00564,map01100	M00092	R01468	RC00002,RC00017	ko00000,ko00001,ko00002,ko01000	-	-	-	Choline_kinase
rna_BgWH_03g00659	5865.XP_001610902.1	1.7e-85	322.0	COG0080@1|root,KOG3257@2759|Eukaryota,3YBE9@5794|Apicomplexa,3KAP8@422676|Aconoidasida,3Z41C@5863|Piroplasmida	422676|Aconoidasida	J	Belongs to the universal ribosomal protein uL11 family	-	GO:0000027,GO:0003674,GO:0003676,GO:0003723,GO:0003735,GO:0005198,GO:0005488,GO:0005575,GO:0005622,GO:0005623,GO:0005737,GO:0005829,GO:0005840,GO:0006412,GO:0006518,GO:0006807,GO:0006996,GO:0008150,GO:0008152,GO:0009058,GO:0009059,GO:0009987,GO:0010467,GO:0015934,GO:0016043,GO:0019538,GO:0019843,GO:0022607,GO:0022613,GO:0022618,GO:0022625,GO:0022626,GO:0032991,GO:0034622,GO:0034641,GO:0034645,GO:…	-	ko:K02867	ko03010,map03010	M00178,M00179	-	-	br01610,ko00000,ko00001,ko00002,ko03011	-	-	-	Ribosomal_L11,Ribosomal_L11_N
rna_BgWH_03g00376	5865.XP_001610124.1	5.6e-129	467.6	KOG2863@1|root,KOG2863@2759|Eukaryota,3YA1P@5794|Apicomplexa,3KA5B@422676|Aconoidasida,3Z48R@5863|Piroplasmida	422676|Aconoidasida	A	Lariat debranching enzyme	-	-	-	ko:K18328	-	-	-	-	ko00000,ko01000,ko03009	-	-	-	DBR1,Metallophos
rna_BgWH_03g00405	5865.XP_001610096.1	4e-36	157.1	KOG1590@1|root,KOG1590@2759|Eukaryota,3YBZG@5794|Apicomplexa,3KCKN@422676|Aconoidasida	422676|Aconoidasida	C	Mediates the uptake of pyruvate into mitochondria	-	-	-	ko:K22138	-	-	-	-	ko00000,ko02000,ko03029	2.A.105.1	-	-	MPC
rna_BgWH_03g00029	5865.XP_001612301.1	3.3e-37	162.2	COG0689@1|root,KOG1068@2759|Eukaryota,3YAM5@5794|Apicomplexa,3KBCV@422676|Aconoidasida,3Z5R0@5863|Piroplasmida	422676|Aconoidasida	J	3' exoribonuclease family, domain 1	-	-	-	-	-	-	-	-	-	-	-	-	RNase_PH
rna_BgWH_03g00745	5865.XP_001610977.1	1.9e-105	389.4	29JQD@1|root,2RSYW@2759|Eukaryota,3YI2H@5794|Apicomplexa,3KBWE@422676|Aconoidasida,3Z4MM@5863|Piroplasmida	422676|Aconoidasida	S	Encoded by	-	-	-	-	-	-	-	-	-	-	-	-	Hydrolase_4
rna_BgWH_03g00364	5865.XP_001610135.1	0.0	1857.0	COG0205@1|root,KOG2440@2759|Eukaryota,3Y9GE@5794|Apicomplexa,3KAFC@422676|Aconoidasida,3Z3MX@5863|Piroplasmida	422676|Aconoidasida	G	Catalyzes the phosphorylation of D-fructose 6-phosphate to fructose 1,6-bisphosphate by ATP, the first committing step of glycolysis	-	-	2.7.1.90	ko:K00895	ko00010,ko00030,ko00051,ko01100,ko01110,ko01120,ko01130,map00010,map00030,map00051,map01100,map01110,map01120,map01130	-	R00764,R02073	RC00017	ko00000,ko00001,ko01000	-	-	-	PFK
rna_BgWH_03g00936	5865.XP_001611072.1	4.9e-69	268.5	COG0484@1|root,KOG0714@2759|Eukaryota,3YA6F@5794|Apicomplexa,3KB06@422676|Aconoidasida,3Z4HJ@5863|Piroplasmida	422676|Aconoidasida	O	Domain of unknown function (DUF1977)	-	GO:0003674,GO:0005488,GO:0005515,GO:0005575,GO:0005622,GO:0005623,GO:0005737,GO:0005783,GO:0005789,GO:0006457,GO:0006458,GO:0006508,GO:0006807,GO:0006950,GO:0008150,GO:0008152,GO:0009056,GO:0009057,GO:0009987,GO:0010033,GO:0010243,GO:0010498,GO:0012505,GO:0016020,GO:0016021,GO:0016043,GO:0019538,GO:0022607,GO:0030163,GO:0030176,GO:0030544,GO:0031072,GO:0031224,GO:0031227,GO:0031984,GO:0033554,GO:…	-	ko:K09518	ko04141,map04141	-	-	-	ko00000,ko00001,ko03110	-	-	-	DUF1977,DnaJ
rna_BgWH_03g00921	5865.XP_001611090.1	1.6e-30	139.8	COG0545@1|root,KOG0543@2759|Eukaryota,3YAU4@5794|Apicomplexa,3KBES@422676|Aconoidasida,3Z6A0@5863|Piroplasmida	422676|Aconoidasida	O	FK506 binding	-	-	-	-	-	-	-	-	-	-	-	-	TPR_2
rna_BgWH_03g00430	5865.XP_001610069.1	5.3e-189	667.9	2ENCZ@1|root,2SRUI@2759|Eukaryota,3YB2M@5794|Apicomplexa,3KAXF@422676|Aconoidasida,3Z4FS@5863|Piroplasmida	422676|Aconoidasida	S	Chromatin assembly factor 1 subunit A	-	-	-	-	-	-	-	-	-	-	-	-	CAF1A
rna_BgWH_03g00903	5865.XP_001611108.1	2.2e-203	716.1	KOG2280@1|root,KOG2280@2759|Eukaryota,3Y9MI@5794|Apicomplexa,3KB61@422676|Aconoidasida,3Z48Q@5863|Piroplasmida	422676|Aconoidasida	U	Vps16, C-terminal region	-	-	-	ko:K20180	ko04138,map04138	-	-	-	ko00000,ko00001,ko04131	-	-	-	Vps16_C,Vps16_N
rna_BgWH_03g00744	5865.XP_001610976.1	7e-81	307.0	KOG3113@1|root,KOG3113@2759|Eukaryota,3YABK@5794|Apicomplexa,3KB71@422676|Aconoidasida,3Z3MK@5863|Piroplasmida	422676|Aconoidasida	S	Rtf2 RING-finger	-	-	-	-	-	-	-	-	-	-	-	-	Rtf2
rna_BgWH_03g00037	5865.XP_001612293.1	0.0	2530.0	2CYPB@1|root,2S5EY@2759|Eukaryota,3YHT0@5794|Apicomplexa	5794|Apicomplexa	U	Pfam:GCC2_GCC3	-	-	-	-	-	-	-	-	-	-	-	-	Ephrin_rec_like
rna_BgWH_03g00789	5865.XP_001611020.1	2.2e-213	748.0	COG0513@1|root,KOG0328@2759|Eukaryota,3Y9V5@5794|Apicomplexa,3KA5J@422676|Aconoidasida,3Z44N@5863|Piroplasmida	422676|Aconoidasida	J	Belongs to the DEAD box helicase family	-	GO:0003674,GO:0003676,GO:0003723,GO:0003724,GO:0003743,GO:0003824,GO:0004004,GO:0004386,GO:0005488,GO:0005515,GO:0005575,GO:0005622,GO:0005623,GO:0005634,GO:0005730,GO:0005737,GO:0006139,GO:0006412,GO:0006413,GO:0006518,GO:0006725,GO:0006807,GO:0008026,GO:0008135,GO:0008150,GO:0008152,GO:0008186,GO:0009058,GO:0009059,GO:0009987,GO:0010467,GO:0010468,GO:0010494,GO:0010501,GO:0016070,GO:0016281,GO:…	3.6.4.13	ko:K13025	ko03013,ko03015,ko03040,map03013,map03015,map03040	M00430	-	-	ko00000,ko00001,ko00002,ko01000,ko03009,ko03012,ko03019,ko03041	-	-	-	DEAD,Helicase_C
rna_BgWH_03g00122	5865.XP_001612200.1	4e-59	235.0	COG5052@1|root,KOG1726@2759|Eukaryota,3YI32@5794|Apicomplexa,3KF6A@422676|Aconoidasida,3Z5GF@5863|Piroplasmida	422676|Aconoidasida	V	TB2/DP1, HVA22 family	-	-	-	ko:K17279	-	-	-	-	ko00000,ko04147	-	-	-	TB2_DP1_HVA22
rna_BgWH_03g00202	5865.XP_001612127.1	0.0	1177.2	COG1061@1|root,KOG1123@2759|Eukaryota,3Y9TE@5794|Apicomplexa,3KAG0@422676|Aconoidasida,3Z3Y2@5863|Piroplasmida	422676|Aconoidasida	L	DNA repair helicase	-	-	3.6.4.12	ko:K10843	ko03022,ko03420,map03022,map03420	M00290	-	-	ko00000,ko00001,ko00002,ko01000,ko03021,ko03400	-	-	-	ERCC3_RAD25_C,Helicase_C_3,ResIII
rna_BgWH_03g00339	5865.XP_001610161.1	4.7e-124	450.7	COG5040@1|root,KOG0841@2759|Eukaryota,3Y9HQ@5794|Apicomplexa,3KAB1@422676|Aconoidasida,3Z4ND@5863|Piroplasmida	422676|Aconoidasida	O	Belongs to the 14-3-3 family	-	GO:0005575,GO:0005622,GO:0005623,GO:0005737,GO:0031410,GO:0031982,GO:0042470,GO:0043226,GO:0043227,GO:0043229,GO:0044424,GO:0044444,GO:0044464,GO:0048770,GO:0097708	-	ko:K06630	ko04011,ko04110,ko04114,ko04151,ko04390,ko04391,ko04722,ko05169,ko05203,map04011,map04110,map04114,map04151,map04390,map04391,map04722,map05169,map05203	-	-	-	ko00000,ko00001,ko03400,ko04147	-	-	-	14-3-3
rna_BgWH_03g00357	5865.XP_001610142.1	6.8e-74	283.5	2C1QD@1|root,2SQ7S@2759|Eukaryota,3YBKY@5794|Apicomplexa,3KAW3@422676|Aconoidasida,3Z49V@5863|Piroplasmida	422676|Aconoidasida	-	-	-	-	-	-	-	-	-	-	-	-	-	-	-
rna_BgWH_03g00196	5865.XP_001612134.1	2.5e-39	168.3	COG1187@1|root,2QQ1B@2759|Eukaryota,3YBV3@5794|Apicomplexa,3KB6S@422676|Aconoidasida,3Z5S9@5863|Piroplasmida	422676|Aconoidasida	J	pseudouridylate synthase	-	-	-	-	-	-	-	-	-	-	-	-	PseudoU_synth_2
rna_BgWH_03g00773	5872.XP_004833235.1	2.9e-139	502.7	2CZUN@1|root,2SBR1@2759|Eukaryota,3Y9JH@5794|Apicomplexa,3KAGI@422676|Aconoidasida,3Z3PI@5863|Piroplasmida	422676|Aconoidasida	S	SET (Su(var)3-9, Enhancer-of-zeste, Trithorax) domain	-	-	-	-	-	-	-	-	-	-	-	-	SET
rna_BgWH_03g00827	5865.XP_001609457.1	2.5e-107	395.2	COG1798@1|root,KOG3123@2759|Eukaryota,3Y9TD@5794|Apicomplexa,3KAJG@422676|Aconoidasida,3Z3XM@5863|Piroplasmida	422676|Aconoidasida	J	Diphthine synthase	-	GO:0003674,GO:0003824,GO:0004164,GO:0006417,GO:0006448,GO:0006464,GO:0006732,GO:0006790,GO:0006807,GO:0008150,GO:0008152,GO:0008168,GO:0008757,GO:0009056,GO:0009058,GO:0009109,GO:0009889,GO:0009987,GO:0010468,GO:0010556,GO:0010608,GO:0016740,GO:0016741,GO:0017144,GO:0017182,GO:0017183,GO:0018193,GO:0018202,GO:0019222,GO:0019538,GO:0031323,GO:0031326,GO:0032259,GO:0032268,GO:0034248,GO:0036211,GO:…	2.1.1.314	ko:K00586	-	-	R11165	RC00003,RC03382	ko00000,ko01000,ko03012	-	-	-	TP_methylase
rna_BgWH_03g00406	5865.XP_001610095.1	0.0	1225.3	COG0060@1|root,KOG0433@2759|Eukaryota,3YBIW@5794|Apicomplexa,3KAUC@422676|Aconoidasida,3Z562@5863|Piroplasmida	422676|Aconoidasida	J	isoleucyl-trna synthetase	-	GO:0003674,GO:0003824,GO:0004812,GO:0004825,GO:0005488,GO:0005575,GO:0005622,GO:0005623,GO:0005737,GO:0006082,GO:0006139,GO:0006399,GO:0006412,GO:0006418,GO:0006431,GO:0006518,GO:0006520,GO:0006725,GO:0006807,GO:0008150,GO:0008152,GO:0008270,GO:0009058,GO:0009059,GO:0009987,GO:0010467,GO:0016070,GO:0016874,GO:0016875,GO:0019538,GO:0019752,GO:0034641,GO:0034645,GO:0034660,GO:0043038,GO:0043039,GO:…	6.1.1.5	ko:K01870	ko00970,map00970	M00359,M00360	R03656	RC00055,RC00523	ko00000,ko00001,ko00002,ko01000,ko01007,ko03016	-	-	-	Anticodon_1,tRNA-synt_1,zf-FPG_IleRS
rna_BgWH_03g00912	5865.XP_001611099.1	7.8e-151	540.8	COG1502@1|root,KOG3964@2759|Eukaryota,3YARV@5794|Apicomplexa,3KAMB@422676|Aconoidasida,3Z510@5863|Piroplasmida	422676|Aconoidasida	H	Phosphatidylglycerophosphate synthase	-	-	2.7.8.5	ko:K00995	ko00564,ko01100,map00564,map01100	-	R01801	RC00002,RC00017,RC02795	ko00000,ko00001,ko01000	-	-	-	PLDc_2
rna_BgWH_03g00120	5865.XP_001612201.1	1.1e-65	255.8	COG0096@1|root,KOG1754@2759|Eukaryota,3YA4J@5794|Apicomplexa,3KAN0@422676|Aconoidasida,3Z5FD@5863|Piroplasmida	422676|Aconoidasida	J	ribosomal protein	-	GO:0003674,GO:0003735,GO:0005198,GO:0005575,GO:0005622,GO:0005623,GO:0005737,GO:0005829,GO:0005840,GO:0015935,GO:0022626,GO:0022627,GO:0032991,GO:0043226,GO:0043228,GO:0043229,GO:0043232,GO:0044391,GO:0044422,GO:0044424,GO:0044444,GO:0044445,GO:0044446,GO:0044464,GO:1990904	-	ko:K02957	ko03010,map03010	M00177	-	-	br01610,ko00000,ko00001,ko00002,ko03011	-	-	-	Ribosomal_S8
rna_BgWH_03g00182	5865.XP_001612147.1	5.5e-82	311.6	2E4TP@1|root,2SBNT@2759|Eukaryota,3YEDE@5794|Apicomplexa,3KBAM@422676|Aconoidasida,3Z4G5@5863|Piroplasmida	422676|Aconoidasida	S	OST-HTH/LOTUS domain	-	-	-	-	-	-	-	-	-	-	-	-	OHA,OST-HTH
rna_BgWH_03g00262	5865.XP_001610248.1	6.1e-39	167.9	2ETPD@1|root,2SVZH@2759|Eukaryota,3YCNH@5794|Apicomplexa,3KC7T@422676|Aconoidasida,3Z5J1@5863|Piroplasmida	422676|Aconoidasida	-	-	-	-	-	-	-	-	-	-	-	-	-	-	-
rna_BgWH_03g00477	5865.XP_001610021.1	6.7e-187	661.0	KOG4550@1|root,KOG4550@2759|Eukaryota,3YA3N@5794|Apicomplexa,3KAIP@422676|Aconoidasida,3Z4DF@5863|Piroplasmida	422676|Aconoidasida	S	Repeat domain in Vibrio, Colwellia, Bradyrhizobium and Shewanella	-	-	-	ko:K17257	-	-	-	-	ko00000,ko04147	-	-	-	VCBS
rna_BgWH_03g00532	5865.XP_001610833.1	1.3e-242	845.5	COG0519@1|root,KOG1622@2759|Eukaryota,3Y9T1@5794|Apicomplexa,3KA96@422676|Aconoidasida,3Z4WF@5863|Piroplasmida	422676|Aconoidasida	F	GMP synthase	-	GO:0003674,GO:0003824,GO:0003921,GO:0003922,GO:0005488,GO:0005515,GO:0005575,GO:0005622,GO:0005623,GO:0005737,GO:0005829,GO:0006139,GO:0006163,GO:0006164,GO:0006177,GO:0006725,GO:0006753,GO:0006793,GO:0006796,GO:0006807,GO:0008150,GO:0008152,GO:0009058,GO:0009116,GO:0009117,GO:0009119,GO:0009123,GO:0009124,GO:0009126,GO:0009127,GO:0009150,GO:0009152,GO:0009156,GO:0009161,GO:0009163,GO:0009165,GO:…	6.3.5.2	ko:K01951	ko00230,ko00983,ko01100,map00230,map00983,map01100	M00050	R01230,R01231,R08244	RC00010,RC00204	ko00000,ko00001,ko00002,ko01000,ko01002	-	-	-	GATase,GMP_synt_C,NAD_synthase
rna_BgWH_03g00398	5865.XP_001610102.1	0.0	1122.8	2E5EN@1|root,2SC8I@2759|Eukaryota,3YBFX@5794|Apicomplexa,3KBA0@422676|Aconoidasida	422676|Aconoidasida	S	Sel1-like repeats.	-	-	-	-	-	-	-	-	-	-	-	-	Sel1
rna_BgWH_03g00750	5865.XP_001610983.1	6.4e-246	856.3	COG5256@1|root,KOG0052@2759|Eukaryota,3Y9PB@5794|Apicomplexa,3KBQI@422676|Aconoidasida,3Z3KU@5863|Piroplasmida	422676|Aconoidasida	J	This protein promotes the GTP-dependent binding of aminoacyl-tRNA to the A-site of ribosomes during protein biosynthesis	-	GO:0000166,GO:0000322,GO:0000323,GO:0000324,GO:0000329,GO:0001882,GO:0001883,GO:0001932,GO:0001933,GO:0003674,GO:0003676,GO:0003723,GO:0003746,GO:0003779,GO:0003824,GO:0003924,GO:0005488,GO:0005515,GO:0005525,GO:0005575,GO:0005622,GO:0005623,GO:0005737,GO:0005739,GO:0005773,GO:0005774,GO:0005840,GO:0005853,GO:0006403,GO:0006405,GO:0006409,GO:0006412,GO:0006414,GO:0006469,GO:0006518,GO:0006611,GO:…	-	ko:K03231	ko03013,ko05134,map03013,map05134	-	-	-	ko00000,ko00001,ko03012,ko03016,ko03019,ko04131,ko04147	-	-	-	GTP_EFTU,GTP_EFTU_D2,GTP_EFTU_D3
rna_BgWH_03g01067	5865.XP_001609318.1	5.2e-44	185.3	2E2M4@1|root,2S9UC@2759|Eukaryota,3YAMJ@5794|Apicomplexa,3KBB7@422676|Aconoidasida,3Z4JT@5863|Piroplasmida	422676|Aconoidasida	S	PUB domain	-	-	-	-	-	-	-	-	-	-	-	-	PUB
rna_BgWH_03g00303	5865.XP_001610204.1	1.4e-128	466.5	KOG0640@1|root,KOG0640@2759|Eukaryota,3YBSS@5794|Apicomplexa,3KAZ6@422676|Aconoidasida,3Z5A7@5863|Piroplasmida	422676|Aconoidasida	A	cleavage stimulation factor subunit 1	-	-	-	ko:K14406	ko03015,map03015	-	-	-	ko00000,ko00001,ko03019	-	-	-	WD40
rna_BgWH_03g00564	5865.XP_001610801.1	4.6e-28	130.2	KOG3457@1|root,KOG3457@2759|Eukaryota,3YAZH@5794|Apicomplexa,3KBD1@422676|Aconoidasida,3Z686@5863|Piroplasmida	422676|Aconoidasida	U	Necessary for protein translocation in the endoplasmic reticulum	-	-	-	ko:K09481	ko03060,ko04141,ko04145,ko05110,map03060,map04141,map04145,map05110	M00401	-	-	ko00000,ko00001,ko00002,ko02044	3.A.5.4,3.A.5.8,3.A.5.9	-	-	Sec61_beta
rna_BgWH_03g00882	5865.XP_001611127.1	4.3e-93	347.4	COG0652@1|root,KOG0879@2759|Eukaryota,3YA5B@5794|Apicomplexa,3KAKH@422676|Aconoidasida,3Z526@5863|Piroplasmida	422676|Aconoidasida	O	PPIases accelerate the folding of proteins. It catalyzes the cis-trans isomerization of proline imidic peptide bonds in oligopeptides	-	-	5.2.1.8	ko:K09567	ko03040,map03040	M00354	-	-	ko00000,ko00001,ko00002,ko01000,ko03041,ko03110	-	-	-	Pro_isomerase
rna_BgWH_03g00382	5865.XP_001610119.1	5.7e-107	394.8	COG1253@1|root,KOG2118@2759|Eukaryota,3YAF9@5794|Apicomplexa,3KARC@422676|Aconoidasida,3Z3WH@5863|Piroplasmida	422676|Aconoidasida	S	Domain of unknown function DUF21	-	-	-	ko:K16302	-	-	-	-	ko00000,ko02000	9.A.40.3	-	-	CBS,DUF21
rna_BgWH_03g00822	5865.XP_001609453.1	4.6e-151	541.2	COG1041@1|root,KOG2671@2759|Eukaryota,3Y9Z2@5794|Apicomplexa,3KBUC@422676|Aconoidasida,3Z3YY@5863|Piroplasmida	422676|Aconoidasida	L	Putative RNA methylase family UPF0020	-	-	2.1.1.214	ko:K15430	-	-	-	-	ko00000,ko01000,ko03016	-	-	-	UPF0020
rna_BgWH_03g00723	5865.XP_001610962.1	0.0	1147.5	COG5096@1|root,KOG1058@2759|Eukaryota,3Y9XR@5794|Apicomplexa,3KBPY@422676|Aconoidasida,3Z3WZ@5863|Piroplasmida	422676|Aconoidasida	U	The coatomer is a cytosolic protein complex that binds to dilysine motifs and reversibly associates with Golgi non- clathrin-coated vesicles, which further mediate biosynthetic protein transport from the ER, via the Golgi up to the trans Golgi network. Coatomer complex is required for budding from Golgi membranes, and is essential for the retrograde Golgi-to-ER transport of dilysine-tagged protei…	-	-	-	ko:K17301	-	-	-	-	ko00000,ko04131,ko04147	-	-	-	Adaptin_N,Coatamer_beta_C,Coatomer_b_Cpla
rna_BgWH_03g01220	5865.XP_001609553.1	4.9e-227	793.9	COG0166@1|root,KOG2446@2759|Eukaryota,3Y9MQ@5794|Apicomplexa,3KACY@422676|Aconoidasida,3Z44P@5863|Piroplasmida	422676|Aconoidasida	G	Belongs to the GPI family	-	GO:0005575,GO:0005576,GO:0005622,GO:0005623,GO:0005737,GO:0044424,GO:0044464	5.3.1.9	ko:K01810	ko00010,ko00030,ko00500,ko00520,ko01100,ko01110,ko01120,ko01130,ko01200,map00010,map00030,map00500,map00520,map01100,map01110,map01120,map01130,map01200	M00001,M00004,M00114	R02739,R02740,R03321	RC00376,RC00563	ko00000,ko00001,ko00002,ko01000,ko04147	-	-	-	PGI
rna_BgWH_03g00436	5865.XP_001610063.1	1.4e-250	872.8	2C8U0@1|root,2QXG8@2759|Eukaryota,3YESU@5794|Apicomplexa,3KFEA@422676|Aconoidasida,3Z6H8@5863|Piroplasmida	422676|Aconoidasida	-	-	-	-	-	-	-	-	-	-	-	-	-	-	-
rna_BgWH_03g00828	5865.XP_001609458.1	1.9e-98	365.5	COG0563@1|root,KOG3078@2759|Eukaryota,3YA2Z@5794|Apicomplexa,3KAJ7@422676|Aconoidasida,3Z52Q@5863|Piroplasmida	422676|Aconoidasida	F	Belongs to the adenylate kinase family	-	GO:0000166,GO:0000287,GO:0003674,GO:0003824,GO:0004017,GO:0005488,GO:0005524,GO:0005575,GO:0005622,GO:0005623,GO:0005737,GO:0005829,GO:0006139,GO:0006163,GO:0006164,GO:0006172,GO:0006412,GO:0006518,GO:0006629,GO:0006644,GO:0006725,GO:0006753,GO:0006793,GO:0006796,GO:0006807,GO:0008144,GO:0008150,GO:0008152,GO:0008610,GO:0008654,GO:0009058,GO:0009059,GO:0009117,GO:0009123,GO:0009124,GO:0009126,GO:…	2.7.4.3	ko:K00939	ko00230,ko00730,ko01100,ko01110,ko01130,map00230,map00730,map01100,map01110,map01130	M00049	R00127,R01547,R11319	RC00002	ko00000,ko00001,ko00002,ko01000,ko04147	-	-	-	ADK,ADK_lid
rna_BgWH_03g00402	5865.XP_001610099.1	3.6e-72	278.5	COG0543@1|root,KOG0534@2759|Eukaryota,3YBJC@5794|Apicomplexa,3KBXA@422676|Aconoidasida,3Z44K@5863|Piroplasmida	422676|Aconoidasida	CH	NADH-cytochrome b5 reductase	-	-	1.6.2.2	ko:K00326	ko00520,map00520	-	R00100	-	ko00000,ko00001,ko01000	-	-	-	FAD_binding_6,NAD_binding_1
rna_BgWH_03g01141	5865.XP_001609395.1	8.9e-172	610.1	COG2219@1|root,KOG2267@2759|Eukaryota,3Y9TR@5794|Apicomplexa,3KA4M@422676|Aconoidasida,3Z4RG@5863|Piroplasmida	422676|Aconoidasida	L	DNA primase large subunit	-	-	-	ko:K02685	ko00230,ko00240,ko01100,ko03030,map00230,map00240,map01100,map03030	M00261	R00375,R00376,R00377,R00378	RC02795	ko00000,ko00001,ko00002,ko01000,ko03032	-	-	-	DNA_primase_lrg
rna_BgWH_03g01095	5865.XP_001609342.1	1.1e-119	436.8	COG0144@1|root,KOG2198@2759|Eukaryota,3YCEA@5794|Apicomplexa,3KBX3@422676|Aconoidasida,3Z51W@5863|Piroplasmida	422676|Aconoidasida	J	Belongs to the class I-like SAM-binding methyltransferase superfamily. RsmB NOP family	-	-	-	-	-	-	-	-	-	-	-	-	Methyltr_RsmB-F
rna_BgWH_03g00583	5865.XP_001610783.1	6.3e-47	194.1	2D3FJ@1|root,2SRDF@2759|Eukaryota,3YBTP@5794|Apicomplexa,3KCMH@422676|Aconoidasida,3Z6EI@5863|Piroplasmida	422676|Aconoidasida	-	-	-	-	-	-	-	-	-	-	-	-	-	-	Gal_Lectin
rna_BgWH_03g00285	5865.XP_001610224.1	2.1e-55	222.2	COG0227@1|root,2SD8Q@2759|Eukaryota,3YBNE@5794|Apicomplexa,3KB2V@422676|Aconoidasida,3Z5MA@5863|Piroplasmida	422676|Aconoidasida	J	ribosomal protein L28	-	-	-	-	-	-	-	-	-	-	-	-	Ribosomal_L28
rna_BgWH_03g00180	5865.XP_001612149.1	7.1e-212	743.0	COG0513@1|root,KOG0327@2759|Eukaryota,3Y9MK@5794|Apicomplexa,3KBVS@422676|Aconoidasida,3Z3MV@5863|Piroplasmida	422676|Aconoidasida	J	Belongs to the DEAD box helicase family	-	GO:0003674,GO:0003676,GO:0003723,GO:0003724,GO:0003743,GO:0003824,GO:0004004,GO:0004386,GO:0005488,GO:0005515,GO:0005575,GO:0005622,GO:0005623,GO:0005634,GO:0005730,GO:0005737,GO:0006139,GO:0006412,GO:0006413,GO:0006518,GO:0006725,GO:0006807,GO:0008026,GO:0008135,GO:0008150,GO:0008152,GO:0008186,GO:0009058,GO:0009059,GO:0009987,GO:0010467,GO:0010468,GO:0010494,GO:0010501,GO:0016070,GO:0016281,GO:…	-	ko:K03257	ko03013,map03013	M00428	-	-	ko00000,ko00001,ko00002,ko03012,ko03019,ko04147	-	-	-	DEAD,Helicase_C
rna_BgWH_03g00671	5865.XP_001610912.1	7.2e-175	620.5	COG5354@1|root,KOG2315@2759|Eukaryota,3YAT8@5794|Apicomplexa,3KAST@422676|Aconoidasida,3Z538@5863|Piroplasmida	422676|Aconoidasida	J	Eukaryotic translation initiation factor eIF2A	-	-	-	ko:K15026	-	-	-	-	ko00000,ko03012,ko03019	-	-	-	eIF2A
rna_BgWH_03g01087	5865.XP_001609335.1	0.0	1388.6	COG0464@1|root,KOG0730@2759|Eukaryota,3YBA2@5794|Apicomplexa,3KF4H@422676|Aconoidasida,3Z4QM@5863|Piroplasmida	422676|Aconoidasida	O	Cell division cycle	-	GO:0000166,GO:0000502,GO:0000731,GO:0002020,GO:0002082,GO:0003674,GO:0003824,GO:0005102,GO:0005488,GO:0005515,GO:0005524,GO:0005575,GO:0005622,GO:0005623,GO:0005634,GO:0005654,GO:0005694,GO:0005737,GO:0005783,GO:0005789,GO:0005811,GO:0005829,GO:0006139,GO:0006140,GO:0006163,GO:0006259,GO:0006281,GO:0006301,GO:0006302,GO:0006464,GO:0006486,GO:0006487,GO:0006508,GO:0006511,GO:0006515,GO:0006725,GO:…	-	ko:K13525	ko04141,ko05134,map04141,map05134	M00400,M00403	-	-	ko00000,ko00001,ko00002,ko03019,ko04131,ko04147	3.A.16.1	-	-	AAA,CDC48_N,Vps4_C
rna_BgWH_03g01207	5872.XP_004832342.1	3.6e-76	291.6	COG1073@1|root,KOG1552@2759|Eukaryota,3YBH3@5794|Apicomplexa,3KAMK@422676|Aconoidasida,3Z4S9@5863|Piroplasmida	422676|Aconoidasida	S	Alpha/beta hydrolase family	-	-	-	-	-	-	-	-	-	-	-	-	Hydrolase_4
rna_BgWH_03g00019	5865.XP_001608792.1	2e-99	371.7	2FKQG@1|root,2TN6Q@2759|Eukaryota,3YE14@5794|Apicomplexa,3KBK0@422676|Aconoidasida,3Z56A@5863|Piroplasmida	422676|Aconoidasida	S	Encoded by	-	-	-	-	-	-	-	-	-	-	-	-	-
rna_BgWH_03g00375	5865.XP_001610125.1	1.5e-85	323.6	COG0705@1|root,KOG2289@2759|Eukaryota,3YA59@5794|Apicomplexa,3KAEN@422676|Aconoidasida,3Z512@5863|Piroplasmida	5794|Apicomplexa	T	Encoded by	-	-	-	-	-	-	-	-	-	-	-	-	Rhomboid
rna_BgWH_04g00680	5865.XP_001611564.1	4e-198	698.4	2C9S9@1|root,2QX4G@2759|Eukaryota,3YEI7@5794|Apicomplexa,3KBQM@422676|Aconoidasida,3Z4UH@5863|Piroplasmida	422676|Aconoidasida	-	-	-	-	-	-	-	-	-	-	-	-	-	-	-
rna_BgWH_04g00226	5865.XP_001608686.1	2.5e-42	178.7	COG1100@1|root,KOG0072@2759|Eukaryota,3YB11@5794|Apicomplexa,3KB7W@422676|Aconoidasida,3Z5IT@5863|Piroplasmida	422676|Aconoidasida	F	Adp-ribosylation factor	-	-	-	-	-	-	-	-	-	-	-	-	Arf
rna_BgWH_04g00352	5865.XP_001611889.1	0.0	1567.7	COG0474@1|root,KOG0206@2759|Eukaryota,3Y9K7@5794|Apicomplexa,3KA6J@422676|Aconoidasida,3Z3Q7@5863|Piroplasmida	2759|Eukaryota	P	Belongs to the cation transport ATPase (P-type) (TC 3.A.3) family. Type IV subfamily	-	-	3.6.3.1	ko:K01530,ko:K14802	-	-	-	-	ko00000,ko01000,ko03009	3.A.3.8	-	-	Cation_ATPase,E1-E2_ATPase,Hydrolase,Hydrolase_3,PhoLip_ATPase_C,PhoLip_ATPase_N
rna_BgWH_04g01027	5865.XP_001612068.1	1.9e-119	436.4	2D5M5@1|root,2SYYA@2759|Eukaryota,3YD5B@5794|Apicomplexa,3KB7Q@422676|Aconoidasida,3Z3NK@5863|Piroplasmida	422676|Aconoidasida	G	Ribosomal protein S10p/S20e	-	-	-	-	-	-	-	-	-	-	-	-	Ribosomal_S10
rna_BgWH_04g00423	5865.XP_001611816.1	1.1e-106	393.3	KOG0764@1|root,KOG0764@2759|Eukaryota,3YAQM@5794|Apicomplexa,3KF63@422676|Aconoidasida,3Z3RJ@5863|Piroplasmida	422676|Aconoidasida	C	Belongs to the mitochondrial carrier (TC 2.A.29) family	-	-	-	ko:K15115	-	-	-	-	ko00000,ko02000	2.A.29.10.1,2.A.29.10.2,2.A.29.10.3,2.A.29.10.5	-	-	Mito_carr
rna_BgWH_04g01026	5865.XP_001612067.1	1.8e-105	390.2	COG0533@1|root,KOG2707@2759|Eukaryota,3YCN2@5794|Apicomplexa,3KB88@422676|Aconoidasida,3Z3YR@5863|Piroplasmida	422676|Aconoidasida	O	Glycoprotease family	-	-	2.3.1.234	ko:K01409	-	-	R10648	RC00070,RC00416	ko00000,ko01000,ko03016	-	-	-	Peptidase_M22
rna_BgWH_04g00896	5865.XP_001611478.1	0.0	1265.4	COG5192@1|root,KOG1951@2759|Eukaryota,3Y9YC@5794|Apicomplexa,3KAD5@422676|Aconoidasida,3Z5AE@5863|Piroplasmida	422676|Aconoidasida	K	Protein of unknown function (DUF663)	-	GO:0001959,GO:0001960,GO:0002682,GO:0002683,GO:0003674,GO:0003824,GO:0005575,GO:0006417,GO:0006508,GO:0006807,GO:0008150,GO:0008152,GO:0008233,GO:0008234,GO:0009605,GO:0009607,GO:0009889,GO:0009892,GO:0009893,GO:0009894,GO:0009896,GO:0009966,GO:0009968,GO:0010468,GO:0010506,GO:0010508,GO:0010556,GO:0010605,GO:0010608,GO:0010629,GO:0010646,GO:0010648,GO:0016032,GO:0016787,GO:0018995,GO:0019048,GO:…	-	ko:K14569	ko03008,map03008	-	-	-	ko00000,ko00001,ko03009	-	-	-	AARP2CN,RIBIOP_C
rna_BgWH_04g00282	5865.XP_001611306.1	0.0	2592.8	COG4581@1|root,KOG0949@2759|Eukaryota,3Y9S3@5794|Apicomplexa,3KA7B@422676|Aconoidasida,3Z477@5863|Piroplasmida	422676|Aconoidasida	A	helicase	-	-	3.6.4.13	ko:K20103	-	-	-	-	ko00000,ko01000,ko03019	-	-	-	DEAD
rna_BgWH_04g00994	5865.XP_001612032.1	1.1e-288	1000.0	COG2940@1|root,KOG4442@2759|Eukaryota,3YBCJ@5794|Apicomplexa,3KB0M@422676|Aconoidasida,3Z44U@5863|Piroplasmida	422676|Aconoidasida	U	Histone-lysine N-methyltransferase	-	-	-	-	-	-	-	-	-	-	-	-	SET
rna_BgWH_04g01060	5865.XP_001612102.1	1e-27	129.8	2EA25@1|root,2SGBP@2759|Eukaryota,3YAXD@5794|Apicomplexa,3KBEB@422676|Aconoidasida,3Z61C@5863|Piroplasmida	422676|Aconoidasida	-	-	-	-	-	-	-	-	-	-	-	-	-	-	-
rna_BgWH_04g00460	5865.XP_001611712.1	0.0	1116.3	COG1132@1|root,KOG0054@2759|Eukaryota,3YB8Z@5794|Apicomplexa,3KBX8@422676|Aconoidasida,3Z3M0@5863|Piroplasmida	422676|Aconoidasida	Q	ABC transporter, ATP-binding protein domain containing protein	-	GO:0000003,GO:0000166,GO:0000323,GO:0002791,GO:0002793,GO:0003006,GO:0003674,GO:0003824,GO:0005215,GO:0005216,GO:0005217,GO:0005253,GO:0005254,GO:0005260,GO:0005488,GO:0005515,GO:0005524,GO:0005575,GO:0005622,GO:0005623,GO:0005634,GO:0005737,GO:0005764,GO:0005765,GO:0005768,GO:0005769,GO:0005773,GO:0005774,GO:0005783,GO:0005789,GO:0005798,GO:0005829,GO:0005886,GO:0005887,GO:0006464,GO:0006508,GO:…	-	ko:K05666	ko01523,ko01524,ko02010,ko04976,map01523,map01524,map02010,map04976	-	-	-	ko00000,ko00001,ko02000	3.A.1.208.2	-	-	ABC_membrane,ABC_tran
rna_BgWH_04g00042	5865.XP_001609214.1	4.6e-124	451.1	COG0631@1|root,KOG0698@2759|Eukaryota,3YBFH@5794|Apicomplexa,3KAM3@422676|Aconoidasida,3Z4QZ@5863|Piroplasmida	422676|Aconoidasida	T	phosphatase 2C	-	-	3.1.3.16	ko:K17500	-	-	-	-	ko00000,ko01000,ko01009	-	-	-	PP2C
rna_BgWH_04g00200	5865.XP_001611173.1	2.2e-23	115.2	2DB6I@1|root,2TNEB@2759|Eukaryota,3YE8U@5794|Apicomplexa,3KC99@422676|Aconoidasida,3Z63A@5863|Piroplasmida	422676|Aconoidasida	S	Protein of unknown function (DUF1604)	-	-	-	-	-	-	-	-	-	-	-	-	DUF1604,DUF1754
rna_BgWH_04g00932	5865.XP_001611968.1	1.3e-308	1065.8	2FKQN@1|root,2TN6W@2759|Eukaryota,3YE1A@5794|Apicomplexa,3KC5A@422676|Aconoidasida,3Z587@5863|Piroplasmida	422676|Aconoidasida	-	-	-	-	-	-	-	-	-	-	-	-	-	-	-
rna_BgWH_04g00488	68886.XP_009690370.1	3.1e-35	154.5	2C0RR@1|root,2T0WQ@2759|Eukaryota,3YCJ9@5794|Apicomplexa,3KB7I@422676|Aconoidasida,3Z67P@5863|Piroplasmida	422676|Aconoidasida	-	-	-	-	-	-	-	-	-	-	-	-	-	-	-
rna_BgWH_04g00873	5865.XP_001611458.1	0.0	1176.0	COG0667@1|root,KOG1575@2759|Eukaryota,3YBBQ@5794|Apicomplexa,3KA4H@422676|Aconoidasida,3Z543@5863|Piroplasmida	422676|Aconoidasida	C	Aldo/keto reductase family	-	-	-	-	-	-	-	-	-	-	-	-	Aldo_ket_red
rna_BgWH_04g00858	5865.XP_001611397.1	7.8e-50	203.4	2E84T@1|root,2SEN8@2759|Eukaryota,3YAXW@5794|Apicomplexa,3KCGI@422676|Aconoidasida,3Z62Z@5863|Piroplasmida	422676|Aconoidasida	S	Encoded by	-	-	-	-	-	-	-	-	-	-	-	-	-
rna_BgWH_04g00454	5865.XP_001611789.1	4e-133	482.3	2BVJD@1|root,2S2AY@2759|Eukaryota,3YAA4@5794|Apicomplexa,3KAZG@422676|Aconoidasida,3Z4UX@5863|Piroplasmida	422676|Aconoidasida	-	-	-	-	-	-	-	-	-	-	-	-	-	-	-
rna_BgWH_04g00975	5865.XP_001612010.1	4.8e-129	468.0	COG1159@1|root,KOG1423@2759|Eukaryota,3YBDC@5794|Apicomplexa,3KAAY@422676|Aconoidasida,3Z59Z@5863|Piroplasmida	422676|Aconoidasida	DT	50S ribosome-binding GTPase	-	-	-	ko:K03595	-	-	-	-	ko00000,ko03009,ko03029	-	-	-	MMR_HSR1,PduV-EutP
rna_BgWH_04g00383	68886.XP_009692209.1	1.5e-15	90.9	2CEXR@1|root,2QX82@2759|Eukaryota,3YEKM@5794|Apicomplexa,3KCPS@422676|Aconoidasida,3Z5GB@5863|Piroplasmida	422676|Aconoidasida	S	GATA zinc finger	-	-	-	-	-	-	-	-	-	-	-	-	GATA
rna_BgWH_04g00016	5865.XP_001609185.1	1.2e-58	233.8	COG0526@1|root,KOG1672@2759|Eukaryota,3YBVZ@5794|Apicomplexa,3KC8U@422676|Aconoidasida,3Z5RH@5863|Piroplasmida	422676|Aconoidasida	CO	Phosducin	-	-	-	-	-	-	-	-	-	-	-	-	Phosducin
rna_BgWH_04g00229	5865.XP_001608683.1	5.9e-184	650.6	2C7HY@1|root,2S32E@2759|Eukaryota,3YA8U@5794|Apicomplexa,3KC5Y@422676|Aconoidasida,3Z3M2@5863|Piroplasmida	422676|Aconoidasida	-	-	-	-	-	-	-	-	-	-	-	-	-	-	-
rna_BgWH_04g00796	5865.XP_001611375.1	4.5e-36	156.8	KOG3493@1|root,KOG3493@2759|Eukaryota,3YAMA@5794|Apicomplexa,3KCH3@422676|Aconoidasida,3Z61Y@5863|Piroplasmida	422676|Aconoidasida	O	Ubiquitin family	-	GO:0000375,GO:0000377,GO:0000398,GO:0003674,GO:0005575,GO:0005622,GO:0005623,GO:0005634,GO:0005737,GO:0006139,GO:0006396,GO:0006397,GO:0006464,GO:0006725,GO:0006807,GO:0008150,GO:0008152,GO:0008380,GO:0009987,GO:0010467,GO:0016070,GO:0016071,GO:0019538,GO:0031386,GO:0034641,GO:0036211,GO:0043170,GO:0043226,GO:0043227,GO:0043229,GO:0043231,GO:0043412,GO:0044237,GO:0044238,GO:0044260,GO:0044267,GO:…	-	ko:K13113	ko04212,map04212	-	-	-	ko00000,ko00001,ko03041	-	-	-	ubiquitin
rna_BgWH_04g00098	5865.XP_001608714.1	0.0	1358.2	KOG1874@1|root,KOG1874@2759|Eukaryota,3YB0U@5794|Apicomplexa,3KAVF@422676|Aconoidasida,3Z50Z@5863|Piroplasmida	422676|Aconoidasida	K	Transcription factor/nuclear export subunit protein 2	-	-	-	ko:K12879	ko03013,ko03040,map03013,map03040	M00405,M00406	-	-	ko00000,ko00001,ko00002,ko03019,ko03041	-	-	-	THOC2_N,Tho2,Thoc2
rna_BgWH_04g00820	5865.XP_001611435.1	3.7e-53	214.5	COG0023@1|root,KOG1770@2759|Eukaryota,3YAJT@5794|Apicomplexa,3KAYK@422676|Aconoidasida,3Z5U6@5863|Piroplasmida	422676|Aconoidasida	J	Translation initiation factor	-	GO:0003674,GO:0003676,GO:0003723,GO:0003743,GO:0005488,GO:0005575,GO:0005622,GO:0005623,GO:0005634,GO:0005737,GO:0006412,GO:0006413,GO:0006417,GO:0006446,GO:0006518,GO:0006807,GO:0008135,GO:0008150,GO:0008152,GO:0009058,GO:0009059,GO:0009889,GO:0009987,GO:0010467,GO:0010468,GO:0010556,GO:0010608,GO:0019222,GO:0019538,GO:0031323,GO:0031326,GO:0032268,GO:0034248,GO:0034641,GO:0034645,GO:0043043,GO:…	-	ko:K03113	ko03013,map03013	-	-	-	ko00000,ko00001,ko03012	-	-	-	SUI1
rna_BgWH_04g00184	5865.XP_001611187.1	0.0	2113.6	2CNX2@1|root,2QYFD@2759|Eukaryota,3YBKT@5794|Apicomplexa,3KERZ@422676|Aconoidasida,3Z4Z6@5863|Piroplasmida	422676|Aconoidasida	O	PHD-zinc-finger like domain	-	-	-	-	-	-	-	-	-	-	-	-	zf-HC5HC2H_2
rna_BgWH_04g00823	5865.XP_001611445.1	5.6e-134	484.6	KOG0032@1|root,KOG0032@2759|Eukaryota,3Y9PE@5794|Apicomplexa,3KC68@422676|Aconoidasida,3Z58S@5863|Piroplasmida	422676|Aconoidasida	T	Belongs to the protein kinase superfamily	-	GO:0000186,GO:0001817,GO:0001819,GO:0001932,GO:0001934,GO:0002682,GO:0003674,GO:0003676,GO:0003723,GO:0003725,GO:0003824,GO:0004672,GO:0004674,GO:0004694,GO:0005488,GO:0005515,GO:0005575,GO:0005622,GO:0005623,GO:0005634,GO:0005737,GO:0005829,GO:0005840,GO:0006355,GO:0006417,GO:0006446,GO:0006464,GO:0006468,GO:0006793,GO:0006796,GO:0006807,GO:0006950,GO:0007154,GO:0008150,GO:0008152,GO:0008285,GO:…	-	ko:K08286	-	-	-	-	ko00000,ko01000	-	-	-	Pkinase
rna_BgWH_04g00206	5865.XP_001611168.1	4.7e-138	498.4	2CNN3@1|root,2QX4K@2759|Eukaryota,3YD68@5794|Apicomplexa,3KBQT@422676|Aconoidasida,3Z588@5863|Piroplasmida	422676|Aconoidasida	-	-	-	-	-	-	-	-	-	-	-	-	-	-	-
rna_BgWH_04g00165	5865.XP_001611211.1	3.6e-175	621.3	COG0015@1|root,KOG2700@2759|Eukaryota,3Y9RV@5794|Apicomplexa,3KAFY@422676|Aconoidasida,3Z4H6@5863|Piroplasmida	422676|Aconoidasida	F	Adenylosuccinate lyase	-	-	4.3.2.2	ko:K01756	ko00230,ko00250,ko01100,ko01110,ko01130,map00230,map00250,map01100,map01110,map01130	M00048,M00049	R01083,R04559	RC00379,RC00444,RC00445	ko00000,ko00001,ko00002,ko01000	-	-	-	ASL_C,Lyase_1
rna_BgWH_04g00923	5865.XP_001611961.1	4.3e-169	600.9	2EI9U@1|root,2SNRM@2759|Eukaryota,3YBEF@5794|Apicomplexa,3KBUF@422676|Aconoidasida,3Z3P3@5863|Piroplasmida	422676|Aconoidasida	-	-	-	-	-	-	-	-	-	-	-	-	-	-	-
rna_BgWH_04g01047	5865.XP_001612088.1	6.6e-100	371.3	COG1482@1|root,KOG2757@2759|Eukaryota,3YAF7@5794|Apicomplexa,3KC2M@422676|Aconoidasida,3Z4EY@5863|Piroplasmida	422676|Aconoidasida	G	isomerase	-	-	5.3.1.8	ko:K01809	ko00051,ko00520,ko01100,ko01110,ko01130,map00051,map00520,map01100,map01110,map01130	M00114	R01819	RC00376	ko00000,ko00001,ko00002,ko01000	-	-	-	PMI_typeI
rna_BgWH_04g00173	5865.XP_001611198.1	2.1e-117	429.1	2EVNV@1|root,2SXMD@2759|Eukaryota,3YAN4@5794|Apicomplexa	5794|Apicomplexa	P	Metal cation transporter, ZIP family protein	-	-	-	ko:K14709	-	-	-	-	ko00000,ko02000	2.A.5.1,2.A.5.3,2.A.5.6	-	-	Zip
rna_BgWH_04g00852	5865.XP_001611404.1	2.4e-24	118.2	2E1MU@1|root,2S8Y6@2759|Eukaryota,3YAUI@5794|Apicomplexa,3KBGJ@422676|Aconoidasida,3Z67D@5863|Piroplasmida	422676|Aconoidasida	-	-	-	-	-	-	-	-	-	-	-	-	-	-	-
rna_BgWH_04g00415	5865.XP_001611833.1	5.8e-107	394.4	28QRF@1|root,2QXEB@2759|Eukaryota,3YERF@5794|Apicomplexa,3KCCE@422676|Aconoidasida,3Z5M4@5863|Piroplasmida	422676|Aconoidasida	S	AP2 domain	-	-	-	-	-	-	-	-	-	-	-	-	AP2
rna_BgWH_04g00594	5865.XP_001611649.1	5.1e-133	481.5	COG0124@1|root,KOG1936@2759|Eukaryota,3YE55@5794|Apicomplexa,3KARR@422676|Aconoidasida,3Z4HY@5863|Piroplasmida	422676|Aconoidasida	J	histidyl-tRNA synthetase	-	-	6.1.1.21	ko:K01892	ko00970,map00970	M00359,M00360	R03655	RC00055,RC00523	ko00000,ko00001,ko00002,ko01000,ko01007,ko03016	-	-	-	tRNA-synt_His
rna_BgWH_04g00608	5865.XP_001611632.1	2.8e-137	496.1	28QIV@1|root,2QX7N@2759|Eukaryota,3YD7E@5794|Apicomplexa,3KCX2@422676|Aconoidasida,3Z4NF@5863|Piroplasmida	422676|Aconoidasida	S	DNA replication factor CDT1 like family	-	-	-	-	-	-	-	-	-	-	-	-	CDT1
rna_BgWH_04g00968	5872.XP_004831291.1	3.2e-11	75.1	2BZHX@1|root,2QXI8@2759|Eukaryota,3YEU6@5794|Apicomplexa,3KEMY@422676|Aconoidasida,3Z6DD@5863|Piroplasmida	422676|Aconoidasida	-	-	-	-	-	-	-	-	-	-	-	-	-	-	-
rna_BgWH_04g00111	5865.XP_001608727.1	1.5e-35	156.4	2CNR3@1|root,2QXKZ@2759|Eukaryota,3YDBN@5794|Apicomplexa,3KBG0@422676|Aconoidasida,3Z5XZ@5863|Piroplasmida	422676|Aconoidasida	-	-	-	-	-	-	-	-	-	-	-	-	-	-	-
rna_BgWH_04g00630	5872.XP_004829026.1	9.8e-11	74.7	2CAWT@1|root,2QX0X@2759|Eukaryota,3YEFT@5794|Apicomplexa,3KCAC@422676|Aconoidasida,3Z5FN@5863|Piroplasmida	422676|Aconoidasida	-	-	-	-	-	-	-	-	-	-	-	-	-	-	-
rna_BgWH_04g00431	5865.XP_001611811.1	6.7e-257	893.3	28J77@1|root,2QRJJ@2759|Eukaryota,3Y9I2@5794|Apicomplexa,3KAB2@422676|Aconoidasida,3Z3MY@5863|Piroplasmida	422676|Aconoidasida	S	Protein of unknown function (DUF2009)	-	-	-	-	-	-	-	-	-	-	-	-	DUF2009
rna_BgWH_04g00641	5865.XP_001611600.1	5.8e-77	294.3	2D5V1@1|root,2SZTB@2759|Eukaryota,3YCNC@5794|Apicomplexa,3KCH8@422676|Aconoidasida,3Z5ZP@5863|Piroplasmida	422676|Aconoidasida	S	Leo1-like protein	-	-	-	ko:K15177	-	-	-	-	ko00000,ko03021	-	-	-	Leo1
rna_BgWH_04g01037	5865.XP_001612077.1	5.5e-80	304.3	COG1385@1|root,2S5QK@2759|Eukaryota,3YAG3@5794|Apicomplexa,3KBNB@422676|Aconoidasida,3Z3S4@5863|Piroplasmida	422676|Aconoidasida	H	RNA methyltransferase	-	GO:0000154,GO:0001510,GO:0003674,GO:0003824,GO:0006139,GO:0006364,GO:0006396,GO:0006725,GO:0006807,GO:0008150,GO:0008152,GO:0008168,GO:0008170,GO:0008173,GO:0008649,GO:0008757,GO:0009451,GO:0009987,GO:0010467,GO:0016070,GO:0016072,GO:0016436,GO:0016740,GO:0016741,GO:0022613,GO:0031167,GO:0032259,GO:0034470,GO:0034641,GO:0034660,GO:0042254,GO:0043170,GO:0043412,GO:0043414,GO:0044085,GO:0044237,GO:…	-	-	-	-	-	-	-	-	-	-	Methyltrans_RNA
rna_BgWH_04g00692	5865.XP_001611553.1	2.5e-98	365.9	COG1100@1|root,KOG0070@2759|Eukaryota,3Y9R0@5794|Apicomplexa,3KAKR@422676|Aconoidasida,3Z3Y4@5863|Piroplasmida	422676|Aconoidasida	U	Belongs to the small GTPase superfamily. Arf family	-	GO:0002090,GO:0005575,GO:0005622,GO:0005623,GO:0005737,GO:0005794,GO:0005829,GO:0005886,GO:0008064,GO:0008150,GO:0009987,GO:0010646,GO:0010648,GO:0012505,GO:0016020,GO:0016043,GO:0019222,GO:0023051,GO:0023057,GO:0030030,GO:0030100,GO:0030832,GO:0030833,GO:0031323,GO:0032271,GO:0032535,GO:0032879,GO:0032956,GO:0032970,GO:0033043,GO:0034315,GO:0043226,GO:0043227,GO:0043229,GO:0043231,GO:0043254,GO:…	-	ko:K07937,ko:K07977	ko04072,ko04144,ko05110,ko05134,map04072,map04144,map05110,map05134	-	-	-	ko00000,ko00001,ko04031,ko04131,ko04147	-	-	-	Arf
rna_BgWH_04g00929	5865.XP_001611965.1	1.3e-196	693.0	COG0006@1|root,KOG2413@2759|Eukaryota,3Y9Y7@5794|Apicomplexa,3KA5T@422676|Aconoidasida,3Z3XS@5863|Piroplasmida	422676|Aconoidasida	E	Belongs to the peptidase M24B family	-	-	3.4.11.9	ko:K01262	-	-	-	-	ko00000,ko01000,ko01002	-	-	-	Creatinase_N,Creatinase_N_2,Peptidase_M24,Peptidase_M24_C
rna_BgWH_04g00386	5875.XP_764269.1	1.8e-19	102.4	2FKIB@1|root,2TN0I@2759|Eukaryota,3YDW8@5794|Apicomplexa,3KCAK@422676|Aconoidasida,3Z5UT@5863|Piroplasmida	422676|Aconoidasida	S	Optic atrophy 3 protein (OPA3)	-	-	-	-	-	-	-	-	-	-	-	-	OPA3
rna_BgWH_04g00866	5865.XP_001611385.1	1.9e-92	345.9	KOG2265@1|root,KOG2265@2759|Eukaryota,3YA13@5794|Apicomplexa,3KAPS@422676|Aconoidasida,3Z4PJ@5863|Piroplasmida	422676|Aconoidasida	T	N-terminal conserved domain of Nudc.	-	GO:0003674,GO:0005488,GO:0005515,GO:0005575,GO:0005622,GO:0005623,GO:0005737,GO:0005794,GO:0005829,GO:0006457,GO:0006810,GO:0007097,GO:0008150,GO:0009987,GO:0012505,GO:0032502,GO:0043226,GO:0043227,GO:0043229,GO:0043231,GO:0044424,GO:0044444,GO:0044464,GO:0046907,GO:0051082,GO:0051179,GO:0051234,GO:0051640,GO:0051641,GO:0051647,GO:0051649,GO:0051656	-	-	-	-	-	-	-	-	-	-	CS,Nudc_N
rna_BgWH_04g00911	5865.XP_001611494.1	2.3e-207	728.8	COG5540@1|root,KOG0828@2759|Eukaryota,3YAH9@5794|Apicomplexa,3KAJP@422676|Aconoidasida,3Z582@5863|Piroplasmida	422676|Aconoidasida	O	zinc finger	-	-	-	-	-	-	-	-	-	-	-	-	zf-RING_2
rna_BgWH_04g00403	5865.XP_001611838.1	1.6e-98	365.5	COG0638@1|root,KOG0180@2759|Eukaryota,3YA8M@5794|Apicomplexa,3KBZR@422676|Aconoidasida,3Z58V@5863|Piroplasmida	422676|Aconoidasida	O	The proteasome is a multicatalytic proteinase complex which is characterized by its ability to cleave peptides with Arg, Phe, Tyr, Leu, and Glu adjacent to the leaving group at neutral or slightly basic pH	-	GO:0000502,GO:0003674,GO:0005575,GO:0005622,GO:0005623,GO:0005634,GO:0005737,GO:0005783,GO:0005789,GO:0005829,GO:0005839,GO:0006508,GO:0006511,GO:0006807,GO:0008047,GO:0008150,GO:0008152,GO:0009056,GO:0009057,GO:0009893,GO:0009987,GO:0010498,GO:0010499,GO:0010604,GO:0010950,GO:0010952,GO:0012505,GO:0016020,GO:0016504,GO:0019222,GO:0019538,GO:0019774,GO:0019941,GO:0030162,GO:0030163,GO:0030234,GO:…	3.4.25.1	ko:K02735	ko03050,map03050	M00337,M00340	-	-	ko00000,ko00001,ko00002,ko01000,ko01002,ko03051	-	-	-	Proteasome
rna_BgWH_04g00445	5865.XP_001611798.1	0.0	1136.7	COG5096@1|root,KOG1061@2759|Eukaryota,3Y9K9@5794|Apicomplexa,3KA7I@422676|Aconoidasida,3Z3WU@5863|Piroplasmida	422676|Aconoidasida	U	Beta adaptin	-	GO:0000323,GO:0002376,GO:0002478,GO:0002495,GO:0002504,GO:0003674,GO:0005048,GO:0005488,GO:0005515,GO:0005575,GO:0005622,GO:0005623,GO:0005737,GO:0005764,GO:0005765,GO:0005768,GO:0005773,GO:0005774,GO:0005829,GO:0005886,GO:0005905,GO:0006807,GO:0006810,GO:0006897,GO:0006898,GO:0007154,GO:0007165,GO:0007166,GO:0007167,GO:0007169,GO:0007267,GO:0008150,GO:0008152,GO:0009056,GO:0009057,GO:0009987,GO:…	-	ko:K12392	ko04142,map04142	-	-	-	ko00000,ko00001,ko04131	-	-	-	Adaptin_N,B2-adapt-app_C
rna_BgWH_04g00998	5865.XP_001612036.1	3.5e-39	168.3	2EWA2@1|root,2SY52@2759|Eukaryota,3YCNK@5794|Apicomplexa,3KBH3@422676|Aconoidasida,3Z5ZC@5863|Piroplasmida	422676|Aconoidasida	-	-	-	-	-	-	-	-	-	-	-	-	-	-	-
rna_BgWH_04g00709	5865.XP_001611519.1	4.5e-233	814.3	COG0513@1|root,KOG0349@2759|Eukaryota,3YB70@5794|Apicomplexa,3KBKB@422676|Aconoidasida	422676|Aconoidasida	A	SPRY domain	-	-	3.6.4.13	ko:K13177	-	-	-	-	ko00000,ko01000,ko03016,ko03041	-	-	-	DEAD,Helicase_C,SPRY
rna_BgWH_04g00930	5865.XP_001611966.1	0.0	1265.4	KOG1076@1|root,KOG1076@2759|Eukaryota,3Y9W0@5794|Apicomplexa,3KAFV@422676|Aconoidasida,3Z3SB@5863|Piroplasmida	422676|Aconoidasida	J	component of the eukaryotic translation initiation factor 3 (eIF-3) complex, which is involved in protein synthesis of a specialized repertoire of mRNAs and, together with other initiation factors, stimulates binding of mRNA and methionyl-tRNAi to the 40S ribosome. The eIF-3 complex specifically targets and initiates translation of a subset of mRNAs involved in cell proliferation	-	-	-	ko:K03252	ko03013,map03013	-	-	-	ko00000,ko00001,ko03012	-	-	-	PCI,eIF-3c_N
rna_BgWH_04g00494	5865.XP_001611742.1	9.9e-174	615.9	COG0639@1|root,KOG0374@2759|Eukaryota,3Y9N1@5794|Apicomplexa,3KBN5@422676|Aconoidasida,3Z4JJ@5863|Piroplasmida	422676|Aconoidasida	T	serine threonine protein phosphatase	-	GO:0000164,GO:0003674,GO:0003824,GO:0004721,GO:0004722,GO:0005488,GO:0005575,GO:0005622,GO:0005623,GO:0005737,GO:0006417,GO:0006446,GO:0006464,GO:0006470,GO:0006793,GO:0006796,GO:0006807,GO:0006950,GO:0007154,GO:0007165,GO:0007166,GO:0007267,GO:0007623,GO:0008047,GO:0008150,GO:0008152,GO:0008287,GO:0009314,GO:0009416,GO:0009605,GO:0009628,GO:0009648,GO:0009649,GO:0009889,GO:0009966,GO:0009967,GO:…	3.1.3.16	ko:K06269	ko03015,ko04022,ko04024,ko04113,ko04114,ko04218,ko04261,ko04270,ko04390,ko04510,ko04611,ko04720,ko04728,ko04750,ko04810,ko04910,ko04921,ko04931,ko05031,ko05034,ko05168,ko05205,map03015,map04022,map04024,map04113,map04114,map04218,map04261,map04270,map04390,map04510,map04611,map04720,map04728,map04750,map04810,map04910,map04921,map04931,map05031,map05034,map05168,map05205	-	-	-	ko00000,ko00001,ko01000,ko01009,ko03019,ko03021,ko03041	-	-	-	Metallophos,STPPase_N
rna_BgWH_04g00757	5865.XP_001611329.1	6.5e-48	196.8	2E9F4@1|root,2SFT6@2759|Eukaryota,3YB4Y@5794|Apicomplexa,3KBBY@422676|Aconoidasida,3Z5PH@5863|Piroplasmida	422676|Aconoidasida	-	-	-	-	-	-	-	-	-	-	-	-	-	-	-
rna_BgWH_04g00422	5865.XP_001611818.1	0.0	1975.7	KOG1851@1|root,KOG1851@2759|Eukaryota,3YA2X@5794|Apicomplexa,3KBGM@422676|Aconoidasida,3Z54Q@5863|Piroplasmida	422676|Aconoidasida	S	Proteasome-substrate-size regulator, mid region	-	-	-	ko:K06699	ko03050,map03050	-	-	-	ko00000,ko00001,ko03051	-	-	-	BLM10_mid,DUF3437
rna_BgWH_04g00884	5865.XP_001611469.1	1.1e-51	210.3	KOG2265@1|root,KOG2265@2759|Eukaryota,3YBST@5794|Apicomplexa,3KBX7@422676|Aconoidasida,3Z56X@5863|Piroplasmida	422676|Aconoidasida	T	N-terminal conserved domain of Nudc.	-	GO:0003674,GO:0005488,GO:0005515,GO:0005575,GO:0005622,GO:0005623,GO:0005737,GO:0005856,GO:0005868,GO:0005875,GO:0006457,GO:0006996,GO:0008104,GO:0008150,GO:0009987,GO:0015630,GO:0016043,GO:0022607,GO:0030030,GO:0030031,GO:0030286,GO:0032502,GO:0032991,GO:0033036,GO:0033365,GO:0034613,GO:0043226,GO:0043228,GO:0043229,GO:0043232,GO:0044085,GO:0044380,GO:0044422,GO:0044424,GO:0044430,GO:0044446,GO:…	-	-	-	-	-	-	-	-	-	-	CS,Nudc_N
rna_BgWH_04g00066	5865.XP_001609236.1	0.0	1614.0	29FFG@1|root,2RNM3@2759|Eukaryota,3Y9PJ@5794|Apicomplexa,3KA75@422676|Aconoidasida,3Z48A@5863|Piroplasmida	422676|Aconoidasida	S	Armadillo/beta-catenin-like repeats	-	-	-	-	-	-	-	-	-	-	-	-	-
rna_BgWH_04g01011	5872.XP_004831342.1	9e-53	214.9	2FKMW@1|root,2TN43@2759|Eukaryota,3YDZ2@5794|Apicomplexa,3KBVR@422676|Aconoidasida,3Z4AT@5863|Piroplasmida	422676|Aconoidasida	-	-	-	-	-	-	-	-	-	-	-	-	-	-	-
rna_BgWH_04g00452	5872.XP_004828842.1	3.3e-140	505.4	COG5260@1|root,KOG1906@2759|Eukaryota,3YARQ@5794|Apicomplexa,3KANP@422676|Aconoidasida,3Z4AP@5863|Piroplasmida	422676|Aconoidasida	L	Nucleotidyltransferase domain	-	-	2.7.7.19	ko:K03514	ko03018,map03018	M00393	-	-	ko00000,ko00001,ko00002,ko01000,ko03016,ko03019	-	-	-	NTP_transf_2
rna_BgWH_04g00227	5865.XP_001608685.1	7.8e-100	369.8	COG0049@1|root,KOG3291@2759|Eukaryota,3Y9KY@5794|Apicomplexa,3KADC@422676|Aconoidasida,3Z57Z@5863|Piroplasmida	422676|Aconoidasida	J	Belongs to the universal ribosomal protein uS7 family	-	-	-	ko:K02989	ko03010,map03010	M00177	-	-	br01610,ko00000,ko00001,ko00002,ko03011	-	-	-	Ribosomal_S7
rna_BgWH_04g00273	5865.XP_001611298.1	4.6e-155	554.7	COG5184@1|root,KOG1426@2759|Eukaryota,3YAE2@5794|Apicomplexa,3KAW5@422676|Aconoidasida,3Z43F@5863|Piroplasmida	422676|Aconoidasida	DZ	Regulator of chromosome condensation	-	GO:0000082,GO:0000226,GO:0000228,GO:0000278,GO:0000785,GO:0000790,GO:0000793,GO:0000794,GO:0003674,GO:0003676,GO:0003677,GO:0003682,GO:0005085,GO:0005087,GO:0005088,GO:0005488,GO:0005515,GO:0005575,GO:0005622,GO:0005623,GO:0005634,GO:0005635,GO:0005654,GO:0005694,GO:0005737,GO:0006996,GO:0007010,GO:0007017,GO:0007049,GO:0007051,GO:0007052,GO:0007059,GO:0007088,GO:0007346,GO:0008150,GO:0008536,GO:…	-	ko:K11493	-	-	-	-	ko00000,ko03019,ko03036	-	-	-	RCC1,RCC1_2
rna_BgWH_04g00363	5872.XP_004830922.1	7.7e-154	551.2	COG0513@1|root,KOG0333@2759|Eukaryota,3YI2W@5794|Apicomplexa,3KF65@422676|Aconoidasida,3Z6TK@5863|Piroplasmida	422676|Aconoidasida	A	helicase superfamily c-terminal domain	-	-	-	-	-	-	-	-	-	-	-	-	Helicase_C
rna_BgWH_04g00912	5865.XP_001611496.1	8.7e-93	347.1	KOG1332@1|root,KOG1332@2759|Eukaryota,3YFC3@5794|Apicomplexa,3KDBE@422676|Aconoidasida,3Z5TV@5863|Piroplasmida	422676|Aconoidasida	U	Belongs to the WD repeat SEC13 family	-	-	-	-	-	-	-	-	-	-	-	-	WD40
rna_BgWH_04g00589	5865.XP_001611653.1	1.4e-206	726.5	COG0513@1|root,KOG0345@2759|Eukaryota,3Y9Z4@5794|Apicomplexa,3KBZK@422676|Aconoidasida,3Z47C@5863|Piroplasmida	422676|Aconoidasida	A	RNA helicase	-	-	3.6.4.13	ko:K14809	-	-	-	-	ko00000,ko01000,ko03009	-	-	-	DEAD,DUF4217,Helicase_C
rna_BgWH_04g00651	5865.XP_001611591.1	1.3e-28	132.9	2C0KM@1|root,2QXJM@2759|Eukaryota,3YEV9@5794|Apicomplexa,3KCMW@422676|Aconoidasida,3Z69F@5863|Piroplasmida	422676|Aconoidasida	S	MerC mercury resistance protein	-	-	-	-	-	-	-	-	-	-	-	-	MerC
rna_BgWH_04g00529	5865.XP_001611763.1	1.4e-70	272.7	KOG1691@1|root,KOG1691@2759|Eukaryota,3YANX@5794|Apicomplexa,3KBJ1@422676|Aconoidasida,3Z5HT@5863|Piroplasmida	422676|Aconoidasida	U	emp24/gp25L/p24 family/GOLD	-	-	-	ko:K20352	-	-	-	-	ko00000,ko02000,ko04131	9.B.188	-	-	EMP24_GP25L
rna_BgWH_04g00074	5865.XP_001609246.1	4.6e-53	214.2	COG1730@1|root,KOG3048@2759|Eukaryota,3YB1Y@5794|Apicomplexa,3KBIC@422676|Aconoidasida,3Z5N5@5863|Piroplasmida	422676|Aconoidasida	O	Prefoldin	-	-	-	ko:K04797	-	-	-	-	ko00000,ko03110	-	-	-	Prefoldin
rna_BgWH_04g00936	68886.XP_009692103.1	2.8e-83	315.8	2E0E2@1|root,2S7UQ@2759|Eukaryota,3YAQ2@5794|Apicomplexa,3KB0F@422676|Aconoidasida,3Z581@5863|Piroplasmida	422676|Aconoidasida	-	-	-	-	-	-	-	-	-	-	-	-	-	-	-
rna_BgWH_04g00885	5865.XP_001611470.1	1.8e-60	238.8	COG5078@1|root,KOG0419@2759|Eukaryota,3YA43@5794|Apicomplexa,3KAS0@422676|Aconoidasida,3Z5FM@5863|Piroplasmida	422676|Aconoidasida	O	Belongs to the ubiquitin-conjugating enzyme family	-	GO:0000003,GO:0000209,GO:0003006,GO:0003674,GO:0003824,GO:0004842,GO:0005488,GO:0005515,GO:0005575,GO:0005622,GO:0005623,GO:0005737,GO:0006139,GO:0006259,GO:0006281,GO:0006325,GO:0006464,GO:0006508,GO:0006511,GO:0006725,GO:0006807,GO:0006950,GO:0006974,GO:0006996,GO:0007275,GO:0008150,GO:0008152,GO:0009056,GO:0009057,GO:0009791,GO:0009987,GO:0010228,GO:0010498,GO:0016043,GO:0016567,GO:0016569,GO:…	2.3.2.23	ko:K10573	ko04120,map04120	-	-	-	ko00000,ko00001,ko01000,ko03400,ko04121	-	-	-	UQ_con
rna_BgWH_04g00785	5865.XP_001611345.1	8.8e-207	726.9	COG5158@1|root,KOG1299@2759|Eukaryota,3Y9SV@5794|Apicomplexa,3KAI2@422676|Aconoidasida,3Z3ND@5863|Piroplasmida	422676|Aconoidasida	U	Belongs to the STXBP unc-18 SEC1 family	-	-	-	ko:K12479	ko04138,ko04144,map04138,map04144	-	-	-	ko00000,ko00001,ko04131	-	-	-	Sec1
rna_BgWH_04g00038	5865.XP_001609211.1	4.8e-236	824.7	2EM6S@1|root,2SQXI@2759|Eukaryota,3YAY5@5794|Apicomplexa,3KB6H@422676|Aconoidasida,3Z56M@5863|Piroplasmida	422676|Aconoidasida	-	-	-	-	-	ko:K15176	-	-	-	-	ko00000,ko03021	-	-	-	-
rna_BgWH_04g01000	5865.XP_001612038.1	6.3e-245	853.2	COG0513@1|root,KOG0342@2759|Eukaryota,3Y9MA@5794|Apicomplexa,3KC1E@422676|Aconoidasida,3Z4AJ@5863|Piroplasmida	422676|Aconoidasida	A	(RNA) helicase	-	GO:0000288,GO:0000291,GO:0000932,GO:0000956,GO:0003674,GO:0003724,GO:0003824,GO:0004004,GO:0004386,GO:0005488,GO:0005515,GO:0005575,GO:0005622,GO:0005623,GO:0005634,GO:0005730,GO:0005737,GO:0005829,GO:0006139,GO:0006401,GO:0006402,GO:0006417,GO:0006725,GO:0006807,GO:0006996,GO:0008026,GO:0008150,GO:0008152,GO:0008186,GO:0009056,GO:0009057,GO:0009889,GO:0009892,GO:0009987,GO:0010468,GO:0010494,GO:…	3.6.4.13	ko:K13179	-	-	-	-	ko00000,ko01000,ko03009,ko03041	-	-	-	DEAD,DUF4217,Helicase_C
rna_BgWH_04g00561	5865.XP_001611675.1	3.5e-86	325.9	KOG2228@1|root,KOG2228@2759|Eukaryota,3YAYB@5794|Apicomplexa,3KBE8@422676|Aconoidasida,3Z41N@5863|Piroplasmida	422676|Aconoidasida	L	DNA replication origin binding	-	-	-	ko:K02606	ko04110,ko04111,ko04113,map04110,map04111,map04113	M00284	-	-	ko00000,ko00001,ko00002,ko03032	-	-	-	-
rna_BgWH_04g01032	5865.XP_001612073.1	6.7e-30	138.3	2E8U7@1|root,2SF9A@2759|Eukaryota,3YB3Z@5794|Apicomplexa,3KCXB@422676|Aconoidasida,3Z66R@5863|Piroplasmida	422676|Aconoidasida	-	-	-	-	-	-	-	-	-	-	-	-	-	-	-
rna_BgWH_04g00009	5865.XP_001611060.1	3.5e-90	339.0	COG0477@1|root,KOG1330@2759|Eukaryota,3Y9PI@5794|Apicomplexa,3KAPB@422676|Aconoidasida,3Z41W@5863|Piroplasmida	422676|Aconoidasida	G	Encoded by	-	-	-	-	-	-	-	-	-	-	-	-	MFS_1
rna_BgWH_04g00358	5865.XP_001611882.1	3.2e-128	464.5	COG1471@1|root,KOG0378@2759|Eukaryota,3Y9IV@5794|Apicomplexa,3KA5H@422676|Aconoidasida,3Z42F@5863|Piroplasmida	422676|Aconoidasida	J	Belongs to the eukaryotic ribosomal protein eS4 family	-	-	-	ko:K02987	ko03010,map03010	M00177,M00179	-	-	br01610,ko00000,ko00001,ko00002,ko03011	-	-	-	40S_S4_C,KOW,RS4NT,Ribosomal_S4e,S4
rna_BgWH_04g00396	5865.XP_001611849.1	0.0	1129.4	2CBVX@1|root,2QVHV@2759|Eukaryota,3Y9VU@5794|Apicomplexa,3KA7J@422676|Aconoidasida,3Z3WV@5863|Piroplasmida	422676|Aconoidasida	S	PA14	-	-	-	-	-	-	-	-	-	-	-	-	LCCL,PA14
rna_BgWH_04g00127	5865.XP_001611248.1	2.1e-71	275.8	2CCUV@1|root,2SSF5@2759|Eukaryota,3YBNQ@5794|Apicomplexa,3KB3K@422676|Aconoidasida,3Z3VQ@5863|Piroplasmida	422676|Aconoidasida	-	-	-	-	-	-	-	-	-	-	-	-	-	-	-
rna_BgWH_04g00883	5865.XP_001611468.1	6.7e-214	750.7	2FKXP@1|root,2TNE3@2759|Eukaryota,3YE8K@5794|Apicomplexa,3KB01@422676|Aconoidasida,3Z51G@5863|Piroplasmida	422676|Aconoidasida	-	-	-	-	-	-	-	-	-	-	-	-	-	-	-
rna_BgWH_04g00207	5865.XP_001611167.1	1.1e-117	431.0	2E0E4@1|root,2QYBC@2759|Eukaryota,3YFH0@5794|Apicomplexa,3KC29@422676|Aconoidasida,3Z541@5863|Piroplasmida	422676|Aconoidasida	S	MAC/Perforin domain	-	-	-	-	-	-	-	-	-	-	-	-	MACPF
rna_BgWH_04g00646	5865.XP_001611596.1	5.1e-91	340.9	COG1394@1|root,KOG1647@2759|Eukaryota,3YA1G@5794|Apicomplexa,3KAMM@422676|Aconoidasida,3Z3SE@5863|Piroplasmida	422676|Aconoidasida	C	Vacuolar ATP synthase subunit D	-	-	-	ko:K02149	ko00190,ko01100,ko04145,ko04150,ko04721,ko04966,ko05110,ko05120,ko05323,map00190,map01100,map04145,map04150,map04721,map04966,map05110,map05120,map05323	M00160	-	-	ko00000,ko00001,ko00002	3.A.2.2	-	-	ATP-synt_D
rna_BgWH_04g00208	5865.XP_001611165.1	2.7e-154	552.0	COG4775@1|root,KOG2602@2759|Eukaryota,3YATS@5794|Apicomplexa,3KF5U@422676|Aconoidasida,3Z4UB@5863|Piroplasmida	422676|Aconoidasida	M	sorting and assembly machinery component	-	-	-	ko:K07277	-	-	-	-	ko00000,ko02000,ko03029	1.B.33	-	-	Bac_surface_Ag
rna_BgWH_04g00075	5865.XP_001609247.1	1.1e-237	830.1	COG1643@1|root,KOG0922@2759|Eukaryota,3YHXW@5794|Apicomplexa,3KBSY@422676|Aconoidasida,3Z4ZU@5863|Piroplasmida	422676|Aconoidasida	F	Helicase associated domain (HA2) Add an annotation	-	-	-	-	-	-	-	-	-	-	-	-	HA2,OB_NTP_bind
rna_BgWH_04g00954	5865.XP_001611991.1	8.4e-170	603.6	KOG1872@1|root,KOG1872@2759|Eukaryota,3YA15@5794|Apicomplexa,3KA94@422676|Aconoidasida,3Z430@5863|Piroplasmida	422676|Aconoidasida	L	Belongs to the peptidase C19 family	-	GO:0000966,GO:0003674,GO:0003824,GO:0004175,GO:0004197,GO:0004843,GO:0004857,GO:0004866,GO:0005488,GO:0005575,GO:0005622,GO:0005623,GO:0005634,GO:0005737,GO:0005829,GO:0006139,GO:0006396,GO:0006399,GO:0006464,GO:0006508,GO:0006725,GO:0006807,GO:0008033,GO:0008150,GO:0008152,GO:0008192,GO:0008193,GO:0008233,GO:0008234,GO:0009892,GO:0009894,GO:0009895,GO:0009986,GO:0009987,GO:0010466,GO:0010467,GO:…	3.4.19.12	ko:K11843	-	-	-	-	ko00000,ko01000,ko01002,ko04121	-	-	-	UCH,ubiquitin
rna_BgWH_04g00347	5865.XP_001611893.1	1.4e-146	526.6	KOG0285@1|root,KOG0285@2759|Eukaryota,3Y9RY@5794|Apicomplexa,3KBRP@422676|Aconoidasida,3Z4XM@5863|Piroplasmida	422676|Aconoidasida	A	WD domain, G-beta repeat	-	GO:0000003,GO:0000122,GO:0000429,GO:0000430,GO:0000433,GO:0000988,GO:0000989,GO:0001076,GO:0001191,GO:0001196,GO:0001198,GO:0003006,GO:0003674,GO:0005488,GO:0005515,GO:0005543,GO:0005575,GO:0005622,GO:0005623,GO:0005634,GO:0006323,GO:0006325,GO:0006333,GO:0006338,GO:0006355,GO:0006357,GO:0006996,GO:0007154,GO:0007530,GO:0007531,GO:0007532,GO:0007584,GO:0008150,GO:0008289,GO:0009605,GO:0009889,GO:…	-	ko:K12862	ko03040,map03040	M00353,M00355	-	-	ko00000,ko00001,ko00002,ko03041,ko03400	-	-	-	WD40
rna_BgWH_04g00015	5865.XP_001609184.1	1.1e-230	805.8	COG0639@1|root,KOG0376@2759|Eukaryota,3Y9QQ@5794|Apicomplexa,3KABR@422676|Aconoidasida,3Z3PN@5863|Piroplasmida	422676|Aconoidasida	T	serine threonine protein phosphatase	-	GO:0000165,GO:0000166,GO:0000278,GO:0001101,GO:0003674,GO:0003824,GO:0004721,GO:0004722,GO:0005488,GO:0005515,GO:0005524,GO:0005575,GO:0005622,GO:0005623,GO:0005634,GO:0005654,GO:0005737,GO:0005829,GO:0006139,GO:0006351,GO:0006464,GO:0006468,GO:0006470,GO:0006725,GO:0006793,GO:0006796,GO:0006807,GO:0007049,GO:0007154,GO:0007165,GO:0008144,GO:0008150,GO:0008152,GO:0009058,GO:0009059,GO:0009987,GO:…	3.1.3.16	ko:K04460	ko04010,map04010	-	-	-	ko00000,ko00001,ko01000,ko01009	-	-	-	Metallophos,PPP5,TPR_8
rna_BgWH_04g00497	5865.XP_001611739.1	1.7e-163	582.4	2AGY0@1|root,2RZ0Z@2759|Eukaryota,3Y9ZA@5794|Apicomplexa,3KAI0@422676|Aconoidasida,3Z44Y@5863|Piroplasmida	422676|Aconoidasida	O	Thioredoxin	-	-	-	-	-	-	-	-	-	-	-	-	Thioredoxin
rna_BgWH_04g00459	5865.XP_001611784.1	3e-66	260.0	KOG0845@1|root,KOG0845@2759|Eukaryota,3Y9YJ@5794|Apicomplexa,3KBXD@422676|Aconoidasida,3Z4H3@5863|Piroplasmida	422676|Aconoidasida	UY	Nucleoporin FG repeat region	-	GO:0005575,GO:0005576	-	-	-	-	-	-	-	-	-	-	Nucleoporin_FG
rna_BgWH_04g00463	5872.XP_004828944.1	1e-152	548.5	KOG0973@1|root,KOG0973@2759|Eukaryota,3YI39@5794|Apicomplexa,3KF6F@422676|Aconoidasida,3Z4IE@5863|Piroplasmida	422676|Aconoidasida	DK	WD40 repeats	-	-	-	-	-	-	-	-	-	-	-	-	-
rna_BgWH_04g00436	5865.XP_001611806.1	4.8e-158	565.1	2E7FE@1|root,2SE1K@2759|Eukaryota,3YAY7@5794|Apicomplexa,3KC5V@422676|Aconoidasida,3Z4B5@5863|Piroplasmida	422676|Aconoidasida	S	Male gamete fusion factor	-	GO:0000003,GO:0005575,GO:0005623,GO:0005886,GO:0005887,GO:0007338,GO:0007342,GO:0008150,GO:0009566,GO:0009987,GO:0016020,GO:0016021,GO:0016043,GO:0019953,GO:0022412,GO:0022414,GO:0031224,GO:0031226,GO:0032501,GO:0032504,GO:0044425,GO:0044459,GO:0044464,GO:0044703,GO:0045026,GO:0051704,GO:0061024,GO:0061025,GO:0071840,GO:0071944	-	-	-	-	-	-	-	-	-	-	HAP2-GCS1
rna_BgWH_04g00269	5865.XP_001611294.1	9.2e-90	337.4	28QG5@1|root,2QX4Z@2759|Eukaryota,3YEII@5794|Apicomplexa,3KBRJ@422676|Aconoidasida,3Z4AZ@5863|Piroplasmida	422676|Aconoidasida	S	Paf1	-	-	-	-	-	-	-	-	-	-	-	-	Paf1
rna_BgWH_04g00828	5865.XP_001611450.1	1e-108	399.4	COG0081@1|root,KOG1570@2759|Eukaryota,3Y9R9@5794|Apicomplexa,3KBT8@422676|Aconoidasida,3Z4GA@5863|Piroplasmida	422676|Aconoidasida	J	Ribosomal protein L1	-	GO:0002181,GO:0003674,GO:0003676,GO:0003723,GO:0003735,GO:0005198,GO:0005488,GO:0005575,GO:0005622,GO:0005623,GO:0005737,GO:0005829,GO:0005840,GO:0006412,GO:0006518,GO:0006807,GO:0008150,GO:0008152,GO:0009058,GO:0009059,GO:0009987,GO:0010467,GO:0015934,GO:0019538,GO:0022625,GO:0022626,GO:0032991,GO:0034641,GO:0034645,GO:0043043,GO:0043170,GO:0043226,GO:0043228,GO:0043229,GO:0043232,GO:0043603,GO:…	-	ko:K02865	ko03010,map03010	M00177	-	-	br01610,ko00000,ko00001,ko00002,ko03011	-	-	-	Ribosomal_L1
rna_BgWH_04g00601	5865.XP_001611642.1	1.3e-145	523.1	COG1599@1|root,KOG0851@2759|Eukaryota,3YA6M@5794|Apicomplexa,3KC1T@422676|Aconoidasida,3Z4AY@5863|Piroplasmida	422676|Aconoidasida	L	Replication factor-A C terminal domain	-	GO:0000082,GO:0000228,GO:0000278,GO:0000723,GO:0000724,GO:0000725,GO:0000731,GO:0003674,GO:0003676,GO:0003677,GO:0003684,GO:0003697,GO:0005488,GO:0005575,GO:0005622,GO:0005623,GO:0005634,GO:0005654,GO:0005657,GO:0005662,GO:0005694,GO:0006139,GO:0006259,GO:0006260,GO:0006261,GO:0006281,GO:0006283,GO:0006284,GO:0006289,GO:0006293,GO:0006294,GO:0006296,GO:0006297,GO:0006298,GO:0006301,GO:0006302,GO:…	-	-	-	-	-	-	-	-	-	-	REPA_OB_2,Rep_fac-A_C,tRNA_anti-codon
rna_BgWH_04g00964	5865.XP_001612001.1	7.9e-83	314.3	COG0180@1|root,KOG2713@2759|Eukaryota,3YCQS@5794|Apicomplexa,3KBD2@422676|Aconoidasida,3Z4NJ@5863|Piroplasmida	422676|Aconoidasida	J	Belongs to the class-I aminoacyl-tRNA synthetase family	-	GO:0003674,GO:0003824,GO:0004812,GO:0004830,GO:0005575,GO:0005622,GO:0005623,GO:0005737,GO:0006082,GO:0006139,GO:0006399,GO:0006412,GO:0006418,GO:0006436,GO:0006518,GO:0006520,GO:0006725,GO:0006807,GO:0008150,GO:0008152,GO:0009058,GO:0009059,GO:0009987,GO:0010467,GO:0016070,GO:0016874,GO:0016875,GO:0019538,GO:0019752,GO:0034641,GO:0034645,GO:0034660,GO:0043038,GO:0043039,GO:0043043,GO:0043170,GO:…	6.1.1.2	ko:K01867	ko00970,map00970	M00359,M00360	R03664	RC00055,RC00523	ko00000,ko00001,ko00002,ko01000,ko01007,ko03016	-	-	-	tRNA-synt_1b
rna_BgWH_04g00874	5865.XP_001611459.1	1.8e-28	132.5	28Q6Q@1|root,2QWVH@2759|Eukaryota,3YEAZ@5794|Apicomplexa,3KCY7@422676|Aconoidasida,3Z698@5863|Piroplasmida	422676|Aconoidasida	S	Biotin-requiring enzyme	-	-	-	-	-	-	-	-	-	-	-	-	Biotin_lipoyl
rna_BgWH_04g00728	5865.XP_001611538.1	1.3e-144	519.6	2FKWW@1|root,2TNDA@2759|Eukaryota,3YE7W@5794|Apicomplexa,3KAYD@422676|Aconoidasida,3Z53X@5863|Piroplasmida	422676|Aconoidasida	-	-	-	-	-	-	-	-	-	-	-	-	-	-	-
rna_BgWH_04g00958	5865.XP_001611995.1	1.2e-63	249.2	COG0198@1|root,KOG3401@2759|Eukaryota,3YA90@5794|Apicomplexa,3KC89@422676|Aconoidasida,3Z5F8@5863|Piroplasmida	422676|Aconoidasida	J	60S ribosomal protein L26	-	-	-	ko:K02898	ko03010,map03010	M00177	-	-	br01610,ko00000,ko00001,ko00002,ko03011	-	-	-	KOW,Ribosomal_L26
rna_BgWH_04g00458	5865.XP_001611785.1	3.3e-66	257.7	COG0200@1|root,KOG1742@2759|Eukaryota,3YADH@5794|Apicomplexa,3KC96@422676|Aconoidasida,3Z5IR@5863|Piroplasmida	422676|Aconoidasida	J	Belongs to the universal ribosomal protein uL15 family	-	-	-	ko:K02900	ko03010,map03010	M00177	-	-	br01610,ko00000,ko00001,ko00002,ko03011	-	-	-	Ribosomal_L27A
rna_BgWH_04g00567	5865.XP_001611669.1	2.7e-230	805.1	KOG0282@1|root,KOG0282@2759|Eukaryota,3Y9MG@5794|Apicomplexa,3KAGP@422676|Aconoidasida,3Z5DK@5863|Piroplasmida	422676|Aconoidasida	S	WD domain, G-beta repeat	-	-	-	ko:K12816	ko03040,map03040	M00355	-	-	ko00000,ko00001,ko00002,ko03041	-	-	-	WD40
rna_BgWH_04g00721	5874.XP_954742.1	1.5e-81	310.5	COG0708@1|root,KOG1294@2759|Eukaryota,3YA7J@5794|Apicomplexa,3KCFW@422676|Aconoidasida,3Z5G8@5863|Piroplasmida	422676|Aconoidasida	L	or apyrimidinic site lyase	-	GO:0000228,GO:0000723,GO:0000781,GO:0000784,GO:0003674,GO:0003676,GO:0003677,GO:0003682,GO:0003684,GO:0003690,GO:0003691,GO:0003712,GO:0003713,GO:0003714,GO:0003824,GO:0003906,GO:0004518,GO:0004519,GO:0004520,GO:0004521,GO:0004523,GO:0004527,GO:0004528,GO:0004529,GO:0004536,GO:0004540,GO:0004844,GO:0005488,GO:0005575,GO:0005622,GO:0005623,GO:0005634,GO:0005654,GO:0005694,GO:0005730,GO:0005737,GO:…	-	-	-	-	-	-	-	-	-	-	Exo_endo_phos
rna_BgWH_04g00327	5865.XP_001611916.1	0.0	1265.4	COG1073@1|root,KOG1552@2759|Eukaryota,3YBH3@5794|Apicomplexa,3KBKD@422676|Aconoidasida,3Z4X3@5863|Piroplasmida	422676|Aconoidasida	S	Alpha beta hydrolase	-	-	-	-	-	-	-	-	-	-	-	-	-
rna_BgWH_04g00247	5865.XP_001611260.1	2.8e-56	224.6	COG1383@1|root,KOG0187@2759|Eukaryota,3YA6K@5794|Apicomplexa,3KARF@422676|Aconoidasida,3Z5ET@5863|Piroplasmida	422676|Aconoidasida	J	40S ribosomal protein S17	-	-	-	ko:K02962	ko03010,map03010	M00177,M00179	-	-	br01610,ko00000,ko00001,ko00002,ko03011	-	-	-	Ribosomal_S17e
rna_BgWH_04g00071	5865.XP_001609240.1	9.5e-307	1059.3	COG5028@1|root,KOG1985@2759|Eukaryota,3Y9IA@5794|Apicomplexa,3KA5R@422676|Aconoidasida,3Z4T6@5863|Piroplasmida	422676|Aconoidasida	U	transport protein	-	GO:0003674,GO:0005048,GO:0005488,GO:0005575,GO:0005622,GO:0005623,GO:0005737,GO:0005798,GO:0006810,GO:0006888,GO:0006900,GO:0006914,GO:0006996,GO:0008150,GO:0008152,GO:0009056,GO:0009987,GO:0012505,GO:0012506,GO:0012507,GO:0016020,GO:0016043,GO:0016050,GO:0016192,GO:0016236,GO:0022607,GO:0030117,GO:0030120,GO:0030127,GO:0030133,GO:0030134,GO:0030135,GO:0030658,GO:0030659,GO:0030660,GO:0030662,GO:…	-	ko:K14007	ko04141,map04141	M00404	-	-	ko00000,ko00001,ko00002,ko04131	-	-	-	Gelsolin,Sec23_BS,Sec23_helical,Sec23_trunk,zf-Sec23_Sec24
rna_BgWH_04g00864	5865.XP_001611383.1	3.1e-268	931.0	COG1022@1|root,KOG1256@2759|Eukaryota,3Y9KQ@5794|Apicomplexa,3KBKA@422676|Aconoidasida,3Z4UY@5863|Piroplasmida	422676|Aconoidasida	I	AMP-binding enzyme	-	-	6.2.1.3	ko:K01897	ko00061,ko00071,ko01100,ko01212,ko02024,ko03320,ko04146,ko04216,ko04714,ko04920,map00061,map00071,map01100,map01212,map02024,map03320,map04146,map04216,map04714,map04920	M00086	R01280	RC00004,RC00014	ko00000,ko00001,ko00002,ko01000,ko01004,ko04147	4.C.1.1	-	-	AMP-binding,AMP-binding_C
rna_BgWH_04g00647	5865.XP_001611595.1	7e-77	293.5	COG1727@1|root,KOG1714@2759|Eukaryota,3YA2B@5794|Apicomplexa,3KAKG@422676|Aconoidasida,3Z4F8@5863|Piroplasmida	422676|Aconoidasida	J	60S ribosomal protein L18	-	-	-	ko:K02883	ko03010,map03010	M00177,M00179	-	-	br01610,ko00000,ko00001,ko00002,ko03011	-	-	-	Ribosomal_L18
rna_BgWH_04g00167	5865.XP_001611209.1	1.1e-96	360.5	COG1266@1|root,2QR9S@2759|Eukaryota,3YC1V@5794|Apicomplexa,3KB0B@422676|Aconoidasida,3Z595@5863|Piroplasmida	422676|Aconoidasida	S	CAAX protease self-immunity	-	-	-	-	-	-	-	-	-	-	-	-	Abi
rna_BgWH_04g00087	5872.XP_004832918.1	1.4e-214	753.1	COG0654@1|root,KOG3855@2759|Eukaryota,3YBGC@5794|Apicomplexa,3KAIZ@422676|Aconoidasida,3Z54E@5863|Piroplasmida	422676|Aconoidasida	CH	FAD binding domain	-	-	-	-	-	-	-	-	-	-	-	-	FAD_binding_3
rna_BgWH_04g00685	5865.XP_001611560.1	1.7e-34	151.4	COG1644@1|root,KOG3497@2759|Eukaryota,3YAUT@5794|Apicomplexa,3KCSQ@422676|Aconoidasida,3Z625@5863|Piroplasmida	422676|Aconoidasida	K	DNA-directed RNA polymerase	-	-	-	ko:K03007	ko00230,ko00240,ko01100,ko03020,ko04623,ko05016,ko05169,map00230,map00240,map01100,map03020,map04623,map05016,map05169	M00180,M00181,M00182	R00435,R00441,R00442,R00443	RC02795	br01611,ko00000,ko00001,ko00002,ko03021,ko03400	-	-	-	RNA_pol_N
rna_BgWH_04g00863	5865.XP_001611392.1	2.9e-80	305.1	KOG2967@1|root,KOG2967@2759|Eukaryota,3YC28@5794|Apicomplexa,3KBPH@422676|Aconoidasida,3Z435@5863|Piroplasmida	422676|Aconoidasida	S	tRNA (Guanine-1)-methyltransferase	-	-	2.1.1.221	ko:K15445	-	-	-	-	ko00000,ko01000,ko03016	-	-	-	tRNA_m1G_MT
rna_BgWH_04g00357	5865.XP_001611884.1	1e-159	570.5	KOG0032@1|root,KOG0032@2759|Eukaryota,3Y9XS@5794|Apicomplexa,3KEXG@422676|Aconoidasida	422676|Aconoidasida	T	Lipopolysaccharide kinase (Kdo/WaaP) family	-	-	-	-	-	-	-	-	-	-	-	-	Pkinase
rna_BgWH_04g01076	5865.XP_001612117.1	1.5e-162	578.9	COG0723@1|root,KOG1671@2759|Eukaryota,3YBD8@5794|Apicomplexa,3KAHA@422676|Aconoidasida,3Z40U@5863|Piroplasmida	422676|Aconoidasida	C	Ubiquinol-cytochrome c reductase	-	GO:0005575,GO:0005622,GO:0005623,GO:0005737,GO:0005739,GO:0005740,GO:0005743,GO:0016020,GO:0019866,GO:0031090,GO:0031966,GO:0031967,GO:0031975,GO:0043226,GO:0043227,GO:0043229,GO:0043231,GO:0044422,GO:0044424,GO:0044429,GO:0044444,GO:0044446,GO:0044464	1.10.2.2	ko:K00411	ko00190,ko01100,ko02020,ko04260,ko04714,ko04932,ko05010,ko05012,ko05016,map00190,map01100,map02020,map04260,map04714,map04932,map05010,map05012,map05016	M00151,M00152	-	-	ko00000,ko00001,ko00002,ko01000	-	-	-	Rieske
rna_BgWH_04g01044	5865.XP_001612085.1	7.4e-106	392.5	COG5536@1|root,KOG0529@2759|Eukaryota,3YCBN@5794|Apicomplexa,3KB3G@422676|Aconoidasida,3Z4CZ@5863|Piroplasmida	422676|Aconoidasida	O	Protein prenyltransferase alpha subunit repeat	-	GO:0003674,GO:0003824,GO:0004659,GO:0004661,GO:0004663,GO:0005488,GO:0005515,GO:0005575,GO:0005622,GO:0005623,GO:0005737,GO:0005968,GO:0006464,GO:0006807,GO:0008150,GO:0008152,GO:0008318,GO:0009987,GO:0016043,GO:0016740,GO:0016765,GO:0017016,GO:0017137,GO:0018342,GO:0018344,GO:0019538,GO:0019899,GO:0022607,GO:0031267,GO:0032991,GO:0036211,GO:0043170,GO:0043412,GO:0043933,GO:0044085,GO:0044237,GO:…	2.5.1.60	ko:K14050	-	-	-	-	ko00000,ko01000,ko01006,ko04131	-	-	-	PPTA
rna_BgWH_04g00521	5865.XP_001611720.1	1.2e-146	526.2	COG0648@1|root,KOG3997@2759|Eukaryota,3YBDG@5794|Apicomplexa,3KA46@422676|Aconoidasida,3Z49I@5863|Piroplasmida	422676|Aconoidasida	L	apurinic apyrimidinic endonuclease	-	GO:0000726,GO:0003674,GO:0003824,GO:0003906,GO:0004518,GO:0004519,GO:0006139,GO:0006259,GO:0006281,GO:0006284,GO:0006725,GO:0006807,GO:0006950,GO:0006974,GO:0008081,GO:0008150,GO:0008152,GO:0009987,GO:0016787,GO:0016788,GO:0033554,GO:0034641,GO:0042578,GO:0043170,GO:0044237,GO:0044238,GO:0044260,GO:0046483,GO:0050896,GO:0051716,GO:0071704,GO:0090304,GO:0090305,GO:0140097,GO:1901360	4.2.99.18	ko:K10771	ko03410,map03410	M00296	-	-	ko00000,ko00001,ko00002,ko01000,ko03400	-	-	-	AP_endonuc_2
rna_BgWH_04g00746	5865.XP_001611320.1	2.1e-18	98.2	2CNS4@1|root,2QXT5@2759|Eukaryota,3YF0T@5794|Apicomplexa,3KCYN@422676|Aconoidasida	422676|Aconoidasida	S	Mitotic-spindle organizing gamma-tubulin ring associated	-	-	-	ko:K18633	-	-	-	-	ko00000,ko04812	-	-	-	MOZART1
rna_BgWH_04g00433	71139.XP_010062175.1	3.2e-28	133.7	COG0847@1|root,KOG2248@2759|Eukaryota,37JUE@33090|Viridiplantae,3G8PX@35493|Streptophyta	35493|Streptophyta	L	Small RNA degrading nuclease	-	-	-	ko:K14570	ko03008,map03008	-	-	-	ko00000,ko00001,ko01000,ko03009	-	-	-	RNase_T
rna_BgWH_04g00903	5865.XP_001611484.1	1.3e-219	769.2	2BRWM@1|root,2S1XA@2759|Eukaryota,3YA8X@5794|Apicomplexa,3KAGF@422676|Aconoidasida,3Z3QM@5863|Piroplasmida	422676|Aconoidasida	-	-	-	-	-	-	-	-	-	-	-	-	-	-	-
rna_BgWH_04g00814	5865.XP_001611431.1	0.0	1556.2	COG5108@1|root,KOG1038@2759|Eukaryota,3YB5K@5794|Apicomplexa,3KA9W@422676|Aconoidasida,3Z59Q@5863|Piroplasmida	422676|Aconoidasida	H	DNA-dependent RNA polymerase catalyzes the transcription of DNA into RNA using the four ribonucleoside triphosphates as substrates	-	GO:0008150,GO:0016032,GO:0019080,GO:0019083,GO:0039695,GO:0044403,GO:0044419,GO:0051704	2.7.7.6	ko:K10908	-	-	-	-	ko00000,ko01000,ko03029	-	-	-	RNA_pol,RPOL_N
rna_BgWH_04g00283	5865.XP_001611307.1	9e-113	412.9	KOG0394@1|root,KOG0394@2759|Eukaryota,3Y9YE@5794|Apicomplexa,3KA7E@422676|Aconoidasida,3Z4T9@5863|Piroplasmida	422676|Aconoidasida	U	Rab subfamily of small GTPases	-	GO:0000166,GO:0000306,GO:0000323,GO:0001845,GO:0001882,GO:0001883,GO:0001894,GO:0003674,GO:0003824,GO:0003924,GO:0005488,GO:0005515,GO:0005525,GO:0005575,GO:0005622,GO:0005623,GO:0005737,GO:0005764,GO:0005765,GO:0005768,GO:0005770,GO:0005773,GO:0005774,GO:0005811,GO:0006810,GO:0006873,GO:0006885,GO:0006897,GO:0006906,GO:0006909,GO:0006914,GO:0006996,GO:0007033,GO:0007040,GO:0008150,GO:0008152,GO:…	-	ko:K07897	ko04137,ko04138,ko04140,ko04144,ko04145,ko05132,ko05146,ko05152,map04137,map04138,map04140,map04144,map04145,map05132,map05146,map05152	-	-	-	ko00000,ko00001,ko04031,ko04131,ko04147	-	-	-	Ras
rna_BgWH_04g00891	5865.XP_001611474.1	4.4e-111	408.7	28PVV@1|root,2QWIG@2759|Eukaryota,3YBI7@5794|Apicomplexa,3KC2K@422676|Aconoidasida,3Z57R@5863|Piroplasmida	422676|Aconoidasida	S	Integral membrane protein family I	-	-	-	-	-	-	-	-	-	-	-	-	MFS_1
rna_BgWH_04g00324	5865.XP_001611920.1	7.5e-127	461.1	KOG2217@1|root,KOG2217@2759|Eukaryota,3YCK4@5794|Apicomplexa,3KDDE@422676|Aconoidasida,3Z3YB@5863|Piroplasmida	422676|Aconoidasida	A	SART-1 family	-	-	-	-	-	-	-	-	-	-	-	-	SART-1
rna_BgWH_04g00865	5865.XP_001611384.1	8e-182	643.7	COG0500@1|root,KOG1499@2759|Eukaryota,3Y9WR@5794|Apicomplexa,3KBUS@422676|Aconoidasida,3Z571@5863|Piroplasmida	2759|Eukaryota	KOT	Belongs to the class I-like SAM-binding methyltransferase superfamily. Protein arginine N- methyltransferase family	PRMT3	GO:0000902,GO:0000904,GO:0003674,GO:0003824,GO:0005488,GO:0005575,GO:0005622,GO:0005623,GO:0005737,GO:0005829,GO:0006325,GO:0006355,GO:0006464,GO:0006479,GO:0006807,GO:0006996,GO:0007275,GO:0007399,GO:0008150,GO:0008152,GO:0008168,GO:0008170,GO:0008213,GO:0008276,GO:0008469,GO:0008757,GO:0009653,GO:0009889,GO:0009892,GO:0009987,GO:0010468,GO:0010556,GO:0010605,GO:0016043,GO:0016273,GO:0016274,GO:…	2.1.1.319	ko:K11434,ko:K11436	ko04068,ko04922,map04068,map04922	-	R11216,R11217,R11219	RC00003,RC02120,RC03388,RC03390	ko00000,ko00001,ko01000,ko03036	-	-	-	Methyltransf_25,PrmA,zf-C2H2_2
rna_BgWH_04g00099	5865.XP_001608715.1	8.5e-57	226.9	2EA73@1|root,2SGG4@2759|Eukaryota,3YB3S@5794|Apicomplexa,3KBIF@422676|Aconoidasida,3Z69G@5863|Piroplasmida	422676|Aconoidasida	S	Fcf2 pre-rRNA processing	-	-	-	-	-	-	-	-	-	-	-	-	Fcf2
rna_BgWH_04g00919	5865.XP_001609389.1	1.6e-28	131.3	COG2053@1|root,KOG3502@2759|Eukaryota,3YAVR@5794|Apicomplexa,3KB4T@422676|Aconoidasida,3Z623@5863|Piroplasmida	422676|Aconoidasida	J	40s ribosomal protein	-	-	-	ko:K02979	ko03010,map03010	M00177,M00179	-	-	br01610,ko00000,ko00001,ko00002,ko03011	-	-	-	Ribosomal_S28e
rna_BgWH_04g00780	5865.XP_001611351.1	9.1e-205	719.9	COG5214@1|root,KOG1625@2759|Eukaryota,3YAU8@5794|Apicomplexa,3KB4N@422676|Aconoidasida,3Z3QQ@5863|Piroplasmida	422676|Aconoidasida	L	DNA polymerase alpha subunit	-	-	-	ko:K02321	ko00230,ko00240,ko01100,ko03030,map00230,map00240,map01100,map03030	M00261	R00375,R00376,R00377,R00378	RC02795	ko00000,ko00001,ko00002,ko03032	-	-	-	DNA_pol_E_B
rna_BgWH_04g00921	5865.XP_001611959.1	3.9e-177	627.9	COG0218@1|root,KOG2486@2759|Eukaryota,3YBUH@5794|Apicomplexa,3KFJ0@422676|Aconoidasida,3Z4I8@5863|Piroplasmida	422676|Aconoidasida	D	50S ribosome-binding GTPase	-	GO:0000166,GO:0001882,GO:0001883,GO:0003674,GO:0005488,GO:0005525,GO:0005575,GO:0005622,GO:0005623,GO:0005737,GO:0005829,GO:0017076,GO:0019001,GO:0032549,GO:0032550,GO:0032553,GO:0032555,GO:0032561,GO:0035639,GO:0036094,GO:0043167,GO:0043168,GO:0044424,GO:0044444,GO:0044464,GO:0097159,GO:0097367,GO:1901265,GO:1901363	-	ko:K03978	-	-	-	-	ko00000,ko03036	-	-	-	MMR_HSR1
rna_BgWH_04g00137	5865.XP_001611242.1	2.1e-43	181.4	KOG1781@1|root,KOG1781@2759|Eukaryota,3YAR3@5794|Apicomplexa,3KCGM@422676|Aconoidasida,3Z628@5863|Piroplasmida	422676|Aconoidasida	A	snRNP Sm proteins	-	-	-	ko:K12626	ko03018,ko03040,map03018,map03040	M00354,M00396,M00397	-	-	ko00000,ko00001,ko00002,ko03019,ko03041	-	-	-	LSM
rna_BgWH_04g00540	5865.XP_001611773.1	5.2e-85	320.9	COG0125@1|root,KOG3327@2759|Eukaryota,3YAHJ@5794|Apicomplexa,3KATY@422676|Aconoidasida,3Z5EC@5863|Piroplasmida	422676|Aconoidasida	H	thymidylate kinase	-	GO:0003674,GO:0003824,GO:0004550,GO:0004798,GO:0005575,GO:0005622,GO:0005623,GO:0005634,GO:0005737,GO:0006139,GO:0006165,GO:0006220,GO:0006221,GO:0006227,GO:0006233,GO:0006235,GO:0006725,GO:0006753,GO:0006793,GO:0006796,GO:0006807,GO:0008150,GO:0008152,GO:0009041,GO:0009058,GO:0009117,GO:0009123,GO:0009132,GO:0009133,GO:0009138,GO:0009139,GO:0009141,GO:0009142,GO:0009147,GO:0009148,GO:0009165,GO:…	2.7.4.9	ko:K00943	ko00240,ko01100,map00240,map01100	M00053	R02094,R02098	RC00002	ko00000,ko00001,ko00002,ko01000	-	-	-	Thymidylate_kin
rna_BgWH_04g00830	5865.XP_001611452.1	7.6e-79	301.2	29P9M@1|root,2RWM3@2759|Eukaryota,3YD1P@5794|Apicomplexa,3KCK1@422676|Aconoidasida,3Z67X@5863|Piroplasmida	422676|Aconoidasida	-	-	-	-	-	ko:K14169	ko04122,map04122	-	-	-	ko00000,ko00001,ko03016	-	-	-	-
rna_BgWH_04g00118	5865.XP_001608735.1	3.8e-121	442.2	28QZU@1|root,2QXNU@2759|Eukaryota,3YEXH@5794|Apicomplexa,3KCT2@422676|Aconoidasida,3Z642@5863|Piroplasmida	422676|Aconoidasida	-	-	-	-	-	-	-	-	-	-	-	-	-	-	-
rna_BgWH_04g00758	5865.XP_001611331.1	1.1e-177	630.2	2EZZ8@1|root,2T17Q@2759|Eukaryota,3YCFN@5794|Apicomplexa,3KC0H@422676|Aconoidasida,3Z41D@5863|Piroplasmida	422676|Aconoidasida	-	-	-	-	-	-	-	-	-	-	-	-	-	-	Cyclin_N
rna_BgWH_04g00582	5865.XP_001611659.1	1.3e-190	672.9	COG0552@1|root,KOG0781@2759|Eukaryota,3Y9H2@5794|Apicomplexa,3KBU8@422676|Aconoidasida,3Z55F@5863|Piroplasmida	422676|Aconoidasida	U	signal recognition particle receptor	-	GO:0005575,GO:0005622,GO:0005623,GO:0005737,GO:0005783,GO:0005789,GO:0006605,GO:0006612,GO:0006613,GO:0006810,GO:0006886,GO:0006950,GO:0006986,GO:0007154,GO:0007165,GO:0008104,GO:0008150,GO:0009987,GO:0010033,GO:0012505,GO:0015031,GO:0015833,GO:0016020,GO:0023052,GO:0030968,GO:0031984,GO:0033036,GO:0033554,GO:0034613,GO:0034620,GO:0034976,GO:0035966,GO:0035967,GO:0036498,GO:0042175,GO:0042221,GO:…	-	ko:K13431	ko03060,map03060	-	-	-	ko00000,ko00001,ko02044	3.A.5.8	-	-	SRP-alpha_N,SRP54,SRP54_N
rna_BgWH_04g00660	5865.XP_001611583.1	4.5e-22	110.5	2C3K3@1|root,2SWBJ@2759|Eukaryota,3YHG1@5794|Apicomplexa,3KCUK@422676|Aconoidasida,3Z6E9@5863|Piroplasmida	422676|Aconoidasida	-	-	-	-	-	-	-	-	-	-	-	-	-	-	-
[truncated: 1,619 more rows]
